# Supplementary material for: Genomic and microenvironmental heterogeneity shaping epithelial-to-mesenchymal trajectories in cancer
Source: Nat Commun. 2023 Feb 11;14:789. doi: 10.1038/s41467-023-36439-7 (PMC9922305; doi:10.1038/s41467-023-36439-7)
Supplement: Supplementary file 4 — Supplementary Data 1 [file 41467_2023_36439_MOESM4_ESM.xlsx]

## Sheet: TCGA_pseudotime_emt_score_with_
Sample	HMM state	Pseudotime	EMT state	EMT score
READ-TCGA-AG-A002-01A-01R-A002-07	1	48.3249	epi	-1.01112
COAD-TCGA-AA-A004-01A-01R-A00A-07	1	49.8767	epi	0.176168
READ-TCGA-AG-A008-01A-01R-A002-07	1	48.1621	epi	-1.14433
READ-TCGA-AG-A00C-01A-01R-A002-07	1	49.1535	epi	-1.21286
COAD-TCGA-AA-A00N-01A-02R-A00A-07	1	49.5521	epi	-0.0720708
COAD-TCGA-AA-A00O-01A-02R-A089-07	2	50.3592	mix	0.359228
READ-TCGA-AG-A00Y-01A-02R-A002-07	1	49.0456	epi	-0.947167
COAD-TCGA-AA-A00Z-01A-01R-A002-07	1	54.1074	epi	-0.882922
COAD-TCGA-AA-A010-01A-01R-A089-07	1	49.8355	epi	-0.864041
READ-TCGA-AG-A011-01A-01R-A002-07	1	48.0583	epi	-0.749043
READ-TCGA-AG-A015-01A-01R-A002-07	1	47.6175	epi	-1.25128
READ-TCGA-AG-A016-01A-01R-A002-07	1	49.3699	epi	-1.247
COAD-TCGA-AA-A017-01A-01R-A00A-07	1	51.8229	epi	-0.779094
COAD-TCGA-AA-A01C-01A-01R-A00A-07	1	51.8323	epi	-0.687769
COAD-TCGA-AA-A01D-01A-01R-A00A-07	1	47.7487	epi	-0.0475756
COAD-TCGA-AA-A01I-01A-02R-A089-07	1	55.0785	epi	-1.11095
READ-TCGA-AG-A01J-01A-01R-A00A-07	1	48.6189	epi	-1.05721
COAD-TCGA-AA-A01K-01A-01R-A00A-07	1	51.9636	epi	-0.16117
READ-TCGA-AG-A01L-01A-01R-A002-07	1	47.0814	epi	-1.20977
READ-TCGA-AG-A01N-01A-01R-A00A-07	1	52.1324	epi	-0.798788
COAD-TCGA-AA-A01P-01A-21R-A083-07	1	53.5713	epi	-0.0168123
COAD-TCGA-AA-A01R-01A-21R-A083-07	1	48.8271	epi	-0.464733
COAD-TCGA-AA-A01S-01A-21R-A083-07	1	47.378	epi	-0.914068
COAD-TCGA-AA-A01T-01A-21R-A16W-07	1	46.7307	epi	-0.52963
COAD-TCGA-AA-A01V-01A-23R-A083-07	1	47.3517	epi	-1.76553
READ-TCGA-AG-A01W-01A-21R-A083-07	1	55.2966	epi	-0.437533
COAD-TCGA-AA-A01X-01A-21R-A083-07	1	48.593	epi	-0.595104
READ-TCGA-AG-A01Y-01A-41R-A083-07	1	56.7438	epi	-0.273522
COAD-TCGA-AA-A01Z-01A-11R-A083-07	1	50.0414	epi	-0.634545
READ-TCGA-AG-A020-01A-21R-A083-07	1	50.1638	epi	-1.28746
COAD-TCGA-AA-A022-01A-21R-A16W-07	1	51.3439	epi	-0.452441
COAD-TCGA-AA-A024-01A-02R-A00A-07	1	44.6558	epi	-1.25872
READ-TCGA-AG-A025-01A-01R-A00A-07	1	49.6965	epi	-0.516965
READ-TCGA-AG-A026-01A-01R-A00A-07	1	47.5593	epi	-0.503827
COAD-TCGA-AA-A029-01A-01R-A00A-07	1	47.8472	epi	-1.17155
COAD-TCGA-AA-A02E-01A-01R-A00A-07	1	49.404	epi	-1.22075
COAD-TCGA-AA-A02F-01A-01R-A089-07	2	54.8489	mix	-0.198988
READ-TCGA-AG-A02G-01A-01R-A00A-07	1	48.8268	epi	-1.225
COAD-TCGA-AA-A02H-01A-01R-A089-07	1	51.5858	epi	-0.160615
COAD-TCGA-AA-A02J-01A-01R-A00A-07	1	51.9007	epi	-1.06656
READ-TCGA-AG-A02N-01A-11R-A083-07	1	48.6548	epi	-0.980242
COAD-TCGA-AA-A02O-01A-21R-A16W-07	1	47.6405	epi	-0.430812
COAD-TCGA-AA-A02R-01A-01R-A00A-07	1	55.6019	epi	-0.36544
COAD-TCGA-AA-A02W-01A-01R-A00A-07	1	54.872	epi	-0.604936
READ-TCGA-AG-A02X-01A-01R-A00A-07	1	49.04	epi	-1.00298
COAD-TCGA-AA-A02Y-01A-43R-A32Y-07	1	52.4111	epi	-1.8617
COAD-TCGA-AA-A03F-01A-11R-A16W-07	1	46.5701	epi	-0.849619
COAD-TCGA-AA-A03J-01A-21R-A16W-07	1	48.609	epi	-0.708813
BRCA-TCGA-AO-A03L-01A-41R-A056-07	2	53.9344	mix	-0.397455
BRCA-TCGA-AO-A03M-01B-11R-A10J-07	2	55.8504	mix	0.0514549
BRCA-TCGA-AO-A03N-01B-11R-A10J-07	1	48.1492	epi	0.321097
BRCA-TCGA-AO-A03O-01A-11R-A00Z-07	1	53.8069	epi	-0.36009
BRCA-TCGA-AO-A03P-01A-11R-A00Z-07	3	55.5347	mes	0.752356
BRCA-TCGA-AO-A03R-01A-21R-A034-07	1	51.3345	epi	-0.0851928
BRCA-TCGA-AO-A03T-01A-21R-A034-07	1	48.3737	epi	0.0216488
BRCA-TCGA-AO-A03V-01A-11R-A115-07	2	47.2416	mix	-0.431376
BRCA-TCGA-AN-A03X-01A-21R-A00Z-07	2	49.96	mix	0.46892
BRCA-TCGA-AN-A03Y-01A-21R-A00Z-07	1	53.7014	epi	0.13145
BRCA-TCGA-AN-A041-01A-11R-A034-07	2	52.3386	mix	0.231336
BRCA-TCGA-AN-A046-01A-21R-A034-07	1	50.0023	epi	0.38077
BRCA-TCGA-AN-A049-01A-21R-A00Z-07	2	51.3704	mix	-0.175026
BRCA-TCGA-AN-A04A-01A-21R-A034-07	2	57.1658	mix	0.266813
BRCA-TCGA-AN-A04C-01A-21R-A034-07	1	55.9314	epi	-0.615328
BRCA-TCGA-AN-A04D-01A-21R-A034-07	2	64.7646	mix	-0.483097
BRCA-TCGA-AQ-A04H-01B-11R-A10J-07	2	52.5684	mix	-1.23037
BRCA-TCGA-AQ-A04J-01A-02R-A034-07	2	64.2534	mix	0.633989
BRCA-TCGA-A2-A04N-01A-11R-A115-07	2	51.0732	mix	0.306669
BRCA-TCGA-A2-A04P-01A-31R-A034-07	1	61.8156	epi	0.819413
BRCA-TCGA-A2-A04R-01A-41R-A109-07	2	52.9832	mix	-0.0600879
BRCA-TCGA-A2-A04T-01A-21R-A034-07	2	64.7645	mix	-0.503236
BRCA-TCGA-A2-A04U-01A-11R-A115-07	1	63.8631	epi	0.395487
BRCA-TCGA-A2-A04V-01A-21R-A034-07	2	53.9849	mix	-0.212784
BRCA-TCGA-A2-A04W-01A-31R-A115-07	1	45.7651	epi	0.557062
BRCA-TCGA-A2-A04X-01A-21R-A034-07	2	55.6868	mix	-0.148013
BRCA-TCGA-A2-A04Y-01A-21R-A034-07	2	51.3955	mix	0.140535
UCEC-TCGA-AP-A051-01A-21R-A00V-07	1	50.4558	epi	-0.418515
UCEC-TCGA-AP-A052-01A-11R-A00V-07	1	54.5683	epi	0.0237162
UCEC-TCGA-AP-A054-01A-11R-A16W-07	1	59.1792	epi	-0.232142
UCEC-TCGA-AP-A056-01A-11R-A00V-07	2	53.433	mix	0.0542944
UCEC-TCGA-AP-A059-01A-21R-A118-07	1	56.319	epi	-0.433673
UCEC-TCGA-AP-A05A-01A-11R-A00V-07	1	51.1356	epi	0.128271
UCEC-TCGA-AP-A05D-01A-11R-A00V-07	1	49.4955	epi	0.139032
UCEC-TCGA-AP-A05H-01A-11R-A00V-07	2	50.9414	mix	0.653624
UCEC-TCGA-AP-A05J-01A-11R-A00V-07	1	45.7241	epi	-0.848826
UCEC-TCGA-AP-A05N-01A-11R-A00V-07	1	53.7186	epi	0.484989
UCEC-TCGA-AP-A05O-01A-12R-A118-07	1	48.7223	epi	-0.176625
UCEC-TCGA-AP-A05P-01A-11R-A16W-07	1	55.7441	epi	0.0601208
UCEC-TCGA-AX-A05S-01A-11R-A00V-07	1	50.3807	epi	0.510432
UCEC-TCGA-AX-A05T-01A-11R-A00V-07	1	52.5115	epi	-0.131384
UCEC-TCGA-AX-A05U-01A-11R-A00V-07	2	52.6688	mix	0.0629174
UCEC-TCGA-AX-A05W-01A-21R-A466-07	1	47.6629	epi	0.372594
UCEC-TCGA-AX-A05Y-01A-11R-A00V-07	2	48.414	mix	-0.245677
UCEC-TCGA-AX-A05Z-01A-11R-A00V-07	1	52.5403	epi	0.158942
UCEC-TCGA-AX-A060-01A-11R-A00V-07	1	47.0887	epi	-0.654358
UCEC-TCGA-AX-A062-01A-11R-A00V-07	1	51.2884	epi	0.448218
UCEC-TCGA-AX-A063-01A-11R-A00V-07	1	50.2224	epi	-0.138623
UCEC-TCGA-AX-A064-01A-11R-A00V-07	1	50.688	epi	-0.0511196
UCEC-TCGA-AX-A06B-01A-11R-A00V-07	2	59.0166	mix	0.647809
UCEC-TCGA-AX-A06F-01A-11R-A00V-07	1	51.0072	epi	-0.537252
UCEC-TCGA-AX-A06H-01A-11R-A118-07	1	53.7659	epi	0.478405
UCEC-TCGA-AX-A06J-01A-11R-A00V-07	1	46.4382	epi	-0.219262
UCEC-TCGA-AX-A06L-01A-11R-A118-07	1	52.5525	epi	0.651327
BRCA-TCGA-A8-A06N-01A-11R-A00Z-07	1	49.4855	epi	-2.68983
BRCA-TCGA-A8-A06O-01A-11R-A00Z-07	1	52.9596	epi	-0.3632
BRCA-TCGA-A8-A06P-01A-11R-A00Z-07	2	51.0069	mix	0.00754908
BRCA-TCGA-A8-A06Q-01A-11R-A034-07	1	52.8506	epi	-1.19175
BRCA-TCGA-A8-A06R-01A-11R-A00Z-07	2	58.7429	mix	0.347233
BRCA-TCGA-A8-A06T-01A-11R-A00Z-07	1	50.6446	epi	0.0913947
BRCA-TCGA-A8-A06U-01A-11R-A00Z-07	2	52.7703	mix	-0.277076
BRCA-TCGA-A8-A06X-01A-21R-A00Z-07	1	52.3896	epi	-0.447431
BRCA-TCGA-A8-A06Z-01A-11R-A00Z-07	2	49.2904	mix	-0.784978
BRCA-TCGA-A8-A075-01A-11R-A084-07	2	54.3018	mix	0.401558
BRCA-TCGA-A8-A076-01A-21R-A00Z-07	2	54.3811	mix	-0.0223035
BRCA-TCGA-A8-A079-01A-21R-A00Z-07	1	53.7029	epi	-0.280906
BRCA-TCGA-A8-A07B-01A-11R-A00Z-07	1	50.2929	epi	0.211582
BRCA-TCGA-A8-A07E-01A-11R-A034-07	2	55.7205	mix	0.547719
BRCA-TCGA-A8-A07F-01A-11R-A00Z-07	2	54.5666	mix	0.387518
BRCA-TCGA-A8-A07G-01A-11R-A034-07	2	55.1719	mix	0.330046
BRCA-TCGA-A8-A07I-01A-11R-A00Z-07	2	57.3655	mix	0.0109889
BRCA-TCGA-A8-A07J-01A-11R-A00Z-07	2	52.823	mix	0.67445
BRCA-TCGA-A8-A07L-01A-11R-A00Z-07	2	53.82	mix	-0.235098
BRCA-TCGA-A8-A07O-01A-11R-A00Z-07	2	64.3367	mix	0.276896
BRCA-TCGA-A8-A07P-01A-11R-A00Z-07	1	50.2175	epi	-0.806828
BRCA-TCGA-A8-A07W-01A-11R-A00Z-07	2	55.472	mix	-0.514182
BRCA-TCGA-A8-A07Z-01A-11R-A00Z-07	2	47.1369	mix	-1.20071
BRCA-TCGA-A8-A081-01A-11R-A00Z-07	1	54.5592	epi	-1.39228
BRCA-TCGA-A8-A082-01A-11R-A00Z-07	2	49.6384	mix	-0.264568
BRCA-TCGA-A8-A085-01A-11R-A00Z-07	2	54.5224	mix	-0.147905
BRCA-TCGA-A8-A086-01A-11R-A00Z-07	2	55.2675	mix	-0.0243926
BRCA-TCGA-A8-A08A-01A-11R-A32Y-07	2	49.2902	mix	-0.150725
BRCA-TCGA-A8-A08B-01A-11R-A00Z-07	1	48.9641	epi	-0.34085
BRCA-TCGA-A8-A08C-01A-11R-A00Z-07	1	52.1024	epi	0.319586
BRCA-TCGA-A8-A08G-01A-11R-A00Z-07	2	51.3495	mix	-0.515387
BRCA-TCGA-A8-A08H-01A-21R-A00Z-07	2	62.0776	mix	1.98767
BRCA-TCGA-A8-A08I-01A-11R-A00Z-07	2	57.603	mix	-0.619718
BRCA-TCGA-A8-A08J-01A-11R-A00Z-07	2	52.4215	mix	0.36089
BRCA-TCGA-A8-A08L-01A-11R-A00Z-07	2	56.3512	mix	-0.605394
BRCA-TCGA-A8-A08O-01A-21R-A056-07	2	51.5182	mix	-0.375982
BRCA-TCGA-A8-A08R-01A-11R-A034-07	2	66.8513	mix	-0.154473
BRCA-TCGA-A8-A08T-01A-21R-A00Z-07	2	51.5133	mix	-0.416869
BRCA-TCGA-A8-A08X-01A-21R-A00Z-07	1	55.9272	epi	0.305645
BRCA-TCGA-A8-A08Z-01A-21R-A00Z-07	2	57.8047	mix	0.677339
BRCA-TCGA-A8-A090-01A-11R-A00Z-07	2	51.7124	mix	-0.51574
BRCA-TCGA-A8-A091-01A-11R-A00Z-07	2	50.6502	mix	-0.400403
BRCA-TCGA-A8-A092-01A-11R-A00Z-07	2	56.0118	mix	-0.894227
BRCA-TCGA-A8-A093-01A-11R-A00Z-07	2	50.5398	mix	-0.702067
BRCA-TCGA-A8-A094-01A-11R-A00Z-07	2	51.7029	mix	-0.146009
BRCA-TCGA-A8-A095-01A-11R-A00Z-07	2	54.4363	mix	0.13202
BRCA-TCGA-A8-A096-01A-11R-A00Z-07	2	58.5793	mix	0.541851
BRCA-TCGA-A8-A097-01A-11R-A034-07	2	59.5593	mix	0.17477
BRCA-TCGA-A8-A099-01A-11R-A00Z-07	2	49.1196	mix	-0.977567
BRCA-TCGA-A8-A09A-01A-11R-A00Z-07	2	47.893	mix	0.0610402
BRCA-TCGA-A8-A09B-01A-11R-A00Z-07	2	49.371	mix	-0.36098
BRCA-TCGA-A8-A09D-01A-11R-A00Z-07	2	53.0318	mix	-0.0980478
BRCA-TCGA-A8-A09G-01A-21R-A00Z-07	1	53.1875	epi	-0.625056
BRCA-TCGA-A8-A09I-01A-22R-A034-07	2	58.4044	mix	-0.463322
BRCA-TCGA-A8-A09M-01A-11R-A00Z-07	1	50.0862	epi	-0.501753
BRCA-TCGA-A8-A09N-01A-11R-A00Z-07	1	50.7597	epi	-0.361342
BRCA-TCGA-A8-A09Q-01A-11R-A00Z-07	1	53.4619	epi	-0.0667258
BRCA-TCGA-A8-A09R-01A-11R-A00Z-07	2	52.6047	mix	0.0945412
BRCA-TCGA-A8-A09T-01A-11R-A00Z-07	1	48.5195	epi	0.205435
BRCA-TCGA-A8-A09V-01A-11R-A034-07	2	52.6423	mix	-0.157517
BRCA-TCGA-A8-A09W-01A-11R-A00Z-07	1	54.0495	epi	0.427758
BRCA-TCGA-A8-A09X-01A-11R-A00Z-07	1	52.4735	epi	0.687039
BRCA-TCGA-A8-A09Z-01A-11R-A00Z-07	1	48.6356	epi	-1.33052
BRCA-TCGA-A8-A0A1-01A-11R-A00Z-07	1	49.4276	epi	0.79918
BRCA-TCGA-A8-A0A2-01A-11R-A034-07	2	51.0622	mix	-0.386782
BRCA-TCGA-A8-A0A4-01A-11R-A00Z-07	1	49.6356	epi	0.519132
BRCA-TCGA-A8-A0A6-01A-12R-A056-07	1	49.1543	epi	0.150167
BRCA-TCGA-A8-A0A9-01A-11R-A00Z-07	2	52.2093	mix	0.0579013
BRCA-TCGA-A8-A0AB-01A-11R-A034-07	2	53.5094	mix	0.181455
BRCA-TCGA-A8-A0AD-01A-11R-A056-07	2	51.6192	mix	0.298864
BRCA-TCGA-AN-A0AJ-01A-11R-A00Z-07	2	58.3161	mix	-0.379846
BRCA-TCGA-AN-A0AK-01A-21R-A00Z-07	1	51.1555	epi	-0.883209
BRCA-TCGA-AN-A0AL-01A-11R-A00Z-07	2	63.2568	mix	0.379215
BRCA-TCGA-AN-A0AM-01A-11R-A034-07	1	54.5038	epi	0.151728
BRCA-TCGA-AN-A0AR-01A-11R-A00Z-07	2	62.9237	mix	-0.300717
BRCA-TCGA-AN-A0AS-01A-11R-A00Z-07	2	48.9966	mix	0.205813
BRCA-TCGA-AN-A0AT-01A-11R-A034-07	2	67.1457	mix	-0.351129
BRCA-TCGA-BH-A0AU-01A-11R-A12P-07	1	48.3498	epi	0.154699
BRCA-TCGA-BH-A0AV-01A-31R-A115-07	2	67.5885	mix	0.76909
BRCA-TCGA-BH-A0AW-01A-11R-A056-07	1	48.3111	epi	-0.0039053
BRCA-TCGA-BH-A0AY-01A-21R-A00Z-07	3	49.9188	mes	0.62539
BRCA-TCGA-BH-A0AZ-01A-21R-A12P-07	2	53.5474	mix	1.0098
BRCA-TCGA-BH-A0B0-01A-21R-A115-07	2	51.3876	mix	0.599952
BRCA-TCGA-BH-A0B3-01A-11R-A056-07	2	63.3215	mix	0.489969
BRCA-TCGA-BH-A0B4-01A-11R-A00Z-07	1	50.2255	epi	0.603106
BRCA-TCGA-BH-A0B5-01A-11R-A12P-07	2	54.1849	mix	0.363075
BRCA-TCGA-BH-A0B9-01A-11R-A056-07	1	64.211	epi	0.230337
BRCA-TCGA-BH-A0BA-01A-11R-A056-07	2	48.0273	mix	-0.317239
BRCA-TCGA-BH-A0BC-01A-22R-A084-07	2	56.2941	mix	0.443727
BRCA-TCGA-BH-A0BD-01A-11R-A034-07	2	55.5973	mix	0.0715812
BRCA-TCGA-BH-A0BF-01A-21R-A12P-07	2	57.072	mix	0.590714
BRCA-TCGA-BH-A0BG-01A-11R-A115-07	2	64.1285	mix	0.0157422
BRCA-TCGA-BH-A0BJ-01A-11R-A056-07	2	51.0773	mix	-0.0611406
BRCA-TCGA-BH-A0BL-01A-11R-A115-07	2	67.9603	mix	0.681945
BRCA-TCGA-BH-A0BM-01A-11R-A056-07	1	49.3165	epi	0.512462
BRCA-TCGA-BH-A0BP-01A-11R-A115-07	2	49.402	mix	0.2749
BRCA-TCGA-BH-A0BQ-01A-21R-A115-07	2	52.9071	mix	0.743959
BRCA-TCGA-BH-A0BR-01A-21R-A115-07	2	53.6722	mix	0.633511
BRCA-TCGA-BH-A0BT-01A-11R-A12P-07	2	50.9228	mix	-0.218415
BRCA-TCGA-BH-A0BV-01A-11R-A00Z-07	2	48.7721	mix	-0.246907
BRCA-TCGA-BH-A0BW-01A-11R-A115-07	2	64.5504	mix	0.154855
BRCA-TCGA-BH-A0BZ-01A-31R-A12P-07	2	56.0409	mix	0.045314
BRCA-TCGA-BH-A0C1-01B-11R-A12D-07	2	51.913	mix	0.673526
BRCA-TCGA-BH-A0C3-01A-21R-A12P-07	2	50.7014	mix	0.667915
BRCA-TCGA-BH-A0C7-01B-11R-A115-07	2	54.9065	mix	-0.556607
BLCA-TCGA-BL-A0C8-01A-11R-A10U-07	1	49.2996	epi	-0.676067
BLCA-TCGA-BL-A0C8-01A-11R-A277-07	1	50.9711	epi	-1.11418
UCEC-TCGA-BK-A0C9-01A-11R-A00V-07	1	46.1261	epi	0.250994
UCEC-TCGA-BK-A0CA-01A-21R-A118-07	1	47.6683	epi	-0.906565
UCEC-TCGA-BK-A0CA-01A-21R-A277-07	1	55.4481	epi	-1.32619
UCEC-TCGA-BK-A0CB-01A-32R-A104-07	2	49.5184	mix	1.67483
UCEC-TCGA-BK-A0CC-01A-21R-A16W-07	1	57.0458	epi	-0.25299
UCEC-TCGA-BK-A0CC-01A-21R-A277-07	1	66.6529	epi	-0.521336
BRCA-TCGA-A7-A0CD-01A-11R-A00Z-07	2	50.1516	mix	-0.337351
BRCA-TCGA-A7-A0CE-01A-11R-A00Z-07	2	65.2262	mix	-0.378742
BRCA-TCGA-A7-A0CG-01A-12R-A056-07	2	49.4105	mix	0.434379
BRCA-TCGA-A7-A0CH-01A-21R-A00Z-07	2	49.9166	mix	0.00718923
BRCA-TCGA-A7-A0CJ-01A-21R-A00Z-07	2	55.5743	mix	-0.868779
BRCA-TCGA-A2-A0CK-01A-11R-A22K-07	2	50.0203	mix	0.755344
BRCA-TCGA-A2-A0CM-01A-31R-A034-07	1	67.3218	epi	0.0686286
BRCA-TCGA-A2-A0CO-01A-13R-A22K-07	2	53.4481	mix	1.2828
BRCA-TCGA-A2-A0CP-01A-11R-A034-07	1	50.6489	epi	0.810554
BRCA-TCGA-A2-A0CQ-01A-21R-A034-07	1	50.678	epi	-0.36221
BRCA-TCGA-A2-A0CS-01A-11R-A115-07	1	47.9529	epi	-0.00754068
BRCA-TCGA-A2-A0CT-01A-31R-A056-07	1	39.0895	epi	-1.58913
BRCA-TCGA-A2-A0CU-01A-12R-A034-07	2	48.2849	mix	-0.753521
BRCA-TCGA-A2-A0CV-01A-31R-A115-07	2	54.7252	mix	0.212215
BRCA-TCGA-A2-A0CW-01A-21R-A115-07	1	52.8265	epi	-0.979602
BRCA-TCGA-A2-A0CX-01A-21R-A00Z-07	2	54.9115	mix	0.540392
BRCA-TCGA-A2-A0D0-01A-11R-A00Z-07	2	66.466	mix	0.994275
BRCA-TCGA-A2-A0D1-01A-11R-A034-07	2	58.2845	mix	-0.233544
BRCA-TCGA-A2-A0D2-01A-21R-A034-07	2	69.9418	mix	0.620733
BRCA-TCGA-A2-A0D3-01A-11R-A115-07	1	49.4667	epi	-0.54112
BRCA-TCGA-A2-A0D4-01A-11R-A00Z-07	2	52.4483	mix	-0.739217
BRCA-TCGA-A7-A0D9-01A-31R-A056-07	2	44.2279	mix	-0.644689
BRCA-TCGA-A7-A0DA-01A-31R-A115-07	2	61.4274	mix	0.199385
BRCA-TCGA-A7-A0DB-01A-11R-A277-07	1	48.1502	epi	-0.0989266
BRCA-TCGA-A7-A0DB-01A-11R-A00Z-07	2	49.8305	mix	-0.168191
BRCA-TCGA-BH-A0DD-01A-31R-A12P-07	2	57.5123	mix	-0.961239
BRCA-TCGA-BH-A0DE-01A-11R-A115-07	2	53.0451	mix	0.722384
BRCA-TCGA-BH-A0DG-01A-21R-A12P-07	2	50.6062	mix	0.132663
BRCA-TCGA-BH-A0DH-01A-11R-A084-07	2	48.4286	mix	-0.259957
BRCA-TCGA-BH-A0DI-01A-21R-A12P-07	2	55.3256	mix	1.0542
BRCA-TCGA-BH-A0DK-01A-21R-A056-07	2	47.5197	mix	0.409085
BRCA-TCGA-BH-A0DL-01A-11R-A115-07	2	54.0433	mix	-0.22157
BRCA-TCGA-BH-A0DO-01B-11R-A12D-07	1	49.3957	epi	0.0955615
BRCA-TCGA-BH-A0DP-01A-21R-A056-07	1	50.0429	epi	0.387708
BRCA-TCGA-BH-A0DQ-01A-11R-A084-07	2	54.4647	mix	0.26403
BRCA-TCGA-BH-A0DS-01A-11R-A056-07	2	48.5237	mix	0.148365
BRCA-TCGA-BH-A0DT-01A-21R-A12D-07	2	51.7996	mix	0.124647
BRCA-TCGA-BH-A0DV-01A-21R-A12P-07	2	58.3027	mix	1.32533
BRCA-TCGA-BH-A0DX-01A-11R-A115-07	2	52.0977	mix	0.22928
BRCA-TCGA-BH-A0DZ-01A-11R-A00Z-07	2	55.2473	mix	0.590641
BRCA-TCGA-BH-A0E0-01A-11R-A056-07	1	45.8881	epi	-0.404814
BRCA-TCGA-BH-A0E1-01A-11R-A056-07	2	50.6338	mix	-0.199312
BRCA-TCGA-BH-A0E2-01A-11R-A056-07	2	52.3458	mix	-0.185638
BRCA-TCGA-BH-A0E6-01A-11R-A034-07	1	58.0303	epi	0.326431
BRCA-TCGA-BH-A0E7-01A-11R-A034-07	2	50.272	mix	-0.877318
BRCA-TCGA-BH-A0EA-01A-11R-A115-07	2	53.7809	mix	0.644018
BRCA-TCGA-BH-A0EB-01A-11R-A034-07	2	52.0053	mix	-0.0920699
BRCA-TCGA-BH-A0EE-01A-11R-A034-07	1	55.8171	epi	-1.16037
BRCA-TCGA-BH-A0EI-01A-11R-A115-07	2	52.7587	mix	0.491091
BRCA-TCGA-A2-A0EM-01A-11R-A034-07	2	54.1421	mix	-0.578993
BRCA-TCGA-A2-A0EN-01A-13R-A084-07	3	55.7554	mes	1.33393
BRCA-TCGA-A2-A0EO-01A-11R-A034-07	2	54.7706	mix	0.59835
BRCA-TCGA-A2-A0EQ-01A-11R-A034-07	1	56.1165	epi	0.240102
BRCA-TCGA-A2-A0ER-01A-21R-A034-07	2	51.1297	mix	-1.56
BRCA-TCGA-A2-A0ES-01A-11R-A115-07	2	57.2796	mix	0.182537
BRCA-TCGA-A2-A0ET-01A-31R-A034-07	1	51.5881	epi	-0.956988
BRCA-TCGA-A2-A0EU-01A-22R-A056-07	2	43.9046	mix	-0.632863
BRCA-TCGA-A2-A0EV-01A-11R-A034-07	2	52.6138	mix	0.132577
BRCA-TCGA-A2-A0EW-01A-21R-A115-07	2	54.9398	mix	0.97126
BRCA-TCGA-A2-A0EX-01A-21R-A034-07	1	50.7775	epi	0.710042
BRCA-TCGA-A2-A0EY-01A-11R-A034-07	1	44.0439	epi	-0.226216
BLCA-TCGA-C4-A0EZ-01A-21R-A24X-07	2	60.1169	mix	0.602277
BLCA-TCGA-C4-A0F0-01A-12R-A10U-07	2	64.6966	mix	1.5595
BLCA-TCGA-C4-A0F6-01A-11R-A10U-07	1	43.1148	epi	-0.511857
BRCA-TCGA-AN-A0FD-01A-11R-A034-07	2	53.5181	mix	-0.431449
BRCA-TCGA-AN-A0FF-01A-11R-A034-07	2	50.2764	mix	-0.00824526
BRCA-TCGA-AN-A0FJ-01A-11R-A00Z-07	2	57.5947	mix	0.630638
BRCA-TCGA-AN-A0FK-01A-11R-A034-07	1	47.8843	epi	-0.859604
BRCA-TCGA-AN-A0FL-01A-11R-A034-07	1	46.0386	epi	-0.354285
BRCA-TCGA-AN-A0FS-01A-11R-A034-07	2	55.646	mix	0.602828
BRCA-TCGA-AN-A0FT-01A-11R-A034-07	1	46.175	epi	0.323352
BRCA-TCGA-AN-A0FV-01A-11R-A00Z-07	2	51.5084	mix	0.522335
BRCA-TCGA-AN-A0FW-01A-11R-A034-07	1	52.5326	epi	-0.634286
BRCA-TCGA-AN-A0FX-01A-11R-A034-07	2	63.4779	mix	0.596708
BRCA-TCGA-AN-A0FY-01A-11R-A034-07	2	58.0394	mix	-0.0344651
BRCA-TCGA-AN-A0FZ-01A-11R-A034-07	2	52.3054	mix	-0.249258
UCEC-TCGA-A5-A0G5-01A-11R-A040-07	1	50.489	epi	0.101742
UCEC-TCGA-A5-A0G9-01A-11R-A040-07	1	47.3993	epi	-0.201458
UCEC-TCGA-A5-A0GA-01A-11R-A040-07	1	55.2371	epi	0.0960826
UCEC-TCGA-A5-A0GB-01A-11R-A040-07	1	55.5032	epi	-1.22682
UCEC-TCGA-A5-A0GD-01A-11R-A16W-07	1	50.9267	epi	-0.799802
UCEC-TCGA-A5-A0GE-01A-11R-A16W-07	1	54.1046	epi	0.574235
UCEC-TCGA-A5-A0GG-01A-11R-A118-07	1	52.2928	epi	-0.0282135
UCEC-TCGA-A5-A0GH-01A-21R-A16W-07	2	56.9303	mix	-1.01581
UCEC-TCGA-A5-A0GI-01A-11R-A040-07	2	47.9239	mix	-0.101477
UCEC-TCGA-A5-A0GJ-01A-11R-A040-07	1	47.2855	epi	0.152029
UCEC-TCGA-A5-A0GM-01A-11R-A040-07	1	52.2823	epi	0.313202
UCEC-TCGA-A5-A0GN-01A-11R-A040-07	1	51.0133	epi	0.820571
UCEC-TCGA-A5-A0GP-01A-11R-A040-07	1	50.4296	epi	-0.621758
UCEC-TCGA-A5-A0GQ-01A-11R-A118-07	1	48.5447	epi	0.354684
UCEC-TCGA-A5-A0GR-01A-11R-A118-07	1	50.1779	epi	-0.310979
UCEC-TCGA-A5-A0GU-01A-11R-A16W-07	1	52.8452	epi	-0.476237
UCEC-TCGA-A5-A0GV-01A-31R-A16W-07	1	48.2582	epi	0.330992
UCEC-TCGA-A5-A0GW-01A-11R-A16W-07	2	56.5978	mix	0.672071
UCEC-TCGA-A5-A0GX-01A-11R-A040-07	3	52.5045	mes	0.728159
BRCA-TCGA-BH-A0GY-01A-11R-A056-07	2	46.6998	mix	-0.0733868
BRCA-TCGA-BH-A0GZ-01A-11R-A056-07	1	46.6249	epi	0.63862
BRCA-TCGA-BH-A0H0-01A-11R-A056-07	1	50.4167	epi	-0.506063
BRCA-TCGA-BH-A0H3-01A-11R-A12P-07	2	57.5353	mix	0.44603
BRCA-TCGA-BH-A0H5-01A-21R-A115-07	2	54.2696	mix	0.501451
BRCA-TCGA-BH-A0H6-01A-21R-A056-07	2	49.0646	mix	-0.0718689
BRCA-TCGA-BH-A0H7-01A-13R-A056-07	2	54.1241	mix	-0.171865
BRCA-TCGA-BH-A0H9-01A-11R-A056-07	1	46.6527	epi	-0.458937
BRCA-TCGA-BH-A0HA-01A-11R-A12P-07	2	51.9007	mix	0.53967
BRCA-TCGA-BH-A0HB-01A-11R-A056-07	1	48.0857	epi	-0.59256
BRCA-TCGA-BH-A0HI-01A-11R-A084-07	2	52.8027	mix	0.364949
BRCA-TCGA-BH-A0HK-01A-11R-A056-07	2	41.7938	mix	0.133101
BRCA-TCGA-BH-A0HO-01A-11R-A034-07	2	52.3385	mix	0.0646329
BRCA-TCGA-BH-A0HP-01A-12R-A084-07	2	51.2258	mix	0.63908
BRCA-TCGA-BH-A0HQ-01A-11R-A034-07	2	46.8032	mix	-0.0748875
BRCA-TCGA-BH-A0HU-01A-11R-A034-07	2	54.334	mix	-0.5658
BRCA-TCGA-BH-A0HW-01A-11R-A034-07	2	51.6045	mix	-1.09792
BRCA-TCGA-BH-A0HX-01A-21R-A056-07	2	46.9582	mix	-0.132874
BRCA-TCGA-BH-A0HY-01A-11R-A056-07	2	51.7417	mix	0.165892
BRCA-TCGA-B6-A0I1-01A-11R-A21T-07	1	57.491	epi	-0.532685
BRCA-TCGA-B6-A0I2-01A-11R-A034-07	1	56.8787	epi	-0.135286
BRCA-TCGA-B6-A0I5-01A-11R-A034-07	1	48.7257	epi	0.615255
BRCA-TCGA-B6-A0I9-01A-11R-A034-07	2	55.1691	mix	-0.642906
BRCA-TCGA-B6-A0IA-01A-11R-A034-07	1	46.7136	epi	-1.10452
BRCA-TCGA-B6-A0IB-01A-11R-A034-07	1	47.9601	epi	-0.667932
BRCA-TCGA-B6-A0IC-01A-11R-A034-07	1	48.5992	epi	-1.30053
BRCA-TCGA-B6-A0IE-01A-11R-A034-07	1	52.2712	epi	-0.109055
BRCA-TCGA-B6-A0IG-01A-11R-A034-07	2	53.568	mix	0.20199
BRCA-TCGA-B6-A0IJ-01A-11R-A034-07	2	62.7696	mix	0.120781
BRCA-TCGA-B6-A0IK-01A-12R-A056-07	1	47.207	epi	-0.317591
BRCA-TCGA-B6-A0IM-01A-11R-A034-07	2	54.8981	mix	-0.164265
BRCA-TCGA-B6-A0IN-01A-11R-A034-07	1	49.1266	epi	0.186545
BRCA-TCGA-B6-A0IO-01A-11R-A034-07	1	51.4145	epi	-0.722044
BRCA-TCGA-B6-A0IP-01A-11R-A034-07	2	54.7423	mix	0.504437
BRCA-TCGA-B6-A0IQ-01A-11R-A034-07	1	66.2594	epi	0.700357
UCEC-TCGA-AX-A0IU-01A-11R-A16W-07	1	46.5024	epi	-0.735323
UCEC-TCGA-AX-A0IW-01A-11R-A040-07	1	49.8414	epi	-0.510897
UCEC-TCGA-AX-A0IZ-01A-11R-A118-07	1	55.3861	epi	0.632813
UCEC-TCGA-AX-A0J0-01A-11R-A109-07	2	59.3564	mix	-0.0160036
UCEC-TCGA-AX-A0J1-01A-11R-A040-07	1	55.5552	epi	-0.193536
BRCA-TCGA-AO-A0J2-01A-11R-A034-07	2	59.2119	mix	0.252532
BRCA-TCGA-AO-A0J3-01A-11R-A034-07	2	55.9957	mix	-0.429382
BRCA-TCGA-AO-A0J4-01A-11R-A034-07	2	65.3712	mix	-0.178637
BRCA-TCGA-AO-A0J5-01A-11R-A034-07	2	52.9456	mix	0.554319
BRCA-TCGA-AO-A0J6-01A-11R-A034-07	2	61.3289	mix	-0.114608
BRCA-TCGA-AO-A0J7-01A-11R-A034-07	2	50.8953	mix	-0.618706
BRCA-TCGA-AO-A0J8-01A-21R-A034-07	2	53.5133	mix	0.796906
BRCA-TCGA-AO-A0J9-01A-11R-A034-07	3	55.2621	mes	1.54316
BRCA-TCGA-AO-A0JA-01A-11R-A056-07	2	51.3193	mix	-0.0423796
BRCA-TCGA-AO-A0JB-01A-11R-A32Y-07	1	48.1387	epi	0.602757
BRCA-TCGA-AO-A0JD-01A-11R-A056-07	1	52.3679	epi	-0.631631
BRCA-TCGA-AO-A0JE-01A-11R-A056-07	2	50.7235	mix	0.519679
BRCA-TCGA-AO-A0JF-01A-11R-A056-07	2	50.7784	mix	0.73411
BRCA-TCGA-AO-A0JG-01A-31R-A084-07	2	51.6722	mix	0.0736983
BRCA-TCGA-AO-A0JI-01A-21R-A056-07	1	46.4017	epi	-1.18036
BRCA-TCGA-AO-A0JJ-01A-11R-A056-07	2	50.9004	mix	0.605452
BRCA-TCGA-AO-A0JM-01A-21R-A056-07	1	55.0058	epi	0.52741
UCEC-TCGA-B5-A0JN-01A-11R-A104-07	2	56.5486	mix	-1.06865
UCEC-TCGA-B5-A0JR-01A-13R-A466-07	1	55.9815	epi	-0.592042
UCEC-TCGA-B5-A0JS-01A-11R-A104-07	1	50.473	epi	-0.377666
UCEC-TCGA-B5-A0JT-01A-21R-A118-07	1	49.3232	epi	-0.438102
UCEC-TCGA-B5-A0JU-01B-11R-A14D-07	1	53.429	epi	-0.0926844
UCEC-TCGA-B5-A0JV-01A-11R-A104-07	1	50.3304	epi	-0.369558
UCEC-TCGA-B5-A0JX-01A-21R-A14M-07	1	54.6335	epi	-0.146048
UCEC-TCGA-B5-A0JY-01A-11R-A104-07	1	54.6836	epi	0.0664036
UCEC-TCGA-B5-A0JZ-01A-11R-A040-07	1	46.3873	epi	-0.444018
UCEC-TCGA-B5-A0K1-01A-11R-A16W-07	1	51.2284	epi	-0.46431
UCEC-TCGA-B5-A0K2-01A-12R-A104-07	1	52.4415	epi	-0.176999
UCEC-TCGA-B5-A0K3-01A-11R-A040-07	1	46.9444	epi	-0.55481
UCEC-TCGA-B5-A0K4-01A-11R-A040-07	1	48.2748	epi	-0.644955
UCEC-TCGA-B5-A0K6-01A-11R-A040-07	1	49.0665	epi	0.399426
UCEC-TCGA-B5-A0K7-01A-11R-A104-07	1	52.2531	epi	0.271417
UCEC-TCGA-B5-A0K8-01A-11R-A14M-07	1	46.4615	epi	-0.656631
UCEC-TCGA-B5-A0K9-01A-21R-A104-07	2	57.1598	mix	-0.37216
UCEC-TCGA-AP-A0L8-01A-11R-A040-07	1	60.3397	epi	-0.0384291
UCEC-TCGA-AP-A0L9-01A-11R-A040-07	1	53.1171	epi	-1.21201
UCEC-TCGA-AP-A0LD-01A-11R-A040-07	1	56.4684	epi	-0.0397617
UCEC-TCGA-AP-A0LE-01A-11R-A104-07	1	50.2867	epi	-0.242725
UCEC-TCGA-AP-A0LF-01A-11R-A118-07	1	51.5193	epi	0.398024
UCEC-TCGA-AP-A0LG-01A-11R-A16W-07	1	49.7223	epi	-0.905622
UCEC-TCGA-AP-A0LH-01A-11R-A16W-07	1	48.145	epi	-1.00454
UCEC-TCGA-AP-A0LI-01A-11R-A040-07	1	47.1683	epi	0.107324
UCEC-TCGA-AP-A0LJ-01A-11R-A040-07	1	50.0262	epi	0.165803
UCEC-TCGA-AP-A0LL-01A-12R-A104-07	1	50.0106	epi	0.622352
UCEC-TCGA-AP-A0LM-01A-11R-A118-07	2	57.0634	mix	1.13947
UCEC-TCGA-AP-A0LN-01A-11R-A040-07	3	50.1661	mes	0.651187
UCEC-TCGA-AP-A0LO-01A-11R-A040-07	1	48.3115	epi	0.0868538
UCEC-TCGA-AP-A0LP-01A-12R-A104-07	1	48.7765	epi	-0.0377191
UCEC-TCGA-AP-A0LS-01A-11R-A14D-07	2	53.9085	mix	-0.486264
UCEC-TCGA-AP-A0LT-01A-11R-A040-07	1	52.8165	epi	-0.450949
UCEC-TCGA-AP-A0LV-01A-11R-A040-07	2	57.4268	mix	1.00999
UCEC-TCGA-BG-A0LW-01A-11R-A16W-07	2	51.3242	mix	0.206572
UCEC-TCGA-BG-A0M3-01A-11R-A104-07	1	48.0378	epi	-0.377062
UCEC-TCGA-BG-A0M4-01A-11R-A104-07	1	47.4154	epi	0.0121582
UCEC-TCGA-BG-A0M6-01A-31R-A104-07	1	50.9131	epi	-0.0777039
UCEC-TCGA-BG-A0M7-01A-11R-A040-07	1	49.0811	epi	-0.412492
UCEC-TCGA-BG-A0MA-01A-11R-A17B-07	3	55.0314	mes	0.332182
UCEC-TCGA-BG-A0MC-01A-21R-A040-07	1	47.1038	epi	-0.0729541
UCEC-TCGA-BG-A0MG-01A-21R-A104-07	1	52.3674	epi	-0.86471
UCEC-TCGA-BG-A0MI-01A-11R-A040-07	1	51.1436	epi	0.126401
UCEC-TCGA-BG-A0MK-01A-51R-A19W-07	2	45.542	mix	-0.0303183
UCEC-TCGA-BG-A0MQ-01A-11R-A104-07	1	48.0797	epi	-0.759024
UCEC-TCGA-BG-A0MT-01A-11R-A104-07	1	50.9424	epi	-0.12947
UCEC-TCGA-BG-A0MU-01A-11R-A104-07	1	49.4392	epi	-0.0468204
UCEC-TCGA-A5-A0R6-01A-11R-A104-07	1	50.5413	epi	0.36711
UCEC-TCGA-A5-A0R7-01A-31R-A16W-07	2	57.191	mix	1.15319
UCEC-TCGA-A5-A0R8-01A-11R-A104-07	1	48.5777	epi	-0.0694434
UCEC-TCGA-A5-A0R9-01A-11R-A104-07	3	55.541	mes	0.685451
UCEC-TCGA-A5-A0RA-01A-21R-A104-07	1	49.9058	epi	-0.107919
BRCA-TCGA-B6-A0RE-01A-11R-A056-07	2	61.4537	mix	-0.215488
BRCA-TCGA-B6-A0RG-01A-11R-A056-07	2	39.4308	mix	-0.612837
BRCA-TCGA-B6-A0RH-01A-21R-A115-07	2	55.2377	mix	0.582795
BRCA-TCGA-B6-A0RI-01A-11R-A056-07	2	55.3944	mix	-0.30885
BRCA-TCGA-B6-A0RL-01A-11R-A084-07	1	51.7982	epi	-1.8338
BRCA-TCGA-B6-A0RM-01A-11R-A084-07	1	48.3972	epi	-0.979639
BRCA-TCGA-B6-A0RN-01A-12R-A084-07	2	54.1286	mix	0.513887
BRCA-TCGA-B6-A0RO-01A-22R-A084-07	1	47.3242	epi	-0.88182
BRCA-TCGA-B6-A0RP-01A-21R-A084-07	2	52.8981	mix	0.294938
BRCA-TCGA-B6-A0RS-01A-11R-A084-07	2	56.1906	mix	0.0579812
BRCA-TCGA-B6-A0RU-01A-11R-A084-07	2	63.7111	mix	0.555391
BRCA-TCGA-B6-A0RV-01A-11R-A084-07	1	50.2523	epi	0.155021
BRCA-TCGA-A1-A0SB-01A-11R-A144-07	2	52.694	mix	-0.495099
BRCA-TCGA-A1-A0SD-01A-11R-A115-07	2	51.6091	mix	0.485152
BRCA-TCGA-A1-A0SE-01A-11R-A084-07	2	51.5845	mix	-0.00874685
BRCA-TCGA-A1-A0SF-01A-11R-A144-07	1	49.3588	epi	-0.179484
BRCA-TCGA-A1-A0SG-01A-11R-A144-07	2	47.9434	mix	0.0198271
BRCA-TCGA-A1-A0SH-01A-11R-A084-07	2	57.6078	mix	0.929431
BRCA-TCGA-A1-A0SI-01A-11R-A144-07	2	56.613	mix	0.361954
BRCA-TCGA-A1-A0SJ-01A-11R-A084-07	2	50.3997	mix	-0.314135
BRCA-TCGA-A1-A0SK-01A-12R-A084-07	2	64.1477	mix	0.273565
BRCA-TCGA-A1-A0SM-01A-11R-A084-07	2	53.5768	mix	0.304991
BRCA-TCGA-A1-A0SN-01A-11R-A144-07	2	52.9654	mix	0.157478
BRCA-TCGA-A1-A0SP-01A-11R-A084-07	2	64.1776	mix	-0.189596
BRCA-TCGA-A1-A0SQ-01A-21R-A144-07	1	47.9708	epi	-0.367636
BRCA-TCGA-A2-A0SU-01A-11R-A084-07	1	49.7121	epi	0.31242
BRCA-TCGA-A2-A0SV-01A-11R-A084-07	2	58.0433	mix	0.155857
BRCA-TCGA-A2-A0SW-01A-11R-A084-07	2	55.8445	mix	0.243366
BRCA-TCGA-A2-A0SX-01A-12R-A084-07	2	64.9772	mix	0.892017
BRCA-TCGA-A2-A0SY-01A-31R-A084-07	2	55.1219	mix	0.654347
BRCA-TCGA-A2-A0T0-01A-22R-A084-07	2	64.7653	mix	0.146605
BRCA-TCGA-A2-A0T2-01A-11R-A084-07	2	49.2099	mix	-0.0748296
BRCA-TCGA-A2-A0T3-01A-21R-A115-07	2	54.643	mix	0.12502
BRCA-TCGA-A2-A0T4-01A-31R-A084-07	2	51.4489	mix	0.815334
BRCA-TCGA-A2-A0T5-01A-21R-A084-07	2	53.7245	mix	-0.0845106
BRCA-TCGA-A2-A0T6-01A-11R-A084-07	2	59.0446	mix	0.77975
BRCA-TCGA-A2-A0T7-01A-21R-A084-07	2	54.6916	mix	-0.0954831
UCEC-TCGA-BS-A0T9-01A-11R-A12I-07	2	50.5659	mix	1.62339
UCEC-TCGA-BS-A0TA-01A-11R-A104-07	1	54.046	epi	-0.11416
UCEC-TCGA-BS-A0TC-01A-11R-A104-07	1	46.6644	epi	-0.94881
UCEC-TCGA-BS-A0TD-01A-11R-A104-07	1	50.2176	epi	-0.126081
UCEC-TCGA-BS-A0TE-01A-11R-A104-07	1	49.6342	epi	-0.758159
UCEC-TCGA-BS-A0TG-01A-32R-A16W-07	2	48.9018	mix	0.652463
UCEC-TCGA-BS-A0TI-01A-11R-A104-07	1	51.3295	epi	0.665135
UCEC-TCGA-BS-A0TJ-01A-11R-A104-07	2	54.2675	mix	-0.305712
CESC-TCGA-C5-A0TN-01A-21R-A14Y-07	2	69.6352	mix	0.236481
BRCA-TCGA-AR-A0TP-01A-11R-A084-07	2	66.7592	mix	-0.227612
BRCA-TCGA-AR-A0TQ-01A-11R-A084-07	2	55.6498	mix	-0.305702
BRCA-TCGA-AR-A0TR-01A-11R-A084-07	1	44.7391	epi	-1.97434
BRCA-TCGA-AR-A0TT-01A-31R-A084-07	2	57.1929	mix	0.620814
BRCA-TCGA-AR-A0TV-01A-21R-A084-07	1	52.822	epi	-0.777945
BRCA-TCGA-AR-A0TW-01A-11R-A084-07	1	50.0681	epi	-0.0299673
BRCA-TCGA-AR-A0TX-01A-11R-A084-07	2	53.0987	mix	0.145697
BRCA-TCGA-AR-A0TY-01A-12R-A115-07	2	52.5717	mix	-0.513745
BRCA-TCGA-AR-A0TZ-01A-12R-A084-07	2	54.2171	mix	-0.609258
BRCA-TCGA-AR-A0U0-01A-11R-A109-07	1	60.479	epi	-0.326831
BRCA-TCGA-AR-A0U2-01A-11R-A109-07	1	52.496	epi	-0.564183
BRCA-TCGA-AR-A0U3-01A-11R-A109-07	1	48.4998	epi	-0.709613
BRCA-TCGA-AR-A0U4-01A-11R-A109-07	2	68.607	mix	0.159021
UCEC-TCGA-BS-A0U5-01A-11R-A109-07	2	49.7506	mix	0.150751
UCEC-TCGA-BS-A0U7-01A-21R-A104-07	1	45.7173	epi	-0.211161
UCEC-TCGA-BS-A0U8-01A-11R-A104-07	1	54.763	epi	-0.0772658
UCEC-TCGA-BS-A0U9-01B-21R-A10J-07	1	54.0867	epi	-0.0850559
UCEC-TCGA-BS-A0UA-01A-11R-A118-07	1	47.766	epi	-0.128967
UCEC-TCGA-BS-A0UF-01A-11R-A104-07	1	57.474	epi	0.253042
UCEC-TCGA-BS-A0UJ-01A-12R-A104-07	1	52.7165	epi	0.196907
UCEC-TCGA-BS-A0UL-01A-11R-A109-07	3	52.7948	mes	1.09728
UCEC-TCGA-BS-A0UV-01A-11R-A16W-07	1	53.5014	epi	-0.29262
UCEC-TCGA-BS-A0V4-01A-11R-A14D-07	1	50.1824	epi	0.389433
UCEC-TCGA-BS-A0V6-01A-11R-A118-07	1	50.5103	epi	-0.0513113
UCEC-TCGA-BS-A0V8-01A-11R-A118-07	1	49.2586	epi	0.349846
UCEC-TCGA-BS-A0VI-01A-11R-A14D-07	1	53.2703	epi	0.840486
CESC-TCGA-DS-A0VK-01A-21R-A10U-07	2	57.1024	mix	-0.137081
CESC-TCGA-DS-A0VL-01A-21R-A10U-07	2	50.2259	mix	-1.03758
CESC-TCGA-DS-A0VM-01A-11R-A10U-07	2	57.7188	mix	0.573921
CESC-TCGA-DS-A0VN-01A-21R-A10U-07	2	60.8233	mix	0.431341
UCEC-TCGA-A5-A0VP-01A-21R-A104-07	1	45.197	epi	-0.114547
UCEC-TCGA-A5-A0VQ-01A-11R-A104-07	2	49.5812	mix	0.350681
CESC-TCGA-BI-A0VR-01A-11R-A10U-07	2	58.031	mix	0.213454
CESC-TCGA-BI-A0VS-01A-11R-A10U-07	2	64.1835	mix	-0.0134827
UCEC-TCGA-BG-A0VT-01A-11R-A10J-07	1	52.6837	epi	0.369928
UCEC-TCGA-BG-A0VV-01A-21R-A118-07	1	48.2462	epi	-0.378205
UCEC-TCGA-BG-A0VW-01A-11R-A118-07	1	51.6405	epi	0.550644
UCEC-TCGA-BG-A0VX-01A-11R-A118-07	3	52.7511	mes	0.767464
UCEC-TCGA-BG-A0VZ-01A-11R-A109-07	1	49.7914	epi	-0.562326
UCEC-TCGA-BG-A0W2-01A-11R-A109-07	3	58.2258	mes	0.959594
BRCA-TCGA-BH-A0W3-01A-11R-A109-07	1	45.8682	epi	-1.13649
BRCA-TCGA-BH-A0W4-01A-11R-A109-07	2	54.7076	mix	0.14392
BRCA-TCGA-BH-A0W5-01A-11R-A109-07	1	49.5709	epi	0.581536
BRCA-TCGA-BH-A0W7-01A-11R-A115-07	2	52.4715	mix	0.334158
BRCA-TCGA-BH-A0WA-01A-11R-A109-07	2	65.2496	mix	0.298956
UCEC-TCGA-DI-A0WH-01A-12R-A12I-07	1	52.3906	epi	0.125742
UCEC-TCGA-BS-A0WQ-01A-21R-A109-07	2	49.712	mix	-0.23155
BRCA-TCGA-B6-A0WS-01A-11R-A115-07	2	52.596	mix	-0.128302
BRCA-TCGA-B6-A0WT-01A-11R-A109-07	2	50.817	mix	-0.0702914
BRCA-TCGA-B6-A0WV-01A-11R-A109-07	1	50.8813	epi	-0.42668
BRCA-TCGA-B6-A0WW-01A-11R-A109-07	1	46.1558	epi	-0.64084
BRCA-TCGA-B6-A0WX-01A-11R-A109-07	2	57.4134	mix	0.554192
BRCA-TCGA-B6-A0WZ-01A-11R-A109-07	1	48.1864	epi	-0.0414388
BRCA-TCGA-B6-A0X0-01A-21R-A115-07	1	48.8844	epi	-0.615249
BRCA-TCGA-B6-A0X1-01A-11R-A109-07	1	58.8461	epi	-0.317629
BRCA-TCGA-B6-A0X5-01A-21R-A109-07	1	48.4755	epi	-0.588856
BRCA-TCGA-B6-A0X7-01A-11R-A10J-07	2	53.2831	mix	0.981886
COAD-TCGA-DM-A0X9-01A-11R-A155-07	2	57.8413	mix	-0.798193
READ-TCGA-DY-A0XA-01A-11R-A155-07	1	56.2779	epi	-0.72177
COAD-TCGA-DM-A0XD-01A-12R-A155-07	2	57.1656	mix	-0.367444
COAD-TCGA-DM-A0XF-01A-11R-A155-07	2	59.8956	mix	-0.986666
BRCA-TCGA-AN-A0XL-01A-11R-A10J-07	2	53.1869	mix	0.621308
BRCA-TCGA-AN-A0XN-01A-21R-A109-07	3	58.7791	mes	1.21801
BRCA-TCGA-AN-A0XO-01A-11R-A109-07	2	53.9746	mix	-0.261594
BRCA-TCGA-AN-A0XP-01A-11R-A109-07	2	49.5419	mix	-0.434859
BRCA-TCGA-AN-A0XR-01A-11R-A109-07	2	50.8338	mix	-0.233651
BRCA-TCGA-AN-A0XS-01A-22R-A109-07	2	53.4753	mix	0.430537
BRCA-TCGA-AN-A0XT-01A-11R-A109-07	2	47.6839	mix	-0.590416
BRCA-TCGA-AN-A0XU-01A-11R-A109-07	2	63.3658	mix	0.595201
BRCA-TCGA-AN-A0XV-01A-11R-A109-07	2	50.7805	mix	0.489297
BRCA-TCGA-AN-A0XW-01A-11R-A109-07	2	59.1465	mix	0.907243
THCA-TCGA-DE-A0XZ-01A-11R-A180-07	1	55.1391	epi	-0.427039
THCA-TCGA-DE-A0Y2-01A-11R-A10U-07	1	56.0296	epi	-1.38301
THCA-TCGA-DE-A0Y3-01B-11R-A10U-07	1	52.4881	epi	-1.50856
BRCA-TCGA-AQ-A0Y5-01A-11R-A14M-07	2	52.0787	mix	0.335756
BRCA-TCGA-A2-A0YC-01A-11R-A109-07	2	51.556	mix	-0.238544
BRCA-TCGA-A2-A0YD-01A-11R-A109-07	2	56.8112	mix	1.25155
BRCA-TCGA-A2-A0YE-01A-11R-A109-07	2	64.8617	mix	-0.0999507
BRCA-TCGA-A2-A0YF-01A-21R-A109-07	2	51.6361	mix	-0.772544
BRCA-TCGA-A2-A0YG-01A-21R-A109-07	2	53.98	mix	-0.534179
BRCA-TCGA-A2-A0YH-01A-11R-A109-07	3	53.5771	mes	0.799613
BRCA-TCGA-A2-A0YI-01A-31R-A10J-07	2	53.0327	mix	0.14822
BRCA-TCGA-A2-A0YJ-01A-11R-A109-07	1	58.7926	epi	-0.619468
BRCA-TCGA-A2-A0YK-01A-22R-A109-07	2	53.6907	mix	0.939678
BRCA-TCGA-A2-A0YL-01A-21R-A109-07	2	54.1492	mix	0.60508
BRCA-TCGA-A2-A0YM-01A-11R-A109-07	2	65.5057	mix	-0.270205
BLCA-TCGA-CU-A0YN-01A-21R-A10U-07	2	54.3674	mix	0.346612
BLCA-TCGA-CU-A0YO-01A-11R-A10U-07	1	48.2217	epi	-0.0340389
BLCA-TCGA-CU-A0YR-01A-12R-A10U-07	2	57.0078	mix	-0.284607
BRCA-TCGA-A2-A0YT-01A-11R-A109-07	2	51.8345	mix	-0.983393
UCEC-TCGA-BG-A0YV-01A-11R-A10J-07	1	54.1213	epi	0.0929655
BLCA-TCGA-BT-A0YX-01A-11R-A10U-07	1	45.3773	epi	-0.598536
THCA-TCGA-BJ-A0YZ-01A-11R-A10U-07	3	51.1143	mes	-0.206625
THCA-TCGA-BJ-A0Z0-01A-11R-A10U-07	1	51.0462	epi	-1.2874
THCA-TCGA-BJ-A0Z2-01A-11R-A10U-07	1	54.6489	epi	-1.05998
THCA-TCGA-BJ-A0Z3-01A-11R-A13Y-07	1	57.5886	epi	-0.42413
THCA-TCGA-BJ-A0Z9-01A-11R-A10U-07	1	55.3579	epi	-0.948124
THCA-TCGA-BJ-A0ZA-01A-11R-A10U-07	1	56.1729	epi	-1.08794
THCA-TCGA-BJ-A0ZB-01A-11R-A10U-07	1	54.8061	epi	-0.997094
THCA-TCGA-BJ-A0ZC-01A-12R-A13Y-07	1	51.3728	epi	-1.14899
THCA-TCGA-BJ-A0ZE-01A-11R-A10U-07	1	50.0671	epi	-1.2179
THCA-TCGA-BJ-A0ZG-01A-11R-A10U-07	1	53.1039	epi	-0.297326
THCA-TCGA-BJ-A0ZH-01A-11R-A10U-07	1	55.9367	epi	-0.502777
THCA-TCGA-BJ-A0ZJ-01A-11R-A10U-07	1	56.9759	epi	-0.479433
CESC-TCGA-DR-A0ZL-01A-11R-A10U-07	1	56.3867	epi	-1.25592
CESC-TCGA-DR-A0ZM-01A-12R-A10U-07	1	45.1582	epi	-0.608669
UCEC-TCGA-D1-A0ZN-01A-11R-A118-07	1	48.1844	epi	-0.341211
UCEC-TCGA-D1-A0ZO-01A-11R-A118-07	1	46.7772	epi	-0.252783
UCEC-TCGA-D1-A0ZP-01A-21R-A10J-07	2	58.0427	mix	-0.190362
UCEC-TCGA-D1-A0ZQ-01A-11R-A118-07	1	53.12	epi	0.414245
UCEC-TCGA-D1-A0ZS-01A-11R-A118-07	2	59.6174	mix	0.18432
UCEC-TCGA-D1-A0ZV-01A-11R-A10J-07	1	48.1479	epi	-0.192305
UCEC-TCGA-D1-A0ZZ-01A-11R-A10J-07	1	47.0282	epi	-0.980659
UCEC-TCGA-D1-A102-01A-11R-A10J-07	2	53.4692	mix	0.237029
UCEC-TCGA-D1-A103-01A-11R-A10J-07	1	47.1473	epi	-1.11614
BRCA-TCGA-E2-A107-01A-11R-A10J-07	1	48.6393	epi	-0.237474
BRCA-TCGA-E2-A109-01A-11R-A10J-07	2	52.6266	mix	-0.456513
BRCA-TCGA-E2-A10A-01A-21R-A115-07	2	53.4969	mix	0.0105998
BRCA-TCGA-E2-A10B-01A-11R-A10J-07	2	51.5364	mix	-0.433837
BRCA-TCGA-E2-A10C-01A-21R-A10J-07	1	47.5795	epi	0.559098
BRCA-TCGA-E2-A10F-01A-11R-A10J-07	2	55.7287	mix	1.04837
LIHC-TCGA-BC-A10Q-01A-11R-A131-07	1	48.2458	epi	-1.91138
LIHC-TCGA-BC-A10R-01A-11R-A131-07	1	47.2755	epi	-0.493055
LIHC-TCGA-BC-A10T-01A-11R-A131-07	3	49.3643	mes	-0.00744299
LIHC-TCGA-BC-A10U-01A-11R-A131-07	1	47.7427	epi	-0.551449
LIHC-TCGA-BC-A10W-01A-11R-A131-07	1	53.5759	epi	-0.42332
LIHC-TCGA-BC-A10X-01A-11R-A131-07	1	49.304	epi	-0.0647779
LIHC-TCGA-BC-A10Y-01A-11R-A131-07	1	48.6016	epi	-1.26273
LIHC-TCGA-BC-A10Z-01A-11R-A131-07	1	45.7282	epi	-1.22695
LIHC-TCGA-BC-A110-01A-11R-A131-07	1	53.9647	epi	0.297811
LIHC-TCGA-BC-A112-01A-11R-A131-07	1	47.7764	epi	-0.545126
LIHC-TCGA-DD-A113-01A-11R-A131-07	1	44.4924	epi	-0.917674
LIHC-TCGA-DD-A114-01A-11R-A131-07	1	48.305	epi	0.135537
LIHC-TCGA-DD-A115-01A-11R-A131-07	1	46.385	epi	-0.469643
LIHC-TCGA-DD-A116-01A-11R-A131-07	1	47.2797	epi	0.900149
LIHC-TCGA-DD-A118-01A-11R-A131-07	1	43.905	epi	-1.32123
LIHC-TCGA-DD-A119-01A-11R-A131-07	1	47.3011	epi	0.215863
LIHC-TCGA-DD-A11A-01A-11R-A131-07	1	47.0692	epi	-0.908443
LIHC-TCGA-DD-A11B-01A-11R-A131-07	1	47.0431	epi	-0.685684
LIHC-TCGA-DD-A11C-01A-11R-A131-07	1	46.8454	epi	-0.625506
LIHC-TCGA-DD-A11D-01A-11R-A131-07	1	50.0347	epi	-0.597392
UCEC-TCGA-B5-A11F-01A-11R-A10J-07	2	56.1378	mix	0.394054
UCEC-TCGA-B5-A11G-01A-13R-A118-07	1	48.8267	epi	0.264511
UCEC-TCGA-B5-A11H-01A-11R-A118-07	1	51.4876	epi	-0.514148
UCEC-TCGA-B5-A11I-01A-11R-A10J-07	1	54.6835	epi	0.146422
UCEC-TCGA-B5-A11J-01A-11R-A118-07	1	48.4096	epi	-1.01335
UCEC-TCGA-B5-A11L-01B-21R-A13S-07	1	47.1749	epi	-0.365384
UCEC-TCGA-B5-A11N-01A-11R-A118-07	1	50.0432	epi	-0.177391
UCEC-TCGA-B5-A11O-01A-11R-A118-07	2	48.534	mix	0.202041
UCEC-TCGA-B5-A11P-01B-11R-A14D-07	1	47.2552	epi	-0.60444
UCEC-TCGA-B5-A11Q-01A-11R-A118-07	1	47.2408	epi	0.0170981
UCEC-TCGA-B5-A11R-01A-11R-A118-07	2	53.9575	mix	-0.0612625
UCEC-TCGA-B5-A11S-01A-11R-A118-07	1	52.6881	epi	-0.602407
UCEC-TCGA-B5-A11U-01A-11R-A118-07	2	61.3716	mix	0.830156
UCEC-TCGA-B5-A11V-01A-11R-A10J-07	1	49.7328	epi	-0.267107
UCEC-TCGA-B5-A11W-01A-12R-A118-07	1	51.0938	epi	-0.295718
UCEC-TCGA-B5-A11Y-01A-21R-A10J-07	1	48.3628	epi	-0.123948
UCEC-TCGA-B5-A121-01A-31R-A118-07	1	49.3298	epi	-0.586677
BRCA-TCGA-AO-A124-01A-11R-A10J-07	2	63.19	mix	-0.857748
BRCA-TCGA-AO-A125-01A-11R-A10J-07	2	46.7665	mix	-0.501537
BRCA-TCGA-AO-A126-01A-11R-A10J-07	2	51.7743	mix	0.420019
BRCA-TCGA-AO-A129-01A-21R-A10J-07	2	64.5143	mix	0.230627
BRCA-TCGA-AO-A12A-01A-21R-A115-07	2	52.6453	mix	-0.183258
BRCA-TCGA-AO-A12D-01A-11R-A115-07	1	49.4016	epi	0.0480768
BRCA-TCGA-AO-A12E-01A-11R-A10J-07	2	53.2429	mix	-0.275077
BRCA-TCGA-AO-A12F-01A-11R-A115-07	2	67.3956	mix	0.68822
BRCA-TCGA-AO-A12G-01A-11R-A10J-07	2	50.7439	mix	0.85717
BRCA-TCGA-AO-A12H-01A-11R-A115-07	1	49.3463	epi	-0.376168
LIHC-TCGA-EP-A12J-01A-11R-A131-07	1	46.7443	epi	-0.38517
BRCA-TCGA-C8-A12K-01A-21R-A115-07	2	65.0677	mix	0.588611
BRCA-TCGA-C8-A12L-01A-11R-A115-07	2	57.8534	mix	-0.426141
BRCA-TCGA-C8-A12M-01A-11R-A115-07	1	46.2336	epi	-0.959346
BRCA-TCGA-C8-A12N-01A-11R-A115-07	2	53.8709	mix	0.524725
BRCA-TCGA-C8-A12O-01A-11R-A115-07	2	53.6377	mix	0.789417
BRCA-TCGA-C8-A12P-01A-11R-A115-07	2	58.7538	mix	0.0446296
BRCA-TCGA-C8-A12Q-01A-11R-A115-07	2	55.2732	mix	0.55721
BRCA-TCGA-C8-A12T-01A-11R-A115-07	2	58.5426	mix	0.504845
BRCA-TCGA-C8-A12U-01A-11R-A115-07	1	53.3302	epi	-0.541152
BRCA-TCGA-C8-A12W-01A-11R-A115-07	1	51.7876	epi	-0.0959909
BRCA-TCGA-C8-A12X-01A-11R-A115-07	1	45.0301	epi	0.261625
BRCA-TCGA-C8-A12Y-01A-11R-A12D-07	2	54.9694	mix	0.661106
BRCA-TCGA-C8-A12Z-01A-11R-A115-07	2	46.6918	mix	-0.00155739
BRCA-TCGA-C8-A130-01A-31R-A115-07	2	55.3537	mix	0.548641
BRCA-TCGA-C8-A133-01A-32R-A12D-07	1	47.2909	epi	-0.80226
BRCA-TCGA-C8-A134-01A-11R-A115-07	2	66.7652	mix	-0.070557
BRCA-TCGA-C8-A137-01A-11R-A115-07	2	54.8436	mix	0.0657438
BRCA-TCGA-C8-A138-01A-11R-A115-07	2	47.2685	mix	0.807917
UCEC-TCGA-BK-A139-01A-11R-A118-07	1	53.1377	epi	-0.276208
UCEC-TCGA-BK-A139-01A-11R-A277-07	1	60.9551	epi	-0.526025
UCEC-TCGA-BK-A139-02A-11R-A27V-07	2	66.2282	mix	1.19269
UCEC-TCGA-BK-A13B-01A-51R-A22K-07	2	51.7608	mix	-0.206169
BRCA-TCGA-A7-A13D-01A-13R-A277-07	2	60.1619	mix	0.176857
BRCA-TCGA-A7-A13D-01A-13R-A12P-07	2	63.6079	mix	0.200089
BRCA-TCGA-A7-A13E-01A-11R-A277-07	2	50.9416	mix	-0.646271
BRCA-TCGA-A7-A13E-01A-11R-A12P-07	2	53.2883	mix	-0.43258
BRCA-TCGA-A7-A13F-01A-11R-A12P-07	2	50.2054	mix	-0.295515
BRCA-TCGA-A7-A13H-01A-11R-A22K-07	2	50.6567	mix	0.638146
BLCA-TCGA-BL-A13I-01A-11R-A277-07	3	52.0126	mes	1.85712
BLCA-TCGA-BL-A13I-01A-11R-A13Y-07	3	59.5196	mes	3.46824
BLCA-TCGA-BL-A13J-01A-11R-A10U-07	1	49.2237	epi	-0.544122
BLCA-TCGA-BL-A13J-01A-11R-A277-07	2	53.1897	mix	-0.492343
THCA-TCGA-CE-A13K-01A-11R-A10U-07	2	57.1753	mix	-0.355987
THCA-TCGA-DJ-A13M-01A-11R-A10U-07	1	53.021	epi	-1.16106
THCA-TCGA-DJ-A13O-01A-11R-A10U-07	1	55.5884	epi	-0.933742
THCA-TCGA-DJ-A13P-01A-11R-A10U-07	2	54.1002	mix	-1.06393
THCA-TCGA-DJ-A13R-01A-11R-A10U-07	1	54.2414	epi	-0.102566
THCA-TCGA-DJ-A13S-01A-11R-A10U-07	1	53.5669	epi	-1.36908
THCA-TCGA-DJ-A13T-01A-11R-A10U-07	2	57.0063	mix	-0.948354
THCA-TCGA-DJ-A13U-01A-11R-A10U-07	1	51.7061	epi	-0.685007
THCA-TCGA-DJ-A13V-01A-11R-A10U-07	2	54.1664	mix	-0.857104
THCA-TCGA-DJ-A13W-01A-11R-A10U-07	1	53.426	epi	0.233598
THCA-TCGA-DJ-A13X-01A-11R-A10U-07	1	55.731	epi	-0.658751
BRCA-TCGA-D8-A13Y-01A-11R-A115-07	2	57.2198	mix	-0.351903
BRCA-TCGA-D8-A13Z-01A-11R-A115-07	2	62.6522	mix	-0.228542
BRCA-TCGA-D8-A140-01A-11R-A115-07	1	48.6465	epi	-0.300707
BRCA-TCGA-D8-A143-01A-11R-A115-07	2	64.7855	mix	-0.315201
BRCA-TCGA-D8-A145-01A-11R-A115-07	1	48.4029	epi	0.531625
BRCA-TCGA-D8-A147-01A-11R-A115-07	2	65.1386	mix	-0.243984
SKCM-TCGA-D9-A148-06A-11R-A18S-07	3	59.5986	mes	1.4745
SKCM-TCGA-D9-A149-06A-11R-A18S-07	3	60.9768	mes	1.91914
BRCA-TCGA-E2-A14O-01A-31R-A115-07	1	48.9333	epi	-0.551983
BRCA-TCGA-E2-A14P-01A-31R-A12D-07	1	57.6917	epi	-0.479736
BRCA-TCGA-E2-A14Q-01A-11R-A12D-07	2	51.0695	mix	-0.429985
BRCA-TCGA-E2-A14R-01A-11R-A115-07	1	61.1118	epi	-0.158109
BRCA-TCGA-E2-A14T-01A-11R-A115-07	1	50.7282	epi	-0.763476
BRCA-TCGA-E2-A14V-01A-11R-A12D-07	2	52.65	mix	-0.455948
BRCA-TCGA-E2-A14W-01A-11R-A12D-07	1	52.0163	epi	-0.604441
BRCA-TCGA-E2-A14X-01A-11R-A115-07	2	59.0582	mix	-0.732284
BRCA-TCGA-E2-A14Y-01A-21R-A12D-07	1	52.2193	epi	-0.31699
BRCA-TCGA-E2-A14Z-01A-11R-A115-07	2	54.3794	mix	0.308492
BRCA-TCGA-E2-A150-01A-11R-A12D-07	2	61.7749	mix	0.43076
BRCA-TCGA-E2-A152-01A-11R-A12D-07	2	51.8275	mix	0.342723
BRCA-TCGA-E2-A153-01A-12R-A12D-07	2	53.3865	mix	0.65685
BRCA-TCGA-E2-A154-01A-11R-A115-07	1	47.5736	epi	-0.279261
BRCA-TCGA-E2-A155-01A-11R-A12D-07	1	51.4865	epi	-0.931017
BRCA-TCGA-E2-A156-01A-11R-A12D-07	1	44.7836	epi	-0.887376
BRCA-TCGA-E2-A158-01A-11R-A12D-07	1	55.499	epi	-1.30296
BRCA-TCGA-E2-A159-01A-11R-A115-07	2	62.5009	mix	0.158772
BRCA-TCGA-E2-A15A-01A-11R-A12D-07	2	53.4766	mix	-0.790303
BRCA-TCGA-E2-A15A-06A-11R-A12D-07	1	54.6434	epi	-0.59054
BRCA-TCGA-E2-A15C-01A-31R-A12D-07	2	49.4469	mix	-0.231145
BRCA-TCGA-E2-A15D-01A-11R-A115-07	2	50.473	mix	0.243515
BRCA-TCGA-E2-A15E-06A-11R-A12D-07	1	46.0649	epi	-0.92384
BRCA-TCGA-E2-A15E-01A-11R-A12D-07	1	46.5841	epi	-0.175831
BRCA-TCGA-E2-A15F-01A-11R-A115-07	2	49.0401	mix	-0.144724
BRCA-TCGA-E2-A15G-01A-11R-A12D-07	1	45.978	epi	-0.00888399
BRCA-TCGA-E2-A15H-01A-11R-A12D-07	2	50.3947	mix	0.208444
BRCA-TCGA-E2-A15I-01A-21R-A137-07	2	51.8964	mix	-0.0679192
BRCA-TCGA-E2-A15J-01A-11R-A12P-07	2	51.4558	mix	-0.253397
BRCA-TCGA-E2-A15K-06A-11R-A12P-07	1	44.0038	epi	-1.30499
BRCA-TCGA-E2-A15K-01A-11R-A12P-07	2	51.5532	mix	0.0981182
BRCA-TCGA-E2-A15L-01A-11R-A12D-07	2	55.5925	mix	0.636678
BRCA-TCGA-E2-A15O-01A-11R-A115-07	1	49.0039	epi	-0.451449
BRCA-TCGA-E2-A15P-01A-11R-A115-07	2	52.628	mix	-0.0251855
BRCA-TCGA-E2-A15R-01A-11R-A115-07	2	51.4036	mix	-0.379224
BRCA-TCGA-E2-A15S-01A-11R-A115-07	1	50.184	epi	-1.10705
BRCA-TCGA-E2-A15T-01A-11R-A115-07	2	50.8844	mix	-0.898143
UCEC-TCGA-D1-A15V-01A-11R-A118-07	2	57.0386	mix	-0.554825
UCEC-TCGA-D1-A15W-01A-11R-A118-07	2	48.94	mix	-0.169745
UCEC-TCGA-D1-A15X-01A-11R-A118-07	1	51.0082	epi	-0.944081
UCEC-TCGA-D1-A15Z-01A-11R-A118-07	1	55.083	epi	0.0989916
UCEC-TCGA-D1-A160-01A-11R-A118-07	1	49.6335	epi	-0.0432867
UCEC-TCGA-D1-A161-01A-11R-A118-07	1	50.1534	epi	-0.451075
UCEC-TCGA-D1-A163-01A-11R-A12I-07	2	53.9085	mix	0.21321
UCEC-TCGA-D1-A165-01A-11R-A12I-07	1	51.9848	epi	-0.594404
UCEC-TCGA-D1-A167-01A-11R-A12I-07	1	46.7439	epi	-1.47736
UCEC-TCGA-D1-A169-01A-11R-A12I-07	1	47.8874	epi	-0.00695316
UCEC-TCGA-D1-A16B-01A-11R-A12I-07	2	50.9943	mix	0.133189
UCEC-TCGA-D1-A16E-01A-22R-A12I-07	1	45.7394	epi	-0.982108
UCEC-TCGA-D1-A16G-01A-31R-A12I-07	1	43.9514	epi	-0.883049
UCEC-TCGA-D1-A16I-01A-11R-A12I-07	1	49.2812	epi	0.42612
UCEC-TCGA-D1-A16J-01A-11R-A12I-07	1	43.7092	epi	-0.409116
UCEC-TCGA-D1-A16N-01A-11R-A12I-07	1	54.5215	epi	0.119763
UCEC-TCGA-D1-A16O-01A-11R-A12I-07	1	47.734	epi	-0.612515
UCEC-TCGA-D1-A16Q-01A-12R-A12I-07	2	51.0618	mix	0.895325
UCEC-TCGA-D1-A16R-01A-11R-A12I-07	2	52.3724	mix	0.633283
UCEC-TCGA-D1-A16S-01A-11R-A12I-07	1	46.845	epi	0.281654
UCEC-TCGA-D1-A16V-01A-11R-A12I-07	1	49.0371	epi	-0.78453
UCEC-TCGA-D1-A16X-01A-11R-A12I-07	1	49.5251	epi	-0.674523
UCEC-TCGA-D1-A16Y-01A-31R-A12I-07	1	53.7631	epi	0.328775
UCEC-TCGA-D1-A174-01A-11R-A12I-07	1	46.0839	epi	0.380528
UCEC-TCGA-D1-A176-01A-11R-A12I-07	1	42.8991	epi	-0.959005
UCEC-TCGA-D1-A177-01A-21R-A12I-07	1	49.0914	epi	-0.869323
UCEC-TCGA-D1-A179-01A-11R-A12I-07	1	53.3637	epi	-0.381197
UCEC-TCGA-D1-A17A-01A-11R-A12I-07	1	51.161	epi	-0.333175
UCEC-TCGA-D1-A17B-01A-22R-A12I-07	1	47.5287	epi	-0.331602
UCEC-TCGA-D1-A17C-01A-11R-A12I-07	1	52.3124	epi	0.979914
UCEC-TCGA-D1-A17D-01A-12R-A12I-07	1	47.4654	epi	-0.289472
UCEC-TCGA-D1-A17F-01A-11R-A12I-07	1	49.426	epi	0.0738927
UCEC-TCGA-D1-A17H-01A-11R-A12I-07	2	46.0447	mix	-0.212979
UCEC-TCGA-D1-A17K-01A-11R-A12I-07	1	49.9724	epi	-0.236448
UCEC-TCGA-D1-A17L-01A-11R-A12I-07	1	48.0687	epi	-0.162902
UCEC-TCGA-D1-A17M-01A-21R-A12I-07	1	49.6218	epi	-0.31669
UCEC-TCGA-D1-A17N-01A-11R-A12I-07	3	51.3915	mes	1.10248
UCEC-TCGA-D1-A17Q-01A-11R-A12I-07	1	43.3996	epi	-0.207605
UCEC-TCGA-D1-A17R-01A-11R-A12I-07	2	45.328	mix	0.282603
UCEC-TCGA-D1-A17S-01A-11R-A12I-07	1	49.9063	epi	0.189708
UCEC-TCGA-D1-A17T-01A-11R-A12I-07	1	49.1161	epi	-0.0644682
UCEC-TCGA-D1-A17U-01A-21R-A12I-07	1	45.7169	epi	-0.517225
SKCM-TCGA-EE-A17X-06A-11R-A18S-07	3	61.1009	mes	1.81416
SKCM-TCGA-EE-A17Y-06A-11R-A18T-07	3	65.2129	mes	2.58777
SKCM-TCGA-EE-A17Z-06A-11R-A18S-07	3	56.0617	mes	2.22904
SKCM-TCGA-EE-A180-06A-11R-A21D-07	3	61.6947	mes	1.13349
SKCM-TCGA-EE-A181-06A-11R-A18S-07	3	59.9895	mes	1.69263
SKCM-TCGA-EE-A182-06A-11R-A18T-07	3	49.2893	mes	1.13474
SKCM-TCGA-EE-A183-06A-11R-A18S-07	3	54.7485	mes	1.62901
SKCM-TCGA-EE-A184-06A-11R-A18S-07	3	56.5087	mes	1.46127
SKCM-TCGA-EE-A185-06A-11R-A18S-07	3	53.4968	mes	1.22566
UCEC-TCGA-BG-A186-01A-11R-A12I-07	1	52.6459	epi	0.0222383
UCEC-TCGA-BG-A187-01A-11R-A12I-07	1	51.0337	epi	-0.813696
UCEC-TCGA-BG-A18B-01A-11R-A12I-07	1	48.7985	epi	-1.06295
UCEC-TCGA-BG-A18C-01A-11R-A12I-07	1	55.1557	epi	-0.0308321
BRCA-TCGA-BH-A18F-01A-11R-A12D-07	1	53.9928	epi	0.723684
BRCA-TCGA-BH-A18G-01A-11R-A12D-07	2	52.926	mix	0.0999364
BRCA-TCGA-BH-A18H-01A-11R-A12D-07	1	48.3078	epi	0.268431
BRCA-TCGA-BH-A18I-01A-11R-A12D-07	2	58.4863	mix	0.543218
BRCA-TCGA-BH-A18J-01A-11R-A12D-07	2	51.2547	mix	0.154955
BRCA-TCGA-BH-A18K-01A-11R-A12D-07	2	52.5617	mix	0.344998
BRCA-TCGA-BH-A18L-01A-32R-A12D-07	2	52.3459	mix	-1.21288
BRCA-TCGA-BH-A18M-01A-11R-A12D-07	2	53.2707	mix	0.542082
BRCA-TCGA-BH-A18N-01A-11R-A12D-07	2	48.4964	mix	-0.408272
BRCA-TCGA-BH-A18P-01A-11R-A12D-07	2	54.0726	mix	0.168672
BRCA-TCGA-BH-A18Q-01A-12R-A12D-07	2	59.6761	mix	-0.57013
BRCA-TCGA-BH-A18R-01A-11R-A12D-07	2	55.5637	mix	-0.447502
BRCA-TCGA-BH-A18S-01A-11R-A12D-07	1	48.6951	epi	-1.22558
BRCA-TCGA-BH-A18T-01A-11R-A12D-07	2	67.3001	mix	-0.288087
BRCA-TCGA-BH-A18U-01A-21R-A12D-07	2	58.0829	mix	0.226243
BRCA-TCGA-BH-A18V-06A-11R-A213-07	2	57.2796	mix	0.320548
BRCA-TCGA-BH-A18V-01A-11R-A12D-07	2	63.4155	mix	0.162294
THCA-TCGA-BJ-A18Y-01A-11R-A13Y-07	1	54.3911	epi	-0.607335
THCA-TCGA-BJ-A18Z-01A-21R-A13Y-07	1	55.3176	epi	-0.138552
THCA-TCGA-BJ-A191-01A-11R-A13Y-07	1	50.7163	epi	-0.967221
SKCM-TCGA-ER-A193-06A-12R-A18S-07	3	63.5452	mes	2.22534
SKCM-TCGA-ER-A194-01A-11R-A18U-07	3	55.0985	mes	2.13512
SKCM-TCGA-ER-A195-06A-11R-A18U-07	3	64.6208	mes	2.8953
SKCM-TCGA-ER-A197-06A-32R-A18S-07	3	57.7272	mes	1.64373
SKCM-TCGA-ER-A198-06A-11R-A18T-07	3	60.8546	mes	1.2934
SKCM-TCGA-ER-A199-06A-11R-A18T-07	3	58.5731	mes	1.64209
SKCM-TCGA-ER-A19B-06A-11R-A18S-07	3	62.5404	mes	2.54843
SKCM-TCGA-ER-A19C-06A-11R-A18S-07	3	60.3486	mes	1.58479
SKCM-TCGA-ER-A19D-06A-11R-A18S-07	3	64.9573	mes	3.47457
SKCM-TCGA-ER-A19E-06A-11R-A18S-07	3	63.9145	mes	2.69716
SKCM-TCGA-ER-A19F-06A-11R-A18S-07	3	59.285	mes	2.16454
SKCM-TCGA-ER-A19G-06A-11R-A18U-07	3	63.7367	mes	1.62534
SKCM-TCGA-ER-A19H-06A-12R-A18S-07	3	64.0866	mes	2.35268
SKCM-TCGA-ER-A19J-06A-11R-A18S-07	3	60.2414	mes	2.17133
SKCM-TCGA-ER-A19K-01A-21R-A18T-07	3	57.2986	mes	0.382415
SKCM-TCGA-ER-A19L-06A-12R-A18S-07	3	56.6407	mes	1.51238
SKCM-TCGA-ER-A19M-06A-61R-A239-07	3	65.462	mes	1.81059
SKCM-TCGA-ER-A19N-06A-11R-A18S-07	3	60.3251	mes	1.83226
SKCM-TCGA-ER-A19O-06A-11R-A18S-07	3	57.5654	mes	1.95074
SKCM-TCGA-ER-A19Q-06A-11R-A18U-07	3	63.0932	mes	1.75669
SKCM-TCGA-ER-A19S-06A-11R-A18U-07	3	56.7499	mes	1.49735
SKCM-TCGA-ER-A19T-06A-11R-A18U-07	3	58.5517	mes	2.63947
SKCM-TCGA-ER-A19T-01A-11R-A18T-07	3	58.9984	mes	2.05438
SKCM-TCGA-ER-A19W-06A-41R-A239-07	3	60.4622	mes	2.05652
BLCA-TCGA-DK-A1A3-01A-11R-A13Y-07	1	46.079	epi	-0.581805
BLCA-TCGA-DK-A1A5-01A-11R-A13Y-07	2	61.2293	mix	0.40117
BLCA-TCGA-DK-A1A7-01A-11R-A13Y-07	1	45.7166	epi	-0.61031
BLCA-TCGA-DK-A1AA-01A-11R-A13Y-07	2	47.491	mix	-0.474452
BLCA-TCGA-DK-A1AB-01A-11R-A13Y-07	2	56.8061	mix	0.54971
BLCA-TCGA-DK-A1AC-01A-11R-A13Y-07	2	66.8834	mix	0.306864
BLCA-TCGA-DK-A1AD-01A-11R-A13Y-07	1	51.2585	epi	-0.866446
BLCA-TCGA-DK-A1AE-01A-11R-A13Y-07	2	56.3249	mix	0.307154
BLCA-TCGA-DK-A1AG-01A-11R-A13Y-07	2	46.7068	mix	-0.412599
BRCA-TCGA-AR-A1AH-01A-11R-A12D-07	2	68.406	mix	-0.138887
BRCA-TCGA-AR-A1AI-01A-11R-A12P-07	1	63.9743	epi	-0.255701
BRCA-TCGA-AR-A1AK-01A-21R-A12P-07	2	51.156	mix	0.204641
BRCA-TCGA-AR-A1AL-01A-21R-A12P-07	2	56.5358	mix	0.399756
BRCA-TCGA-AR-A1AM-01A-41R-A22K-07	2	51.3506	mix	0.324756
BRCA-TCGA-AR-A1AN-01A-11R-A12P-07	2	54.9205	mix	0.365352
BRCA-TCGA-AR-A1AO-01A-11R-A12P-07	2	58.5533	mix	1.33215
BRCA-TCGA-AR-A1AP-01A-11R-A12P-07	1	50.5135	epi	-0.117746
BRCA-TCGA-AR-A1AQ-01A-11R-A12P-07	1	65.7771	epi	0.69457
BRCA-TCGA-AR-A1AR-01A-31R-A137-07	2	73.0561	mix	0.197899
BRCA-TCGA-AR-A1AS-01A-11R-A12P-07	2	47.544	mix	-0.345322
BRCA-TCGA-AR-A1AU-01A-11R-A12P-07	2	52.0607	mix	0.103517
BRCA-TCGA-AR-A1AV-01A-21R-A12P-07	2	51.6389	mix	-0.340712
BRCA-TCGA-AR-A1AY-01A-21R-A12P-07	2	66.9343	mix	0.536798
BRCA-TCGA-E2-A1AZ-01A-11R-A12P-07	1	62.7487	epi	0.671904
BRCA-TCGA-E2-A1B0-01A-11R-A12P-07	2	63.0674	mix	0.0776869
BRCA-TCGA-E2-A1B4-01A-11R-A12P-07	2	52.0741	mix	-0.00603011
BRCA-TCGA-E2-A1BC-01A-11R-A12P-07	1	52.3049	epi	0.894182
BRCA-TCGA-E2-A1BD-01A-11R-A12P-07	2	52.4504	mix	-0.307339
CESC-TCGA-C5-A1BE-01B-11R-A13Y-07	2	56.0863	mix	-0.923978
CESC-TCGA-C5-A1BF-01B-11R-A13Y-07	2	64.253	mix	0.93424
CESC-TCGA-C5-A1BJ-01A-11R-A13Y-07	2	59.5926	mix	-0.475677
CESC-TCGA-C5-A1BK-01B-11R-A13Y-07	1	48.2611	epi	-0.745006
CESC-TCGA-C5-A1BL-01A-11R-A13Y-07	1	48.0441	epi	-0.660696
CESC-TCGA-C5-A1BM-01A-11R-A13Y-07	2	47.6268	mix	-1.02942
CESC-TCGA-C5-A1BN-01B-11R-A14Y-07	2	63.496	mix	-0.169884
CESC-TCGA-C5-A1BQ-01C-11R-A213-07	2	55.6122	mix	-1.0963
UCEC-TCGA-DI-A1BU-01A-11R-A137-07	1	51.138	epi	-1.03366
UCEC-TCGA-DI-A1BY-01A-21R-A137-07	3	53.2231	mes	1.18952
UCEC-TCGA-AX-A1C4-01A-11R-A137-07	2	56.6768	mix	-1.43321
UCEC-TCGA-AX-A1C5-01A-11R-A137-07	1	50.7833	epi	-1.36936
UCEC-TCGA-AX-A1C7-01A-11R-A137-07	1	52.64	epi	-0.427387
UCEC-TCGA-AX-A1C8-01A-11R-A137-07	1	55.1174	epi	0.204949
UCEC-TCGA-AX-A1C9-01A-11R-A137-07	1	52.5534	epi	-0.18202
UCEC-TCGA-AX-A1CA-01A-12R-A137-07	1	47.8957	epi	-0.197456
UCEC-TCGA-AX-A1CE-01A-11R-A137-07	1	47.2944	epi	-1.14813
UCEC-TCGA-AX-A1CF-01A-11R-A137-07	1	44.8113	epi	-0.850209
UCEC-TCGA-AX-A1CI-01A-11R-A137-07	1	49.8918	epi	0.117387
UCEC-TCGA-AX-A1CJ-01A-11R-A137-07	1	48.183	epi	0.386933
UCEC-TCGA-AX-A1CK-01A-11R-A137-07	1	47.696	epi	0.306209
UCEC-TCGA-AX-A1CN-01A-11R-A137-07	2	57.5761	mix	0.236107
THCA-TCGA-EM-A1CS-01A-11R-A13Y-07	1	55.7772	epi	-0.755176
THCA-TCGA-EM-A1CT-01A-11R-A13Y-07	1	54.1902	epi	-1.01777
THCA-TCGA-EM-A1CU-01A-11R-A13Y-07	2	56.411	mix	-0.848336
THCA-TCGA-EM-A1CV-01A-11R-A13Y-07	2	55.9199	mix	-1.3238
THCA-TCGA-EM-A1CW-01A-21R-A13Y-07	1	53.0946	epi	-0.876509
COAD-TCGA-DM-A1D0-01A-11R-A155-07	2	55.2083	mix	-1.62068
COAD-TCGA-DM-A1D4-01A-21R-A155-07	1	54.8059	epi	-1.50894
COAD-TCGA-DM-A1D6-01A-21R-A155-07	2	57.1398	mix	-1.17714
COAD-TCGA-DM-A1D7-01A-11R-A155-07	2	57.1163	mix	-1.02393
COAD-TCGA-DM-A1D8-01A-11R-A155-07	2	54.0505	mix	-1.59082
COAD-TCGA-DM-A1D9-01A-11R-A155-07	2	60.5371	mix	-1.29989
COAD-TCGA-DM-A1DA-01A-11R-A155-07	1	56.2668	epi	-1.18663
COAD-TCGA-DM-A1DB-01A-11R-A155-07	1	57.9876	epi	-1.45735
READ-TCGA-DY-A1DC-01A-31R-A155-07	2	58.1791	mix	-0.587086
READ-TCGA-DY-A1DD-01A-21R-A155-07	2	54.3514	mix	-0.51178
READ-TCGA-DY-A1DF-01A-11R-A155-07	2	48.7763	mix	-0.371531
READ-TCGA-DY-A1DG-01A-11R-A32Y-07	2	55.0219	mix	-1.03955
UCEC-TCGA-AP-A1DH-01A-31R-A137-07	1	52.1967	epi	-0.0904384
UCEC-TCGA-AP-A1DK-01A-11R-A137-07	1	47.5246	epi	0.375911
UCEC-TCGA-AP-A1DO-01A-11R-A137-07	1	48.3208	epi	-0.648482
UCEC-TCGA-AP-A1DP-01A-11R-A137-07	1	48.9999	epi	-0.21058
UCEC-TCGA-AP-A1DQ-01A-11R-A137-07	1	55.3559	epi	-0.680384
UCEC-TCGA-AP-A1DR-01A-11R-A137-07	2	52.9043	mix	-0.532112
UCEC-TCGA-AP-A1DV-01A-21R-A137-07	1	48.1889	epi	-0.852844
UCEC-TCGA-AP-A1E0-01A-11R-A137-07	2	61.7328	mix	0.380128
UCEC-TCGA-AP-A1E1-01A-11R-A137-07	1	48.5108	epi	-0.366676
UCEC-TCGA-AP-A1E3-01A-11R-A137-07	3	56.0906	mes	0.861118
LIHC-TCGA-DD-A1EB-01A-11R-A131-07	1	50.178	epi	-0.616083
LIHC-TCGA-DD-A1EC-01A-21R-A131-07	1	50.351	epi	-0.249538
LIHC-TCGA-DD-A1ED-01A-11R-A155-07	3	49.5069	mes	0.397101
LIHC-TCGA-DD-A1EE-01A-11R-A131-07	1	48.5343	epi	-0.434511
LIHC-TCGA-DD-A1EF-01A-11R-A131-07	1	48.368	epi	-0.554144
LIHC-TCGA-DD-A1EG-01A-11R-A213-07	1	47.5488	epi	-0.340046
LIHC-TCGA-DD-A1EH-01A-11R-A131-07	1	48.1193	epi	-0.888531
LIHC-TCGA-DD-A1EI-01A-11R-A131-07	1	47.1789	epi	-0.0102452
LIHC-TCGA-DD-A1EJ-01A-11R-A155-07	1	47.7228	epi	-0.984113
LIHC-TCGA-DD-A1EK-01A-11R-A213-07	1	47.7587	epi	-0.382843
LIHC-TCGA-DD-A1EL-01A-11R-A155-07	1	51.5316	epi	0.402775
BRCA-TCGA-BH-A1EN-01A-11R-A13Q-07	1	46.8728	epi	-0.427618
BRCA-TCGA-BH-A1EO-01A-11R-A137-07	2	52.2986	mix	0.291186
BRCA-TCGA-BH-A1ES-06A-12R-A24H-07	1	46.6526	epi	-0.625618
BRCA-TCGA-BH-A1ES-01A-11R-A137-07	2	52.4056	mix	0.26609
BRCA-TCGA-BH-A1ET-01A-11R-A137-07	2	53.1258	mix	0.320183
BRCA-TCGA-BH-A1EU-01A-11R-A137-07	2	57.0376	mix	0.892356
BRCA-TCGA-BH-A1EV-01A-11R-A137-07	2	48.2213	mix	0.162787
BRCA-TCGA-BH-A1EW-01A-11R-A137-07	1	53.8494	epi	-0.260948
BRCA-TCGA-BH-A1EX-01A-11R-A13Q-07	2	56.5843	mix	0.463681
BRCA-TCGA-BH-A1EY-01A-11R-A13Q-07	2	47.6133	mix	0.321668
BRCA-TCGA-BH-A1F2-01A-31R-A13Q-07	2	58.4831	mix	1.14659
BRCA-TCGA-BH-A1F6-01A-11R-A13Q-07	1	61.3162	epi	-0.438245
BRCA-TCGA-BH-A1F8-01A-11R-A13Q-07	2	58.3095	mix	-0.0634832
BRCA-TCGA-BH-A1FC-01A-11R-A13Q-07	1	64.8405	epi	-0.123578
BRCA-TCGA-BH-A1FD-01A-11R-A13Q-07	2	57.8079	mix	-0.23593
BRCA-TCGA-BH-A1FE-06A-11R-A213-07	3	65.2654	mes	2.42027
BRCA-TCGA-BH-A1FG-01A-11R-A13Q-07	1	48.8833	epi	-0.729755
BRCA-TCGA-BH-A1FJ-01A-11R-A13Q-07	2	54.4171	mix	-0.586231
BRCA-TCGA-BH-A1FL-01A-11R-A13Q-07	2	52.6907	mix	0.150879
BRCA-TCGA-BH-A1FM-01A-11R-A13Q-07	2	59.539	mix	0.447789
BRCA-TCGA-BH-A1FN-01A-11R-A13Q-07	2	62.237	mix	0.411848
BRCA-TCGA-A2-A1FV-01A-11R-A13Q-07	2	53.8798	mix	0.861977
BRCA-TCGA-A2-A1FW-01A-11R-A13Q-07	2	53.9574	mix	-0.657304
BRCA-TCGA-A2-A1FX-01A-11R-A13Q-07	2	54.902	mix	0.215073
BRCA-TCGA-A2-A1FZ-01A-51R-A14D-07	2	50.9626	mix	0.0547257
BRCA-TCGA-A2-A1G0-01A-11R-A13Q-07	2	53.7304	mix	-0.208072
BRCA-TCGA-A2-A1G1-01A-21R-A13Q-07	2	69.4385	mix	-0.163745
BRCA-TCGA-A2-A1G4-01A-11R-A13Q-07	2	54.3757	mix	-1.11313
UCEC-TCGA-EY-A1GC-01A-11R-A13S-07	1	46.7141	epi	-0.00984873
UCEC-TCGA-EY-A1GD-01A-11R-A13S-07	1	49.1366	epi	0.0794653
UCEC-TCGA-EY-A1GE-01A-11R-A13S-07	1	50.168	epi	-0.21733
UCEC-TCGA-EY-A1GF-01A-11R-A13S-07	1	53.4748	epi	-0.379603
UCEC-TCGA-EY-A1GH-01A-11R-A13S-07	1	54.3306	epi	-0.959651
UCEC-TCGA-EY-A1GI-01A-11R-A13S-07	1	59.1256	epi	-0.316687
UCEC-TCGA-EY-A1GK-01A-11R-A13S-07	1	50.2553	epi	-0.674697
UCEC-TCGA-EY-A1GL-01A-11R-A13S-07	2	49.4546	mix	0.369617
UCEC-TCGA-EY-A1GM-01A-12R-A14D-07	1	46.2243	epi	-0.330702
UCEC-TCGA-EY-A1GO-01A-11R-A14D-07	1	61.2684	epi	-0.787084
UCEC-TCGA-EY-A1GP-01A-11R-A13S-07	2	63.3659	mix	1.29584
UCEC-TCGA-EY-A1GQ-01A-21R-A13S-07	1	48.9047	epi	0.224315
UCEC-TCGA-EY-A1GR-01A-11R-A13S-07	3	60.5944	mes	0.249135
UCEC-TCGA-EY-A1GS-01A-11R-A13S-07	1	47.1586	epi	-0.452291
UCEC-TCGA-EY-A1GV-01A-11R-A13S-07	1	52.482	epi	0.28947
UCEC-TCGA-EY-A1GW-01A-22R-A13S-07	1	44.6318	epi	0.0759704
UCEC-TCGA-EY-A1GX-01A-12R-A13S-07	1	50.9624	epi	-1.35251
UCEC-TCGA-EY-A1H0-01A-11R-A13S-07	1	49.9308	epi	-0.516311
BRCA-TCGA-AQ-A1H2-01A-11R-A13Q-07	2	49.5904	mix	-0.732205
BRCA-TCGA-AQ-A1H3-01A-31R-A13Q-07	2	54.1422	mix	0.112229
CESC-TCGA-EX-A1H5-01A-31R-A13Y-07	2	58.8196	mix	-0.661442
CESC-TCGA-EX-A1H6-01B-11R-A22U-07	1	48.5978	epi	0.638366
READ-TCGA-DY-A1H8-01A-21R-A155-07	1	56.4606	epi	-1.01713
COAD-TCGA-DM-A1HA-01A-11R-A155-07	1	56.0807	epi	-1.41914
COAD-TCGA-DM-A1HB-01A-21R-A180-07	2	54.4929	mix	-0.650667
BRCA-TCGA-C8-A1HE-01A-11R-A13Q-07	2	50.8525	mix	-0.359487
BRCA-TCGA-C8-A1HF-01A-11R-A137-07	2	64.2699	mix	0.873796
BRCA-TCGA-C8-A1HG-01A-11R-A137-07	1	51.6862	epi	0.207785
BRCA-TCGA-C8-A1HI-01A-11R-A137-07	2	52.8145	mix	0.0774904
BRCA-TCGA-C8-A1HJ-01A-11R-A13Q-07	2	68.2834	mix	0.190172
BRCA-TCGA-C8-A1HK-01A-21R-A13Q-07	1	54.4103	epi	-0.483547
BRCA-TCGA-C8-A1HL-01A-11R-A137-07	2	54.8108	mix	0.399858
BRCA-TCGA-C8-A1HM-01A-12R-A137-07	1	53.7517	epi	-0.595708
BRCA-TCGA-C8-A1HN-01A-11R-A137-07	2	56.2269	mix	0.206236
BRCA-TCGA-C8-A1HO-01A-11R-A13Q-07	2	52.5641	mix	-0.510258
BLCA-TCGA-CF-A1HR-01A-11R-A13Y-07	1	37.1444	epi	-0.48103
BLCA-TCGA-CF-A1HS-01A-11R-A13Y-07	2	53.9883	mix	0.152229
SKCM-TCGA-DA-A1HV-06A-21R-A18S-07	3	58.989	mes	1.90077
SKCM-TCGA-DA-A1HW-06A-11R-A18U-07	3	63.4247	mes	0.795366
SKCM-TCGA-DA-A1HY-06A-11R-A18T-07	3	73.8364	mes	3.07933
SKCM-TCGA-DA-A1I0-06A-11R-A20F-07	3	58.4375	mes	2.06221
SKCM-TCGA-DA-A1I1-06A-12R-A18U-07	3	59.9165	mes	2.63667
SKCM-TCGA-DA-A1I2-06A-21R-A18U-07	3	65.667	mes	1.39015
SKCM-TCGA-DA-A1I4-06A-11R-A18U-07	3	65.5293	mes	3.03515
SKCM-TCGA-DA-A1I5-06A-11R-A18T-07	3	64.2607	mes	2.23501
SKCM-TCGA-DA-A1I7-06A-22R-A18S-07	3	63.4101	mes	3.18388
SKCM-TCGA-DA-A1I8-06A-11R-A18T-07	3	63.5832	mes	2.80671
SKCM-TCGA-DA-A1IA-06A-11R-A18S-07	3	55.0923	mes	0.815701
SKCM-TCGA-DA-A1IC-06A-11R-A18S-07	3	56.4831	mes	1.06604
BRCA-TCGA-E2-A1IE-01A-11R-A13Q-07	2	51.1841	mix	-0.767024
BRCA-TCGA-E2-A1IF-01A-11R-A144-07	2	50.5407	mix	1.07824
BRCA-TCGA-E2-A1IG-01A-11R-A144-07	2	54.7043	mix	0.409078
BRCA-TCGA-E2-A1IH-01A-11R-A13Q-07	2	58.5424	mix	1.7593
BRCA-TCGA-E2-A1II-01A-11R-A144-07	1	61.5961	epi	-0.0620614
BRCA-TCGA-E2-A1IJ-01A-11R-A144-07	1	49.7921	epi	1.26414
BRCA-TCGA-E2-A1IK-01A-11R-A144-07	1	46.0869	epi	-0.264419
BRCA-TCGA-E2-A1IL-01A-11R-A14D-07	2	48.1028	mix	0.233264
BRCA-TCGA-E2-A1IN-01A-11R-A13Q-07	2	55.8603	mix	0.0848525
BRCA-TCGA-E2-A1IO-01A-11R-A144-07	2	56.5701	mix	0.959196
BRCA-TCGA-E2-A1IU-01A-11R-A14D-07	1	48.6173	epi	-0.456079
BRCA-TCGA-EW-A1IW-01A-11R-A13Q-07	2	58.0954	mix	0.0479843
BRCA-TCGA-EW-A1IX-01A-12R-A144-07	2	54.4099	mix	0.567526
BRCA-TCGA-EW-A1IY-01A-11R-A13Q-07	2	61.8916	mix	0.843257
BRCA-TCGA-EW-A1IZ-01A-11R-A13Q-07	1	49.9356	epi	0.401408
BRCA-TCGA-EW-A1J1-01A-11R-A13Q-07	2	51.1813	mix	-0.654131
BRCA-TCGA-EW-A1J2-01A-21R-A13Q-07	2	57.0205	mix	0.667807
BRCA-TCGA-EW-A1J3-01A-11R-A13Q-07	2	57.7674	mix	0.0339506
BRCA-TCGA-EW-A1J5-01A-11R-A13Q-07	2	52.7399	mix	0.0130971
BRCA-TCGA-EW-A1J6-01A-11R-A13Q-07	1	50.7713	epi	-0.561484
BRCA-TCGA-D8-A1J8-01A-11R-A13Q-07	2	60.1525	mix	0.0119428
BRCA-TCGA-D8-A1J9-01A-11R-A13Q-07	2	51.8854	mix	0.172526
BRCA-TCGA-D8-A1JA-01A-11R-A13Q-07	2	61.2101	mix	-0.052462
BRCA-TCGA-D8-A1JC-01A-11R-A13Q-07	2	56.0561	mix	-0.280207
BRCA-TCGA-D8-A1JD-01A-11R-A13Q-07	2	56.724	mix	0.0855078
BRCA-TCGA-D8-A1JE-01A-11R-A13Q-07	2	56.4401	mix	-0.0882167
BRCA-TCGA-D8-A1JF-01A-11R-A13Q-07	2	49.3008	mix	-0.458402
BRCA-TCGA-D8-A1JG-01B-11R-A13Q-07	2	58.9894	mix	0.351611
BRCA-TCGA-D8-A1JH-01A-11R-A13Q-07	2	56.1322	mix	0.363215
BRCA-TCGA-D8-A1JI-01A-11R-A13Q-07	1	47.2921	epi	-0.488787
BRCA-TCGA-D8-A1JJ-01A-31R-A14M-07	2	55.7355	mix	0.463235
BRCA-TCGA-D8-A1JK-01A-11R-A13Q-07	2	57.9638	mix	0.523813
BRCA-TCGA-D8-A1JL-01A-11R-A13Q-07	2	68.3173	mix	0.981892
BRCA-TCGA-D8-A1JM-01A-11R-A13Q-07	2	59.4718	mix	-0.0396917
BRCA-TCGA-D8-A1JN-01A-11R-A13Q-07	1	42.5398	epi	-0.0930831
BRCA-TCGA-D8-A1JP-01A-11R-A13Q-07	2	53.5763	mix	0.632221
BRCA-TCGA-D8-A1JS-01A-11R-A13Q-07	1	48.4321	epi	-0.262544
BRCA-TCGA-D8-A1JT-01A-31R-A13Q-07	2	54.5518	mix	-1.21541
BRCA-TCGA-D8-A1JU-01A-11R-A13Q-07	2	56.947	mix	0.949097
SKCM-TCGA-D9-A1JW-06A-11R-A18S-07	3	53.7942	mes	1.30992
SKCM-TCGA-D9-A1JX-06A-11R-A18S-07	3	60.3019	mes	1.98703
THCA-TCGA-DO-A1JZ-01A-11R-A13Y-07	2	53.4479	mix	-1.30411
THCA-TCGA-DO-A1K0-01A-11R-A13Y-07	2	54.4444	mix	-1.00426
BRCA-TCGA-B6-A1KC-01B-11R-A157-07	2	51.7912	mix	-0.529345
BRCA-TCGA-B6-A1KF-01A-11R-A13Q-07	2	57.1574	mix	0.18594
BRCA-TCGA-B6-A1KI-01A-11R-A14M-07	2	49.083	mix	-0.00145031
BRCA-TCGA-B6-A1KN-01A-11R-A13Q-07	2	54.9643	mix	-0.637918
BRCA-TCGA-AO-A1KP-01A-11R-A13Q-07	2	51.0841	mix	-0.578548
BRCA-TCGA-AO-A1KR-01A-12R-A144-07	1	54.3737	epi	0.672391
BRCA-TCGA-AO-A1KS-01A-11R-A13Q-07	1	56.1942	epi	-0.418082
BRCA-TCGA-AO-A1KT-01A-11R-A13Q-07	2	56.8358	mix	0.393434
BRCA-TCGA-E2-A1L6-01A-11R-A13Q-07	2	54.024	mix	0.187734
BRCA-TCGA-E2-A1L7-01A-11R-A144-07	2	60.7818	mix	0.221144
BRCA-TCGA-E2-A1L8-01A-11R-A13Q-07	2	53.355	mix	0.636513
BRCA-TCGA-E2-A1L9-01A-11R-A13Q-07	2	58.9346	mix	1.08503
BRCA-TCGA-E2-A1LA-01A-11R-A144-07	1	50.6438	epi	0.640045
BRCA-TCGA-E2-A1LB-01A-11R-A144-07	1	47.4917	epi	-0.0250391
BRCA-TCGA-E2-A1LE-01A-12R-A19W-07	2	56.8022	mix	0.947215
BRCA-TCGA-E2-A1LG-01A-21R-A14M-07	2	53.5798	mix	-0.590581
BRCA-TCGA-E2-A1LH-01A-11R-A14D-07	1	53.8817	epi	0.532835
BRCA-TCGA-E2-A1LI-01A-12R-A157-07	1	63.4179	epi	-0.3832
BRCA-TCGA-E2-A1LK-01A-21R-A14D-07	1	48.1915	epi	-0.198504
BRCA-TCGA-E2-A1LL-01A-11R-A144-07	2	59.5855	mix	0.468381
UCEC-TCGA-E6-A1LX-01A-11R-A14D-07	1	50.4715	epi	-0.108606
UCEC-TCGA-E6-A1LZ-01A-11R-A144-07	1	48.3751	epi	-0.713611
UCEC-TCGA-E6-A1M0-01A-11R-A144-07	1	62.8964	epi	-0.022889
CESC-TCGA-C5-A1M5-01A-11R-A13Y-07	2	52.9423	mix	-0.5126
CESC-TCGA-C5-A1M6-01A-11R-A13Y-07	2	60.3611	mix	0.418624
CESC-TCGA-C5-A1M7-01A-11R-A13Y-07	2	55.5924	mix	-1.03509
CESC-TCGA-C5-A1M8-01A-21R-A13Y-07	2	49.8652	mix	-0.773816
CESC-TCGA-C5-A1M9-01A-11R-A13Y-07	2	62.412	mix	-0.821885
CESC-TCGA-C5-A1ME-01A-11R-A13Y-07	2	47.1983	mix	-0.172627
CESC-TCGA-C5-A1MF-01A-11R-A13Y-07	1	53.6764	epi	0.340087
CESC-TCGA-C5-A1MI-01A-11R-A14Y-07	2	54.354	mix	-0.988262
CESC-TCGA-C5-A1MJ-01A-11R-A14Y-07	2	60.895	mix	0.201208
CESC-TCGA-C5-A1MK-01A-11R-A14Y-07	2	50.935	mix	-0.100514
CESC-TCGA-C5-A1ML-01A-11R-A14Y-07	2	50.0659	mix	-0.0161741
CESC-TCGA-C5-A1MN-01A-11R-A14Y-07	2	58.0549	mix	0.51946
CESC-TCGA-C5-A1MP-01A-11R-A14Y-07	1	48.2915	epi	0.0673513
UCEC-TCGA-B5-A1MR-01A-31R-A14D-07	1	56.861	epi	1.09839
UCEC-TCGA-B5-A1MS-01B-11R-A22K-07	2	54.9149	mix	-0.18281
UCEC-TCGA-B5-A1MV-01A-31R-A14D-07	1	50.1693	epi	-0.395176
UCEC-TCGA-B5-A1MW-01A-11R-A32Y-07	2	62.3193	mix	-0.602877
UCEC-TCGA-B5-A1MX-01A-11R-A144-07	1	52.2128	epi	-0.14938
UCEC-TCGA-B5-A1MY-01A-11R-A144-07	2	53.929	mix	0.769224
UCEC-TCGA-B5-A1N2-01A-21R-A144-07	1	53.2192	epi	-0.402648
BRCA-TCGA-E9-A1N3-01A-12R-A157-07	1	48.7003	epi	-0.0798436
BRCA-TCGA-E9-A1N4-01A-11R-A14M-07	2	59.9884	mix	0.739384
BRCA-TCGA-E9-A1N5-01A-11R-A14D-07	2	49.522	mix	0.226597
BRCA-TCGA-E9-A1N8-01A-11R-A144-07	1	62.3494	epi	-0.483354
BRCA-TCGA-E9-A1N9-01A-11R-A14D-07	2	56.2091	mix	0.0553627
BRCA-TCGA-E9-A1NA-01A-11R-A144-07	2	55.6345	mix	-0.121074
BRCA-TCGA-E9-A1NC-01A-21R-A26B-07	2	55.1302	mix	0.840342
BRCA-TCGA-E9-A1ND-01A-11R-A144-07	1	49.4431	epi	0.551252
BRCA-TCGA-E9-A1NF-01A-11R-A14D-07	2	53.328	mix	1.2416
BRCA-TCGA-E9-A1NG-01A-21R-A14M-07	2	60.1015	mix	1.21231
BRCA-TCGA-E9-A1NH-01A-11R-A14D-07	2	52.6712	mix	0.791072
BRCA-TCGA-E9-A1NI-01A-11R-A14D-07	2	48.04	mix	0.408389
UCEC-TCGA-EC-A1NJ-01A-31R-A14D-07	1	51.1959	epi	-0.0230249
SKCM-TCGA-EB-A1NK-01A-11R-A18T-07	3	55.9807	mes	0.825612
UCEC-TCGA-DI-A1NN-01A-11R-A16F-07	1	55.7954	epi	-0.220312
UCEC-TCGA-DI-A1NO-01A-31R-A157-07	1	53.7358	epi	-0.47371
UCEC-TCGA-D1-A1NS-01A-11R-A14D-07	1	48.4906	epi	-0.441928
UCEC-TCGA-D1-A1NU-01A-11R-A14D-07	1	55.9652	epi	-0.198563
UCEC-TCGA-D1-A1NW-01A-11R-A14M-07	1	47.5504	epi	-0.144771
UCEC-TCGA-D1-A1NX-01A-11R-A16F-07	1	50.8529	epi	-0.0118346
UCEC-TCGA-D1-A1NY-01A-11R-A16F-07	2	52.3636	mix	-0.0616472
UCEC-TCGA-D1-A1NZ-01A-21R-A14D-07	1	48.0705	epi	-0.532932
UCEC-TCGA-D1-A1O0-01A-11R-A17B-07	1	53.3527	epi	-0.104744
UCEC-TCGA-D1-A1O5-01A-11R-A14D-07	1	47.7298	epi	-0.197887
UCEC-TCGA-D1-A1O7-01A-11R-A14D-07	1	48.6062	epi	-0.413769
UCEC-TCGA-D1-A1O8-01A-11R-A14D-07	3	56.0425	mes	0.529899
UCEC-TCGA-A5-A1OF-01A-11R-A14D-07	1	47.4747	epi	-0.314748
UCEC-TCGA-A5-A1OG-01A-11R-A14D-07	1	58.166	epi	-0.216663
UCEC-TCGA-A5-A1OJ-01A-11R-A14D-07	2	55.5148	mix	1.49
UCEC-TCGA-A5-A1OK-01A-11R-A14M-07	1	48.461	epi	0.15158
BRCA-TCGA-EW-A1OV-01A-11R-A144-07	3	53.3849	mes	0.843417
BRCA-TCGA-EW-A1OX-01A-11R-A144-07	1	43.5727	epi	-1.0167
BRCA-TCGA-EW-A1OY-01A-11R-A144-07	1	52.8727	epi	-0.447006
BRCA-TCGA-EW-A1OZ-01A-11R-A144-07	2	54.703	mix	-0.0668439
BRCA-TCGA-EW-A1P0-01A-11R-A144-07	1	49.2367	epi	-0.597086
BRCA-TCGA-EW-A1P1-01A-31R-A14D-07	2	59.4811	mix	1.52018
BRCA-TCGA-EW-A1P3-01A-11R-A144-07	1	49.3434	epi	0.548983
BRCA-TCGA-EW-A1P4-01A-21R-A144-07	2	68.3174	mix	0.155119
BRCA-TCGA-EW-A1P5-01A-11R-A144-07	2	51.9245	mix	-0.357469
BRCA-TCGA-EW-A1P6-01A-11R-A144-07	1	46.3048	epi	-0.244016
BRCA-TCGA-EW-A1P8-01A-11R-A144-07	2	65.8872	mix	0.310953
BRCA-TCGA-EW-A1PA-01A-11R-A144-07	2	50.6123	mix	-0.356104
BRCA-TCGA-EW-A1PB-01A-11R-A144-07	2	58.7844	mix	-0.0445625
BRCA-TCGA-EW-A1PC-01B-11R-A21T-07	2	58.0939	mix	-0.591672
BRCA-TCGA-EW-A1PD-01A-11R-A144-07	2	55.1968	mix	0.125359
BRCA-TCGA-EW-A1PE-01A-11R-A144-07	2	50.9655	mix	-0.00435022
BRCA-TCGA-EW-A1PG-01A-11R-A144-07	2	57.8473	mix	1.04931
BRCA-TCGA-EW-A1PH-01A-11R-A14M-07	2	64.377	mix	0.188974
UCEC-TCGA-AW-A1PO-01A-12R-A157-07	1	51.5296	epi	-0.638233
SKCM-TCGA-BF-A1PU-01A-11R-A18S-07	3	60.3352	mes	1.66554
SKCM-TCGA-BF-A1PV-01A-11R-A18U-07	3	65.2927	mes	2.33001
SKCM-TCGA-BF-A1PZ-01A-11R-A18S-07	3	60.6164	mes	1.0112
SKCM-TCGA-BF-A1Q0-01A-21R-A18S-07	3	63.0462	mes	2.78
SKCM-TCGA-D3-A1Q1-06A-21R-A18T-07	3	57.0269	mes	1.9927
SKCM-TCGA-D3-A1Q3-06A-11R-A18T-07	3	63.7461	mes	1.64828
SKCM-TCGA-D3-A1Q4-06A-11R-A18T-07	3	61.82	mes	2.99888
SKCM-TCGA-D3-A1Q5-06A-11R-A18T-07	3	61.4029	mes	2.86146
SKCM-TCGA-D3-A1Q6-06A-11R-A18T-07	3	68.8766	mes	2.62149
SKCM-TCGA-D3-A1Q7-06A-11R-A18T-07	3	64.3901	mes	2.3477
SKCM-TCGA-D3-A1Q8-06A-11R-A18T-07	3	65.4688	mes	3.06142
SKCM-TCGA-D3-A1Q9-06A-11R-A18T-07	3	61.2848	mes	0.621236
SKCM-TCGA-D3-A1QA-06A-11R-A18T-07	3	64.0383	mes	0.852271
SKCM-TCGA-D3-A1QB-06A-11R-A18T-07	3	55.6736	mes	1.77509
THCA-TCGA-DJ-A1QD-01A-11R-A14Y-07	1	55.3211	epi	-0.928593
THCA-TCGA-DJ-A1QE-01A-21R-A14Y-07	2	55.8934	mix	-1.17891
THCA-TCGA-DJ-A1QF-01A-12R-A14Y-07	2	58.4121	mix	-0.584955
THCA-TCGA-DJ-A1QG-01A-11R-A14Y-07	1	54.5389	epi	-0.443542
THCA-TCGA-DJ-A1QH-01A-21R-A14Y-07	2	57.1799	mix	-0.571632
THCA-TCGA-DJ-A1QI-01A-11R-A14Y-07	1	58.4506	epi	-0.909184
THCA-TCGA-DJ-A1QL-01A-11R-A14Y-07	2	52.7971	mix	-0.840071
THCA-TCGA-DJ-A1QN-01A-11R-A14Y-07	2	56.5086	mix	-0.591936
THCA-TCGA-DJ-A1QO-01A-11R-A14Y-07	1	53.0376	epi	-0.944364
THCA-TCGA-DJ-A1QQ-01A-11R-A14Y-07	2	54.1543	mix	-0.98763
CESC-TCGA-EA-A1QS-01A-61R-A22U-07	2	62.7413	mix	1.26335
CESC-TCGA-EA-A1QT-01A-11R-A14Y-07	2	57.2324	mix	-1.03723
UCEC-TCGA-EC-A1QX-01A-31R-A16F-07	2	49.0064	mix	0.315653
BRCA-TCGA-E9-A1QZ-01A-21R-A169-07	2	56.3378	mix	0.362354
BRCA-TCGA-E9-A1R0-01A-22R-A16F-07	2	53.8403	mix	0.801268
BRCA-TCGA-E9-A1R2-01A-11R-A14D-07	1	47.4571	epi	-0.665159
BRCA-TCGA-E9-A1R3-01A-31R-A14M-07	2	53.7174	mix	0.160019
BRCA-TCGA-E9-A1R4-01A-21R-A14D-07	1	46.7864	epi	-0.012584
BRCA-TCGA-E9-A1R5-01A-11R-A14M-07	2	51.1024	mix	0.306927
BRCA-TCGA-E9-A1R6-01A-11R-A14D-07	1	48.744	epi	-1.16295
BRCA-TCGA-E9-A1R7-01A-11R-A14M-07	1	47.7582	epi	-1.02082
BRCA-TCGA-E9-A1RA-01A-11R-A14D-07	1	49.5377	epi	0.0525095
BRCA-TCGA-E9-A1RB-01A-11R-A157-07	2	60.5956	mix	0.265186
BRCA-TCGA-E9-A1RC-01A-11R-A157-07	2	53.2348	mix	-0.606554
BRCA-TCGA-E9-A1RE-01A-11R-A157-07	2	52.1252	mix	-0.468464
BRCA-TCGA-E9-A1RF-01A-11R-A157-07	2	53.9979	mix	0.0267519
BRCA-TCGA-E9-A1RG-01A-11R-A14D-07	1	48.76	epi	0.0208654
BRCA-TCGA-E9-A1RH-01A-21R-A169-07	2	59.0917	mix	0.217514
BRCA-TCGA-E9-A1RI-01A-11R-A169-07	2	56.8323	mix	0.553424
BRCA-TCGA-D8-A1X5-01A-11R-A14D-07	1	47.3872	epi	-0.0834322
BRCA-TCGA-D8-A1X6-01A-11R-A14M-07	1	54.5754	epi	-0.693045
BRCA-TCGA-D8-A1X7-01A-11R-A14M-07	2	53.7512	mix	-0.00989014
BRCA-TCGA-D8-A1X8-01A-11R-A14M-07	2	51.68	mix	0.403664
BRCA-TCGA-D8-A1X9-01A-12R-A157-07	2	57.181	mix	-0.612454
BRCA-TCGA-D8-A1XA-01A-11R-A14D-07	1	48.8466	epi	-0.63006
BRCA-TCGA-D8-A1XB-01A-11R-A14D-07	2	52.4498	mix	0.044121
BRCA-TCGA-D8-A1XC-01A-11R-A14D-07	1	46.2826	epi	-1.52208
BRCA-TCGA-D8-A1XF-01A-11R-A14D-07	1	53.4105	epi	-1.06787
BRCA-TCGA-D8-A1XG-01A-11R-A14D-07	2	52.3711	mix	-0.504246
BRCA-TCGA-D8-A1XJ-01A-11R-A14M-07	2	55.7885	mix	-0.489551
BRCA-TCGA-D8-A1XK-01A-21R-A14M-07	2	70.513	mix	0.444302
BRCA-TCGA-D8-A1XL-01A-11R-A14M-07	1	58.0998	epi	0.022942
BRCA-TCGA-D8-A1XM-01A-21R-A14M-07	2	55.8304	mix	0.421565
BRCA-TCGA-D8-A1XO-01A-11R-A14M-07	2	52.7463	mix	-0.0185935
BRCA-TCGA-D8-A1XQ-01A-11R-A14M-07	2	64.9679	mix	0.557715
BRCA-TCGA-D8-A1XR-01A-11R-A14M-07	2	52.1082	mix	-0.2959
BRCA-TCGA-D8-A1XS-01A-11R-A14M-07	2	54.8065	mix	-0.207199
BRCA-TCGA-D8-A1XT-01A-11R-A14M-07	2	63.8904	mix	0.939037
BRCA-TCGA-D8-A1XU-01A-11R-A14M-07	2	50.3663	mix	-0.175229
BRCA-TCGA-D8-A1XV-01A-11R-A14M-07	1	47.229	epi	-0.673559
BRCA-TCGA-D8-A1XW-01A-11R-A14M-07	2	53.094	mix	-0.206482
BRCA-TCGA-D8-A1XY-01A-11R-A14M-07	2	53.2882	mix	-0.13086
BRCA-TCGA-D8-A1XZ-01A-11R-A14M-07	2	56.7354	mix	-0.411716
BRCA-TCGA-D8-A1Y0-01A-11R-A14M-07	2	55.33	mix	-0.345667
BRCA-TCGA-D8-A1Y1-01A-21R-A14M-07	2	57.0873	mix	0.59955
BRCA-TCGA-D8-A1Y2-01A-11R-A157-07	3	57.5043	mes	1.5667
BRCA-TCGA-D8-A1Y3-01A-11R-A157-07	2	58.2375	mix	0.421463
UCEC-TCGA-EO-A1Y5-01A-11R-A157-07	1	54.1493	epi	-0.0169638
UCEC-TCGA-EO-A1Y7-01A-11R-A157-07	1	57.8017	epi	-0.700174
UCEC-TCGA-EO-A1Y8-01A-11R-A157-07	1	54.1054	epi	0.118923
THCA-TCGA-EM-A1YA-01A-11R-A14Y-07	1	51.9846	epi	-0.639662
THCA-TCGA-EM-A1YB-01A-11R-A14Y-07	1	55.0658	epi	-0.464702
THCA-TCGA-EM-A1YE-01A-11R-A14Y-07	1	53.8571	epi	-0.704458
SKCM-TCGA-FS-A1YW-06A-11R-A18T-07	3	56.1808	mes	1.06974
SKCM-TCGA-FS-A1YX-06A-11R-A18T-07	3	64.687	mes	2.37135
SKCM-TCGA-FS-A1YY-06A-11R-A18T-07	3	62.1255	mes	1.90948
SKCM-TCGA-FS-A1Z0-06A-11R-A18T-07	3	63.5911	mes	2.65216
SKCM-TCGA-FS-A1Z3-06A-11R-A18T-07	3	63.5013	mes	1.07581
SKCM-TCGA-FS-A1Z4-06A-11R-A18T-07	3	63.8706	mes	2.35992
SKCM-TCGA-FS-A1Z7-06A-11R-A18T-07	3	64.9987	mes	2.48919
SKCM-TCGA-FS-A1ZA-06A-11R-A18T-07	3	62.0102	mes	2.2921
SKCM-TCGA-FS-A1ZB-06A-12R-A18S-07	3	60.0062	mes	1.35702
SKCM-TCGA-FS-A1ZC-06A-11R-A18T-07	3	69.2311	mes	3.28869
SKCM-TCGA-FS-A1ZD-06A-11R-A18T-07	3	67.5399	mes	3.77993
SKCM-TCGA-FS-A1ZE-06A-11R-A18T-07	3	58.9597	mes	1.41147
SKCM-TCGA-FS-A1ZF-06A-12R-A18S-07	3	65.1344	mes	2.44796
SKCM-TCGA-FS-A1ZG-06A-11R-A18T-07	3	57.5267	mes	1.26072
SKCM-TCGA-FS-A1ZH-06A-11R-A18T-07	3	66.9517	mes	3.40768
SKCM-TCGA-FS-A1ZJ-06A-12R-A18S-07	3	60.5646	mes	1.8216
SKCM-TCGA-FS-A1ZK-06A-11R-A18T-07	3	63.0063	mes	1.77036
SKCM-TCGA-FS-A1ZM-06A-12R-A18S-07	3	63.8365	mes	1.91064
SKCM-TCGA-FS-A1ZN-01A-11R-A18T-07	2	56.2924	mix	0.856405
SKCM-TCGA-FS-A1ZP-06A-11R-A18T-07	3	58.0473	mes	2.37965
SKCM-TCGA-FS-A1ZQ-06A-11R-A18U-07	3	60.4955	mes	1.00269
SKCM-TCGA-FS-A1ZR-06A-21R-A18U-07	3	62.1596	mes	1.01343
SKCM-TCGA-FS-A1ZS-06A-12R-A18T-07	3	68.8839	mes	3.69776
SKCM-TCGA-FS-A1ZT-06A-11R-A18U-07	3	59.277	mes	2.35022
SKCM-TCGA-FS-A1ZU-06A-12R-A18T-07	3	58.6715	mes	2.30632
SKCM-TCGA-FS-A1ZW-06A-12R-A18T-07	3	61.9065	mes	2.25313
SKCM-TCGA-FS-A1ZY-06A-11R-A18S-07	3	55.033	mes	2.21221
SKCM-TCGA-FS-A1ZZ-06A-11R-A18S-07	3	61.8064	mes	2.223
BRCA-TCGA-BH-A201-01A-11R-A14M-07	2	58.7394	mix	0.841069
BRCA-TCGA-BH-A202-01A-11R-A14M-07	2	59.8777	mix	-0.105815
BRCA-TCGA-BH-A203-01A-12R-A169-07	2	55.677	mix	0.872759
BRCA-TCGA-BH-A204-01A-11R-A157-07	2	58.3384	mix	-0.98127
BRCA-TCGA-BH-A208-01A-11R-A157-07	2	54.5358	mix	1.31421
CESC-TCGA-BI-A20A-01A-11R-A14Y-07	1	55.7276	epi	-0.448684
SKCM-TCGA-EE-A20B-06A-11R-A18U-07	3	62.443	mes	2.63777
SKCM-TCGA-EE-A20C-06A-11R-A18S-07	3	60.3581	mes	2.35369
SKCM-TCGA-EE-A20F-06A-21R-A18S-07	3	66.0128	mes	1.89666
SKCM-TCGA-EE-A20H-06A-11R-A18S-07	3	66.6792	mes	2.02768
SKCM-TCGA-EE-A20I-06A-11R-A18U-07	3	63.6207	mes	1.60929
BLCA-TCGA-BT-A20J-01A-11R-A14Y-07	1	55.9266	epi	-0.354937
BLCA-TCGA-BT-A20N-01A-11R-A14Y-07	1	54.1291	epi	-0.878337
BLCA-TCGA-BT-A20P-01A-11R-A14Y-07	1	47.8721	epi	-0.515992
BLCA-TCGA-BT-A20Q-01A-11R-A14Y-07	2	50.0205	mix	0.350835
BLCA-TCGA-BT-A20R-01A-12R-A16R-07	2	55.7744	mix	0.331464
BLCA-TCGA-BT-A20T-01A-11R-A14Y-07	1	48.0417	epi	-0.0718359
BLCA-TCGA-BT-A20U-01A-11R-A14Y-07	1	46.028	epi	0.0170147
BLCA-TCGA-BT-A20V-01A-11R-A14Y-07	1	51.4835	epi	-1.28825
BLCA-TCGA-BT-A20W-01A-21R-A14Y-07	1	47.6603	epi	0.0176818
BLCA-TCGA-BT-A20X-01A-11R-A16R-07	2	56.2922	mix	-0.0743165
UCEC-TCGA-EY-A210-01A-11R-A157-07	1	59.8349	epi	-0.392225
UCEC-TCGA-EY-A212-01A-11R-A14M-07	1	50.0202	epi	-0.895584
UCEC-TCGA-EY-A214-01A-12R-A157-07	1	45.4099	epi	-1.31277
UCEC-TCGA-EY-A215-01A-11R-A14M-07	1	48.7785	epi	-0.763212
LIHC-TCGA-BC-A216-01A-11R-A155-07	1	46.733	epi	-0.00938318
LIHC-TCGA-BC-A217-01A-11R-A155-07	1	49.574	epi	-0.884023
BRCA-TCGA-E9-A226-01A-21R-A157-07	2	58.0259	mix	0.107872
BRCA-TCGA-E9-A227-01A-11R-A157-07	2	53.867	mix	0.471299
BRCA-TCGA-E9-A228-01A-31R-A157-07	2	55.4704	mix	-0.659185
BRCA-TCGA-E9-A229-01A-31R-A157-07	2	58.3006	mix	0.294074
BRCA-TCGA-E9-A22A-01A-11R-A157-07	2	59.9055	mix	0.98349
BRCA-TCGA-E9-A22B-01A-11R-A157-07	2	54.758	mix	-0.0523237
BRCA-TCGA-E9-A22D-01A-11R-A157-07	1	57.8651	epi	0.153369
BRCA-TCGA-E9-A22E-01A-11R-A157-07	2	57.6145	mix	1.56788
BRCA-TCGA-E9-A22G-01A-11R-A157-07	2	68.1818	mix	-0.245571
BRCA-TCGA-E9-A22H-01A-11R-A157-07	2	55.4251	mix	-0.673316
THCA-TCGA-EM-A22I-01A-11R-A180-07	1	54.4757	epi	-0.680831
THCA-TCGA-EM-A22J-01A-11R-A180-07	1	54.5259	epi	-1.10483
THCA-TCGA-EM-A22K-01A-11R-A180-07	2	56.2623	mix	-0.73392
THCA-TCGA-EM-A22L-01A-11R-A180-07	1	54.4591	epi	-0.955448
THCA-TCGA-EM-A22M-01A-11R-A32Y-07	1	56.0237	epi	-0.181569
THCA-TCGA-EM-A22O-01A-11R-A180-07	1	53.5445	epi	-0.776386
THCA-TCGA-EM-A22P-01A-11R-A19O-07	2	60.3646	mix	-0.0445848
UCEC-TCGA-EO-A22R-01A-11R-A18M-07	1	50.5627	epi	-0.999241
UCEC-TCGA-EO-A22S-01A-11R-A18M-07	1	58.1339	epi	-0.811073
UCEC-TCGA-EO-A22T-01A-21R-A18M-07	1	54.3325	epi	-0.357901
UCEC-TCGA-EO-A22U-01A-11R-A180-07	1	56.0867	epi	-0.534888
UCEC-TCGA-EO-A22X-01A-11R-A180-07	2	65.9446	mix	0.507162
UCEC-TCGA-EO-A22Y-01A-11R-A180-07	1	54.8026	epi	-0.939669
THCA-TCGA-FE-A22Z-01A-11R-A16R-07	1	53.4403	epi	-0.425388
THCA-TCGA-FE-A230-01A-11R-A14Y-07	1	57.3795	epi	-0.723153
THCA-TCGA-FE-A231-01A-11R-A14Y-07	1	53.8651	epi	-1.89783
THCA-TCGA-FE-A232-01A-11R-A14Y-07	1	55.4261	epi	-0.475227
THCA-TCGA-FE-A233-01A-11R-A14Y-07	2	57.4507	mix	-1.39843
THCA-TCGA-FE-A234-01A-11R-A14Y-07	1	56.7429	epi	-1.07013
THCA-TCGA-FE-A235-01A-11R-A16R-07	2	59.7933	mix	-0.243717
THCA-TCGA-FE-A236-01A-11R-A16R-07	2	54.6655	mix	-1.04589
THCA-TCGA-FE-A237-01A-11R-A16R-07	1	57.3497	epi	-0.629227
THCA-TCGA-FE-A23A-01A-11R-A16R-07	1	57.5709	epi	-0.821413
LIHC-TCGA-FV-A23B-01A-11R-A16W-07	1	47.3215	epi	-0.468568
BRCA-TCGA-AC-A23C-01A-12R-A169-07	2	51.7937	mix	-0.314943
BRCA-TCGA-AC-A23E-01A-11R-A157-07	2	58.6773	mix	0.464595
BRCA-TCGA-AC-A23H-01A-11R-A157-07	2	53.8746	mix	-0.305511
CESC-TCGA-FU-A23K-01A-11R-A16R-07	1	60.2307	epi	0.303692
CESC-TCGA-FU-A23L-01A-11R-A16R-07	2	53.0802	mix	-0.793547
UCEC-TCGA-AJ-A23M-01A-11R-A157-07	1	52.0121	epi	-0.511955
UCEC-TCGA-AJ-A23N-01A-11R-A22K-07	2	67.1518	mix	0.657365
UCEC-TCGA-AJ-A23O-01A-11R-A157-07	1	49.3268	epi	0.084224
THCA-TCGA-E8-A242-01A-21R-A16R-07	2	59.1741	mix	-0.550463
BRCA-TCGA-E9-A244-01A-11R-A169-07	1	64.0312	epi	-0.178947
BRCA-TCGA-E9-A247-01A-11R-A169-07	2	57.7432	mix	0.198324
BRCA-TCGA-E9-A249-01A-11R-A169-07	1	53.7591	epi	-0.738899
BRCA-TCGA-E9-A24A-01A-11R-A169-07	2	54.6772	mix	-0.272099
SKCM-TCGA-EB-A24C-01A-11R-A18T-07	3	56.7593	mes	0.815822
SKCM-TCGA-EB-A24D-01A-11R-A18T-07	3	57.388	mes	2.10688
UCEC-TCGA-EC-A24G-01A-11R-A16F-07	1	49.2434	epi	-0.0609773
BRCA-TCGA-AR-A24H-01A-11R-A169-07	1	59.2988	epi	-0.14435
BRCA-TCGA-AR-A24K-01A-11R-A169-07	2	55.9181	mix	-0.643466
BRCA-TCGA-AR-A24L-01A-11R-A169-07	2	59.9923	mix	0.215269
BRCA-TCGA-AR-A24M-01A-11R-A169-07	2	57.1663	mix	-0.0354681
BRCA-TCGA-AR-A24N-01A-11R-A169-07	2	54.0133	mix	-0.675676
BRCA-TCGA-AR-A24O-01A-11R-A169-07	2	56.1292	mix	1.33884
BRCA-TCGA-AR-A24P-01A-11R-A169-07	2	56.1081	mix	0.0258526
BRCA-TCGA-AR-A24Q-01A-12R-A169-07	2	66.9719	mix	0.442911
BRCA-TCGA-AR-A24R-01A-11R-A169-07	2	53.5961	mix	-0.621594
BRCA-TCGA-AR-A24S-01A-11R-A169-07	2	62.357	mix	0.516505
BRCA-TCGA-AR-A24U-01A-11R-A169-07	2	58.1022	mix	0.555047
BRCA-TCGA-AR-A24V-01A-21R-A169-07	2	58.7611	mix	0.546829
BRCA-TCGA-AR-A24X-01A-11R-A169-07	2	52.8413	mix	0.876202
BRCA-TCGA-AR-A24Z-01A-11R-A169-07	2	58.177	mix	-0.26026
BRCA-TCGA-AR-A250-01A-31R-A169-07	2	56.1485	mix	0.224211
BRCA-TCGA-AR-A251-01A-12R-A169-07	2	68.3388	mix	-0.31953
BRCA-TCGA-AR-A254-01A-21R-A169-07	2	57.2602	mix	-0.0351292
BRCA-TCGA-AR-A255-01A-11R-A169-07	2	55.187	mix	0.155818
BRCA-TCGA-AR-A256-01A-11R-A169-07	2	65.8797	mix	-0.417713
BRCA-TCGA-A2-A259-01A-11R-A16F-07	2	53.7916	mix	-0.0280266
BRCA-TCGA-A2-A25A-01A-12R-A16F-07	2	58.4473	mix	1.19773
BRCA-TCGA-A2-A25C-01A-11R-A169-07	2	56.1789	mix	-0.223051
BRCA-TCGA-A2-A25D-01A-12R-A16F-07	3	53.2079	mes	0.600007
BRCA-TCGA-A2-A25E-01A-11R-A169-07	2	55.0768	mix	-0.311315
THCA-TCGA-ET-A25G-01A-11R-A16R-07	1	55.3685	epi	-1.48147
THCA-TCGA-ET-A25I-01A-11R-A16R-07	2	54.7433	mix	-0.614769
THCA-TCGA-ET-A25K-01A-11R-A16R-07	1	54.7427	epi	-0.746347
THCA-TCGA-ET-A25O-01A-11R-A16R-07	1	50.9944	epi	-1.60472
THCA-TCGA-ET-A25R-01A-11R-A16R-07	1	54.1085	epi	-0.775613
LIHC-TCGA-G3-A25S-01A-11R-A16W-07	1	46.3987	epi	-0.467322
LIHC-TCGA-G3-A25T-01A-11R-A16W-07	1	51.3604	epi	-1.0571
LIHC-TCGA-G3-A25U-01A-11R-A16W-07	1	48.3121	epi	-0.992246
LIHC-TCGA-G3-A25Y-01A-11R-A16W-07	1	51.3933	epi	-0.47722
LIHC-TCGA-G3-A25Z-01A-11R-A16W-07	1	49.042	epi	-0.118417
SKCM-TCGA-GN-A262-06A-11R-A18T-07	3	54.8193	mes	1.64973
SKCM-TCGA-GN-A263-01A-11R-A18T-07	3	62.0036	mes	2.36712
SKCM-TCGA-GN-A264-06A-11R-A18U-07	3	64.7272	mes	1.81636
SKCM-TCGA-GN-A266-06A-11R-A18T-07	3	69.6203	mes	3.52199
SKCM-TCGA-GN-A267-06A-21R-A18T-07	3	55.7931	mes	2.10047
SKCM-TCGA-GN-A268-06A-11R-A18T-07	3	60.44	mes	2.05391
SKCM-TCGA-GN-A26A-06A-11R-A18T-07	3	63.9461	mes	3.13507
SKCM-TCGA-GN-A26C-01A-11R-A18T-07	3	65.4868	mes	3.11428
SKCM-TCGA-GN-A26D-06A-11R-A18T-07	3	63.2286	mes	2.28725
BRCA-TCGA-A7-A26E-01A-11R-A277-07	1	48.0043	epi	-0.0372047
BRCA-TCGA-A7-A26E-01A-11R-A169-07	2	53.6416	mix	-0.117517
BRCA-TCGA-A7-A26G-01A-21R-A169-07	2	68.5131	mix	1.63024
BRCA-TCGA-A7-A26H-01A-11R-A169-07	2	54.5806	mix	0.0588801
BRCA-TCGA-A7-A26J-01A-11R-A169-07	2	54.3746	mix	-0.191984
BRCA-TCGA-A7-A26J-01A-11R-A277-07	1	55.0612	epi	-0.562888
UCEC-TCGA-BK-A26L-01A-11R-A16F-07	2	56.6191	mix	0.481693
UCEC-TCGA-BK-A26L-01A-11R-A277-07	1	61.6696	epi	0.233273
LIHC-TCGA-EP-A26S-01A-11R-A16W-07	1	47.2995	epi	-0.280695
THCA-TCGA-H2-A26U-01A-11R-A16R-07	1	59.0948	epi	-0.44863
BRCA-TCGA-C8-A26V-01A-11R-A16F-07	2	58.8661	mix	-0.498413
BRCA-TCGA-C8-A26W-01A-11R-A16F-07	2	59.3365	mix	0.126475
BRCA-TCGA-C8-A26Y-01A-11R-A16F-07	1	54.2384	epi	-0.562673
BRCA-TCGA-C8-A26Z-01A-11R-A16F-07	2	51.4588	mix	-0.651172
BRCA-TCGA-C8-A273-01A-11R-A16F-07	2	51.3043	mix	-0.494203
BRCA-TCGA-C8-A274-01A-11R-A16F-07	2	49.6571	mix	-0.154596
BRCA-TCGA-C8-A275-01A-21R-A16F-07	2	58.6789	mix	-0.252329
BRCA-TCGA-C8-A27A-01A-11R-A169-07	2	57.6495	mix	-0.145481
BRCA-TCGA-C8-A27B-01A-11R-A169-07	2	68.4617	mix	-0.119186
BLCA-TCGA-CF-A27C-01A-11R-A16R-07	2	43.4304	mix	-1.63719
THCA-TCGA-CE-A27D-01A-11R-A16R-07	2	60.2354	mix	0.0211792
BRCA-TCGA-D8-A27E-01A-11R-A16F-07	1	49.294	epi	-0.552593
BRCA-TCGA-D8-A27F-01A-11R-A16F-07	2	67.648	mix	0.171038
BRCA-TCGA-D8-A27G-01A-11R-A16F-07	2	54.3907	mix	0.796905
BRCA-TCGA-D8-A27H-01A-11R-A16F-07	2	61.9319	mix	0.474837
BRCA-TCGA-D8-A27K-01A-11R-A16F-07	2	54.3261	mix	0.0899203
BRCA-TCGA-D8-A27L-01A-11R-A16F-07	2	54.9563	mix	0.347739
BRCA-TCGA-D8-A27M-01A-11R-A16F-07	2	63.7607	mix	0.595519
BRCA-TCGA-D8-A27N-01A-11R-A16F-07	2	54.4836	mix	0.228497
BRCA-TCGA-D8-A27P-01A-11R-A16F-07	2	51.6331	mix	-0.286792
BRCA-TCGA-D8-A27R-01A-11R-A16F-07	2	54.0384	mix	-0.0989708
BRCA-TCGA-D8-A27T-01A-11R-A16F-07	2	53.9193	mix	0.590348
BRCA-TCGA-D8-A27V-01A-12R-A17B-07	2	52.2863	mix	-0.179407
BRCA-TCGA-D8-A27W-01A-11R-A16F-07	2	54.2282	mix	-0.350689
COAD-TCGA-DM-A280-01A-12R-A16W-07	1	55.2353	epi	-0.832791
COAD-TCGA-DM-A282-01A-12R-A16W-07	2	59.0281	mix	-1.04311
COAD-TCGA-DM-A285-01A-11R-A16W-07	2	56.8966	mix	-0.889377
COAD-TCGA-DM-A288-01A-11R-A16W-07	1	53.9956	epi	-0.955751
COAD-TCGA-DM-A28A-01A-21R-A32Y-07	2	59.2353	mix	-0.279348
COAD-TCGA-DM-A28C-01A-11R-A32Y-07	1	51.6868	epi	-1.40107
COAD-TCGA-DM-A28E-01A-11R-A32Y-07	1	56.4099	epi	-1.65418
COAD-TCGA-DM-A28F-01A-11R-A32Y-07	2	57.6435	mix	-1.2263
COAD-TCGA-DM-A28G-01A-11R-A16W-07	1	51.5043	epi	-1.28258
COAD-TCGA-DM-A28H-01A-11R-A16W-07	1	57.7419	epi	-0.711988
COAD-TCGA-DM-A28K-01A-21R-A32Y-07	2	51.8067	mix	-1.02074
COAD-TCGA-DM-A28M-01A-12R-A16W-07	1	55.3531	epi	-1.73301
BRCA-TCGA-BH-A28Q-01A-11R-A16F-07	2	55.3621	mix	0.427626
THCA-TCGA-BJ-A28R-01A-11R-A16R-07	2	55.6141	mix	-1.1794
THCA-TCGA-BJ-A28S-01A-11R-A19O-07	1	52.0017	epi	-1.06005
THCA-TCGA-BJ-A28T-01A-11R-A16R-07	1	57.2817	epi	-0.0141697
THCA-TCGA-BJ-A28V-01A-11R-A19O-07	2	51.658	mix	-1.31496
THCA-TCGA-BJ-A28X-01A-11R-A22L-07	2	59.7388	mix	-0.191191
BRCA-TCGA-E9-A295-01A-11R-A16F-07	1	44.5505	epi	-0.245247
SKCM-TCGA-EB-A299-01A-21R-A18U-07	2	49.5379	mix	0.429194
SKCM-TCGA-EE-A29A-06A-12R-A18U-07	3	60.6621	mes	2.39579
SKCM-TCGA-EE-A29B-06A-11R-A18U-07	3	55.7356	mes	1.71624
SKCM-TCGA-EE-A29C-06A-21R-A18S-07	3	59.2133	mes	2.27053
SKCM-TCGA-EE-A29D-06A-11R-A18T-07	3	63.4438	mes	1.72022
SKCM-TCGA-EE-A29E-06A-11R-A18T-07	3	65.1833	mes	2.67705
SKCM-TCGA-EE-A29H-06A-12R-A18S-07	3	57.2598	mes	1.13224
SKCM-TCGA-EE-A29L-06A-12R-A18S-07	3	59.3744	mes	1.60132
SKCM-TCGA-EE-A29M-06A-11R-A18T-07	3	58.7454	mes	1.43599
SKCM-TCGA-EE-A29N-06A-12R-A18S-07	3	63.7571	mes	1.83236
SKCM-TCGA-EE-A29P-06A-11R-A18T-07	3	58.9258	mes	2.07886
SKCM-TCGA-EE-A29Q-06A-11R-A18T-07	3	64.3811	mes	1.89322
SKCM-TCGA-EE-A29R-06A-11R-A18T-07	3	64.9565	mes	2.93946
SKCM-TCGA-EE-A29S-06A-11R-A18T-07	3	61.8515	mes	2.81746
SKCM-TCGA-EE-A29T-06A-11R-A18T-07	3	62.9436	mes	2.50653
SKCM-TCGA-EE-A29V-06A-12R-A18S-07	3	60.2272	mes	1.65743
SKCM-TCGA-EE-A29W-06A-11R-A18U-07	3	64.8331	mes	3.48423
SKCM-TCGA-EE-A29X-06A-11R-A18T-07	3	61.1137	mes	1.95737
SKCM-TCGA-EE-A2A0-06A-11R-A18T-07	3	57.9761	mes	1.87455
SKCM-TCGA-EE-A2A1-06A-11R-A18T-07	3	63.2797	mes	2.04488
SKCM-TCGA-EE-A2A2-06A-11R-A18T-07	3	63.2365	mes	2.69917
SKCM-TCGA-EE-A2A5-06A-11R-A18T-07	3	62.1931	mes	2.72584
UCEC-TCGA-BG-A2AE-01A-11R-A16F-07	1	53.6621	epi	-0.74181
BRCA-TCGA-AC-A2B8-01A-11R-A17B-07	2	55.5031	mix	0.0215784
BRCA-TCGA-AC-A2BK-01A-11R-A21T-07	2	68.9363	mix	0.244251
BRCA-TCGA-AC-A2BM-01A-11R-A21T-07	1	55.5181	epi	-0.722766
BLCA-TCGA-GD-A2C5-01A-12R-A180-07	2	46.5178	mix	-0.720841
THCA-TCGA-GE-A2C6-01A-11R-A16R-07	2	59.759	mix	-0.241182
SKCM-TCGA-GF-A2C7-01A-11R-A18T-07	3	57.0574	mes	1.43336
BRCA-TCGA-GI-A2C8-01A-11R-A16F-07	2	51.9115	mix	0.269119
BRCA-TCGA-GI-A2C9-01A-11R-A21T-07	2	63.4399	mix	0.139484
UCEC-TCGA-EO-A2CG-01A-12R-A180-07	3	54.1743	mes	0.240246
UCEC-TCGA-EO-A2CH-01A-11R-A180-07	1	48.414	epi	-0.601534
THCA-TCGA-EM-A2CJ-01A-11R-A180-07	1	55.7874	epi	-0.763053
THCA-TCGA-EM-A2CK-01A-11R-A180-07	1	52.5168	epi	-0.560535
THCA-TCGA-EM-A2CL-01A-11R-A180-07	2	54.1999	mix	-1.0962
THCA-TCGA-EM-A2CM-01A-11R-A180-07	1	53.4462	epi	-0.847123
THCA-TCGA-EM-A2CN-01A-11R-A19O-07	1	56.578	epi	-0.708488
THCA-TCGA-EM-A2CO-01A-11R-A19O-07	1	52.0727	epi	-0.836652
THCA-TCGA-EM-A2CP-01A-11R-A180-07	2	57.5808	mix	-0.569992
THCA-TCGA-EM-A2CQ-01A-11R-A180-07	1	54.1897	epi	-1.11413
THCA-TCGA-EM-A2CT-01A-11R-A180-07	2	57.278	mix	-1.36878
UCEC-TCGA-FI-A2CX-01A-11R-A17B-07	3	53.1675	mes	1.233
UCEC-TCGA-FI-A2CY-01A-11R-A17B-07	1	58.9493	epi	-0.155559
UCEC-TCGA-FI-A2D0-01A-11R-A17B-07	2	55.6783	mix	0.234084
UCEC-TCGA-FI-A2D2-01A-11R-A17B-07	1	50.0568	epi	-0.232015
UCEC-TCGA-FI-A2D4-01A-12R-A17B-07	1	54.55	epi	0.201584
UCEC-TCGA-FI-A2D5-01A-11R-A17B-07	2	53.7648	mix	-0.232044
UCEC-TCGA-FI-A2D6-01A-11R-A17B-07	3	61.2817	mes	1.35536
BRCA-TCGA-GM-A2D9-01A-11R-A18M-07	1	47.2589	epi	0.529077
BRCA-TCGA-GM-A2DA-01A-11R-A18M-07	1	50.614	epi	1.09761
BRCA-TCGA-GM-A2DB-01A-31R-A18M-07	1	51.1548	epi	0.103505
BRCA-TCGA-GM-A2DC-01A-11R-A18M-07	1	43.6511	epi	0.366776
BRCA-TCGA-GM-A2DD-01A-11R-A180-07	1	50.6853	epi	0.795959
BRCA-TCGA-GM-A2DF-01A-11R-A180-07	1	60.4964	epi	0.243947
BRCA-TCGA-GM-A2DH-01A-11R-A180-07	2	61.5873	mix	-0.357483
BRCA-TCGA-GM-A2DK-01A-21R-A180-07	2	49.8443	mix	0.122518
BRCA-TCGA-GM-A2DL-01A-11R-A18M-07	2	54.5135	mix	0.469969
BRCA-TCGA-GM-A2DM-01A-11R-A180-07	1	53.0367	epi	0.0455234
BRCA-TCGA-GM-A2DN-01A-11R-A180-07	2	52.1241	mix	0.626618
BRCA-TCGA-GM-A2DO-01A-11R-A18M-07	1	50.3709	epi	0.441603
BLCA-TCGA-G2-A2EF-01A-12R-A18C-07	2	74.8434	mix	2.09143
BLCA-TCGA-G2-A2EJ-01A-11R-A180-07	2	54.8007	mix	-1.25961
BLCA-TCGA-G2-A2EK-01A-22R-A18C-07	1	41.3964	epi	-1.09259
BLCA-TCGA-G2-A2EL-01A-12R-A18C-07	1	61.1585	epi	-0.634354
BLCA-TCGA-G2-A2EO-01A-11R-A180-07	2	57.58	mix	0.485815
BLCA-TCGA-G2-A2ES-01A-11R-A180-07	2	55.0581	mix	-0.570276
UCEC-TCGA-FI-A2EU-01A-11R-A17B-07	2	56.3189	mix	-0.0252464
UCEC-TCGA-FI-A2EW-01A-11R-A17B-07	1	47.7251	epi	-0.258314
UCEC-TCGA-FI-A2EX-01A-11R-A17B-07	1	51.5233	epi	-0.228224
UCEC-TCGA-FI-A2EY-01A-12R-A18M-07	1	48.6818	epi	-0.502365
UCEC-TCGA-FI-A2F4-01A-11R-A17B-07	1	49.358	epi	-0.760392
UCEC-TCGA-FI-A2F8-01A-12R-A17B-07	1	53.0917	epi	0.146779
UCEC-TCGA-FI-A2F9-01A-11R-A17B-07	3	55.466	mes	1.70673
BRCA-TCGA-AC-A2FE-01A-11R-A19W-07	2	52.9302	mix	0.573932
BRCA-TCGA-AC-A2FF-01A-11R-A17B-07	2	59.2711	mix	1.22913
BRCA-TCGA-AC-A2FG-01A-11R-A17B-07	2	51.8542	mix	0.197437
BRCA-TCGA-AC-A2FK-01A-12R-A180-07	2	53.4317	mix	-0.0341519
BRCA-TCGA-AC-A2FM-01A-11R-A19W-07	2	48.8683	mix	-0.569943
BRCA-TCGA-AC-A2FO-01A-11R-A180-07	2	51.6953	mix	0.534924
BRCA-TCGA-EW-A2FS-01A-11R-A17B-07	2	51.9691	mix	0.00160199
BRCA-TCGA-EW-A2FV-01A-11R-A17B-07	2	56.8344	mix	-0.386448
BRCA-TCGA-EW-A2FW-01A-11R-A17B-07	2	52.5775	mix	-0.32054
UCEC-TCGA-D1-A2G0-01A-11R-A32Y-07	1	54.6151	epi	-0.882529
UCEC-TCGA-D1-A2G5-01A-11R-A17B-07	1	45.3857	epi	-0.809249
UCEC-TCGA-D1-A2G6-01A-11R-A17B-07	1	50.2621	epi	0.587136
UCEC-TCGA-D1-A2G7-01A-21R-A180-07	1	50.6627	epi	-0.539482
SKCM-TCGA-EE-A2GB-06A-11R-A18T-07	3	62.2175	mes	1.59429
SKCM-TCGA-EE-A2GC-06A-11R-A18T-07	3	57.4667	mes	1.32267
SKCM-TCGA-EE-A2GD-06A-11R-A18T-07	3	66.0359	mes	2.75846
SKCM-TCGA-EE-A2GH-06A-11R-A18T-07	3	58.6793	mes	1.7641
SKCM-TCGA-EE-A2GI-06A-11R-A18T-07	3	63.0015	mes	1.33613
SKCM-TCGA-EE-A2GJ-06A-11R-A18U-07	3	60.3492	mes	1.87907
SKCM-TCGA-EE-A2GK-06A-11R-A18S-07	3	61.0319	mes	1.39914
SKCM-TCGA-EE-A2GM-06B-11R-A18S-07	3	59.9746	mes	1.23722
SKCM-TCGA-EE-A2GN-06A-11R-A18S-07	3	60.4699	mes	1.91992
SKCM-TCGA-EE-A2GO-06A-11R-A18S-07	3	68.237	mes	2.92715
SKCM-TCGA-EE-A2GP-06A-11R-A18S-07	3	63.433	mes	2.84697
SKCM-TCGA-EE-A2GR-06A-11R-A18S-07	3	56.9863	mes	1.26923
SKCM-TCGA-EE-A2GS-06A-12R-A18S-07	3	66.4245	mes	1.81617
SKCM-TCGA-EE-A2GT-06A-12R-A18S-07	3	56.6681	mes	1.45844
SKCM-TCGA-EE-A2GU-06A-11R-A18T-07	3	58.6644	mes	1.45566
CESC-TCGA-EK-A2GZ-01A-11R-A180-07	2	57.9259	mix	0.2118
CESC-TCGA-EK-A2H0-01A-11R-A180-07	2	55.0467	mix	-1.13349
CESC-TCGA-EK-A2H1-01A-11R-A180-07	2	70.7649	mix	1.30359
UCEC-TCGA-AX-A2H2-01A-11R-A180-07	1	49.3453	epi	-0.255843
UCEC-TCGA-AX-A2H4-01A-21R-A18M-07	2	59.8722	mix	-0.169106
UCEC-TCGA-AX-A2H5-01A-11R-A17B-07	1	41.058	epi	-0.84513
UCEC-TCGA-AX-A2H7-01A-12R-A18M-07	1	48.691	epi	0.171222
UCEC-TCGA-AX-A2HA-01A-12R-A18M-07	1	51.7745	epi	-0.469397
UCEC-TCGA-AX-A2HC-01A-11R-A17B-07	3	60.3847	mes	2.83499
UCEC-TCGA-AX-A2HD-01A-21R-A17B-07	1	54.1496	epi	0.349325
UCEC-TCGA-AX-A2HG-01A-11R-A17B-07	2	55.5548	mix	-0.0605747
UCEC-TCGA-AX-A2HH-01A-11R-A32Y-07	2	56.3599	mix	-0.848697
UCEC-TCGA-AX-A2HJ-01A-11R-A17B-07	1	54.8793	epi	0.339871
UCEC-TCGA-AX-A2HK-01A-11R-A17B-07	2	65.3274	mix	0.661204
BLCA-TCGA-H4-A2HO-01A-11R-A180-07	1	45.4724	epi	-0.505552
BLCA-TCGA-H4-A2HQ-01A-11R-A180-07	2	56.4414	mix	-0.658141
UCEC-TCGA-H5-A2HR-01A-11R-A180-07	1	51.1229	epi	0.0586907
LIHC-TCGA-ES-A2HS-01A-11R-A180-07	1	47.8356	epi	0.204226
BLCA-TCGA-DK-A2HX-01A-12R-A18C-07	2	49.9924	mix	-0.432934
BLCA-TCGA-DK-A2I1-01A-11R-A180-07	2	52.9355	mix	0.0459606
BLCA-TCGA-DK-A2I2-01A-11R-A180-07	2	65.4014	mix	1.17662
BLCA-TCGA-DK-A2I6-01A-12R-A18C-07	1	66.0444	epi	-0.477207
UCEC-TCGA-AX-A2IN-01A-12R-A180-07	3	68.4307	mes	1.5967
UCEC-TCGA-AX-A2IO-01A-11R-A180-07	1	57.7333	epi	0.284804
CESC-TCGA-EK-A2IP-01A-11R-A180-07	2	51.7878	mix	0.294712
BRCA-TCGA-B6-A2IU-01A-32R-A18M-07	1	43.2608	epi	-0.326729
SKCM-TCGA-D3-A2J6-06A-11R-A18T-07	3	62.2886	mes	1.47673
SKCM-TCGA-D3-A2J7-06A-11R-A18T-07	3	56.205	mes	1.70094
SKCM-TCGA-D3-A2JA-06A-11R-A18T-07	3	65.8562	mes	3.86273
SKCM-TCGA-D3-A2JC-06A-11R-A18T-07	3	58.1734	mes	2.01564
SKCM-TCGA-D3-A2JD-06A-11R-A18T-07	3	53.942	mes	1.56487
SKCM-TCGA-D3-A2JE-06A-11R-A37K-07	3	58.916	mes	2.58787
SKCM-TCGA-D3-A2JF-06A-11R-A18S-07	3	59.6835	mes	2.55
SKCM-TCGA-D3-A2JG-06A-11R-A18T-07	3	62.7254	mes	1.80778
SKCM-TCGA-D3-A2JK-06A-11R-A18S-07	3	54.6772	mes	1.17095
SKCM-TCGA-D3-A2JL-06A-11R-A18S-07	3	57.9312	mes	2.07784
SKCM-TCGA-D3-A2JN-06A-11R-A18S-07	3	60.5398	mes	3.00698
SKCM-TCGA-D3-A2JO-06A-11R-A18S-07	3	61.6003	mes	2.44122
SKCM-TCGA-D3-A2JP-06A-11R-A18S-07	3	61.4588	mes	2.37518
BRCA-TCGA-E9-A2JS-01A-11R-A180-07	2	53.5628	mix	-0.00957583
UCEC-TCGA-A5-A2K2-01A-11R-A18M-07	1	53.3542	epi	-1.53738
UCEC-TCGA-A5-A2K4-01A-11R-A18M-07	2	63.4982	mix	-0.332572
UCEC-TCGA-A5-A2K5-01A-11R-A180-07	1	55.4637	epi	-0.0922399
UCEC-TCGA-A5-A2K7-01A-11R-A180-07	2	62.6522	mix	-0.144728
THCA-TCGA-H2-A2K9-01A-11R-A180-07	2	58.1797	mix	-0.863093
LIHC-TCGA-EP-A2KA-01A-11R-A180-07	1	49.1631	epi	-0.292144
LIHC-TCGA-EP-A2KB-01A-11R-A180-07	1	46.0973	epi	-0.825698
LIHC-TCGA-EP-A2KC-01A-11R-A213-07	1	47.6681	epi	-0.223124
BRCA-TCGA-A7-A2KD-01A-31R-A21T-07	2	56.0344	mix	0.377765
CESC-TCGA-DG-A2KH-01A-21R-A22U-07	1	54.974	epi	-1.05969
CESC-TCGA-DG-A2KJ-01A-11R-A32Y-07	1	49.9744	epi	-0.288282
CESC-TCGA-DG-A2KK-01A-11R-A180-07	2	53.386	mix	-0.677661
CESC-TCGA-DG-A2KL-01A-11R-A180-07	2	60.8324	mix	0.201337
UCEC-TCGA-DF-A2KN-01A-11R-A180-07	2	57.9073	mix	-0.768252
UCEC-TCGA-DF-A2KR-01A-11R-A180-07	2	47.8716	mix	-0.00104713
UCEC-TCGA-DF-A2KS-01A-11R-A18M-07	1	54.2235	epi	-0.789994
UCEC-TCGA-DF-A2KU-01A-11R-A180-07	1	58.2827	epi	-0.152907
UCEC-TCGA-DF-A2KV-01A-11R-A180-07	1	53.3662	epi	-0.481402
UCEC-TCGA-DF-A2KY-01A-21R-A213-07	1	59.0729	epi	0.10491
UCEC-TCGA-DF-A2KZ-01A-11R-A213-07	2	55.8071	mix	-0.0309541
UCEC-TCGA-DF-A2L0-01A-11R-A180-07	1	52.0272	epi	-0.0552107
LIHC-TCGA-BD-A2L6-01A-11R-A213-07	1	48.0509	epi	-0.875764
UCEC-TCGA-BG-A2L7-01A-11R-A18M-07	1	54.3125	epi	-0.492402
BRCA-TCGA-BH-A2L8-01A-11R-A18M-07	3	55.7128	mes	0.650394
BLCA-TCGA-BT-A2LA-01A-11R-A18C-07	3	67.4806	mes	1.55745
BLCA-TCGA-BT-A2LB-01A-11R-A18C-07	2	57.8863	mix	0.0498907
BLCA-TCGA-BT-A2LD-01A-12R-A20F-07	1	53.694	epi	-0.280873
BRCA-TCGA-AR-A2LE-01A-11R-A180-07	1	47.8064	epi	-0.0544307
BRCA-TCGA-AR-A2LJ-01A-12R-A19W-07	3	49.8769	mes	1.04911
BRCA-TCGA-AR-A2LK-01A-11R-A180-07	2	54.9846	mix	-0.790348
BRCA-TCGA-AR-A2LM-01A-11R-A180-07	2	57.6833	mix	0.835651
BRCA-TCGA-AR-A2LN-01A-21R-A18M-07	1	52.6638	epi	1.2171
BRCA-TCGA-AR-A2LO-01A-31R-A18M-07	1	49.0219	epi	0.661381
CESC-TCGA-C5-A2LS-01A-22R-A22U-07	1	48.6678	epi	-0.968519
CESC-TCGA-C5-A2LT-01A-11R-A18M-07	2	65.3001	mix	0.598012
CESC-TCGA-C5-A2LV-01A-11R-A18M-07	2	71.854	mix	0.430747
CESC-TCGA-C5-A2LX-01A-11R-A18M-07	2	59.3033	mix	0.253785
CESC-TCGA-C5-A2LY-01A-31R-A18M-07	1	47.948	epi	-0.0049235
CESC-TCGA-C5-A2LZ-01A-11R-A213-07	1	47.0284	epi	-1.29344
CESC-TCGA-C5-A2M1-01A-11R-A18M-07	1	56.4206	epi	-1.19527
CESC-TCGA-C5-A2M2-01A-21R-A18M-07	1	48.8227	epi	-1.24421
SKCM-TCGA-EE-A2M5-06A-12R-A18S-07	3	69.8472	mes	3.27522
SKCM-TCGA-EE-A2M6-06A-12R-A18S-07	3	64.8686	mes	2.62806
SKCM-TCGA-EE-A2M7-06A-11R-A18U-07	3	59.0119	mes	2.68951
SKCM-TCGA-EE-A2MC-06A-12R-A18S-07	3	68.1274	mes	3.36952
SKCM-TCGA-EE-A2MD-06A-11R-A18T-07	3	60.6055	mes	0.93671
SKCM-TCGA-EE-A2MF-06A-11R-A21D-07	3	62.8906	mes	2.06694
SKCM-TCGA-EE-A2MG-06A-11R-A18T-07	3	62.9799	mes	1.91907
SKCM-TCGA-EE-A2MH-06A-11R-A18S-07	3	60.0019	mes	1.6609
SKCM-TCGA-EE-A2MI-06A-11R-A18U-07	3	63.1883	mes	2.85576
SKCM-TCGA-EE-A2MJ-06A-11R-A18S-07	3	57.3643	mes	1.98205
SKCM-TCGA-EE-A2MK-06A-11R-A18S-07	3	60.9139	mes	2.19883
SKCM-TCGA-EE-A2ML-06A-11R-A18S-07	3	56.8277	mes	0.919783
SKCM-TCGA-EE-A2MM-06A-11R-A18S-07	3	64.9952	mes	2.58787
SKCM-TCGA-EE-A2MN-06A-11R-A18S-07	3	56.3614	mes	1.79699
SKCM-TCGA-EE-A2MP-06A-11R-A18S-07	3	60.8805	mes	1.42373
SKCM-TCGA-EE-A2MQ-06A-11R-A18S-07	3	65.1794	mes	2.1568
SKCM-TCGA-EE-A2MS-06A-11R-A18S-07	3	59.9347	mes	1.8155
SKCM-TCGA-EE-A2MT-06A-11R-A18S-07	3	61.4219	mes	2.47166
THCA-TCGA-ET-A2MX-01A-11R-A23N-07	1	53.6022	epi	-1.17087
THCA-TCGA-ET-A2MY-01A-11R-A18C-07	1	53.2007	epi	-0.905793
THCA-TCGA-ET-A2MZ-01A-12R-A19O-07	2	55.8607	mix	-0.702059
THCA-TCGA-ET-A2N0-01A-11R-A18C-07	1	55.1018	epi	-0.445046
THCA-TCGA-ET-A2N3-01B-21R-A23N-07	1	50.221	epi	-0.886557
THCA-TCGA-ET-A2N4-01A-12R-A19O-07	2	55.1102	mix	-0.720974
THCA-TCGA-ET-A2N5-01A-11R-A18C-07	1	53.5247	epi	-0.909539
THCA-TCGA-BJ-A2N7-01A-11R-A18C-07	1	57.0091	epi	-0.887313
THCA-TCGA-BJ-A2N8-01A-11R-A18C-07	1	55.6533	epi	-1.05738
THCA-TCGA-BJ-A2NA-01A-12R-A19O-07	1	55.8559	epi	-0.551959
SKCM-TCGA-ER-A2NC-06A-11R-A18T-07	3	68.7694	mes	3.50689
SKCM-TCGA-ER-A2ND-06A-11R-A18T-07	3	58.858	mes	1.66313
SKCM-TCGA-ER-A2NE-06A-21R-A18T-07	3	62.291	mes	1.16783
SKCM-TCGA-ER-A2NF-06A-11R-A18T-07	3	53.8076	mes	0.0196143
SKCM-TCGA-ER-A2NF-01A-11R-A18T-07	3	55.9159	mes	1.05309
SKCM-TCGA-ER-A2NG-06A-11R-A18T-07	3	63.6775	mes	2.03534
SKCM-TCGA-ER-A2NH-06A-11R-A18S-07	3	59.6861	mes	1.59755
BRCA-TCGA-HN-A2NL-01A-11R-A18M-07	1	65.3538	epi	0.513306
BRCA-TCGA-HN-A2OB-01A-21R-A27Q-07	2	51.8123	mix	0.911759
BLCA-TCGA-HQ-A2OE-01A-11R-A206-07	1	57.3365	epi	-1.56796
BLCA-TCGA-HQ-A2OF-01A-11R-A26T-07	1	50.4737	epi	-2.04452
THCA-TCGA-DE-A2OL-01A-11R-A18C-07	2	52.8352	mix	-1.35776
UCEC-TCGA-EY-A2OM-01A-11R-A18M-07	2	51.9779	mix	-0.041537
UCEC-TCGA-EY-A2ON-01A-21R-A18M-07	1	54.0369	epi	-0.808363
UCEC-TCGA-EY-A2OO-01A-11R-A19W-07	1	48.7044	epi	-0.397052
UCEC-TCGA-EY-A2OP-01A-11R-A19W-07	2	59.544	mix	-0.766393
UCEC-TCGA-EY-A2OQ-01A-11R-A19W-07	2	60.3092	mix	-0.352724
SKCM-TCGA-FR-A2OS-01A-11R-A21D-07	3	65.6026	mes	3.3752
THCA-TCGA-EM-A2OV-01A-11R-A206-07	1	51.7043	epi	-0.902851
THCA-TCGA-EM-A2OW-01A-11R-A206-07	1	51.9118	epi	0.0100406
THCA-TCGA-EM-A2OX-01A-11R-A206-07	1	57.2107	epi	-0.688366
THCA-TCGA-EM-A2OZ-01A-11R-A206-07	1	54.3312	epi	-1.01904
THCA-TCGA-EM-A2P0-01A-11R-A206-07	1	56.3789	epi	-1.09951
THCA-TCGA-EM-A2P1-06A-11R-A206-07	1	57.5174	epi	-0.637196
THCA-TCGA-EM-A2P2-01A-11R-A206-07	2	57.8519	mix	-1.30139
THCA-TCGA-EM-A2P3-01A-11R-A206-07	2	57.9473	mix	-0.507717
THCA-TCGA-BJ-A2P4-01A-11R-A18C-07	1	54.9732	epi	0.15607
BRCA-TCGA-E2-A2P5-01A-11R-A19W-07	2	52.495	mix	0.555883
BRCA-TCGA-E2-A2P6-01A-11R-A19W-07	1	47.596	epi	0.11342
UCEC-TCGA-E6-A2P8-01A-11R-A19W-07	1	60.7408	epi	-1.02964
UCEC-TCGA-E6-A2P9-01A-11R-A19W-07	1	55.3445	epi	-1.09681
CESC-TCGA-HG-A2PA-01A-11R-A213-07	2	52.6555	mix	0.0944744
BLCA-TCGA-E5-A2PC-01A-11R-A206-07	2	51.5702	mix	-0.258551
CESC-TCGA-EK-A2PG-01A-11R-A18M-07	1	47.0124	epi	-1.25342
CESC-TCGA-EK-A2PI-01A-11R-A18M-07	2	55.4834	mix	0.26273
CESC-TCGA-EK-A2PK-01A-11R-A18M-07	1	56.0901	epi	-0.0799723
CESC-TCGA-EK-A2PL-01A-11R-A18M-07	1	40.6067	epi	-0.847016
CESC-TCGA-EK-A2PM-01A-11R-A18M-07	1	53.3477	epi	-0.568292
THCA-TCGA-DJ-A2PN-01A-21R-A19O-07	2	55.3867	mix	-0.900905
THCA-TCGA-DJ-A2PO-01A-21R-A19O-07	2	55.6608	mix	-0.905242
THCA-TCGA-DJ-A2PP-01A-11R-A19O-07	1	53.5664	epi	-1.37828
THCA-TCGA-DJ-A2PQ-01A-11R-A18C-07	1	55.3047	epi	-0.715172
THCA-TCGA-DJ-A2PR-01A-11R-A19O-07	2	56.9971	mix	-1.15881
THCA-TCGA-DJ-A2PS-01A-11R-A18C-07	1	56.8403	epi	-0.91394
THCA-TCGA-DJ-A2PT-01A-11R-A18C-07	1	57.4806	epi	-0.206477
THCA-TCGA-DJ-A2PU-01A-12R-A19O-07	2	57.9152	mix	-0.36982
THCA-TCGA-DJ-A2PV-01A-11R-A19O-07	1	58.1316	epi	-0.400755
THCA-TCGA-DJ-A2PW-01A-11R-A19O-07	1	57.8837	epi	-0.577519
THCA-TCGA-DJ-A2PY-01A-11R-A18C-07	1	57.2574	epi	-0.533877
THCA-TCGA-DJ-A2PZ-01A-21R-A18C-07	1	55.261	epi	-0.67722
THCA-TCGA-DJ-A2Q0-01A-11R-A206-07	1	53.8644	epi	-0.823788
THCA-TCGA-DJ-A2Q1-01A-22R-A19O-07	1	58.2832	epi	0.171808
THCA-TCGA-DJ-A2Q2-01A-11R-A19O-07	2	54.7627	mix	-0.851522
THCA-TCGA-DJ-A2Q3-01A-11R-A18C-07	1	58.894	epi	-0.855547
THCA-TCGA-DJ-A2Q4-01A-21R-A18C-07	2	56.5536	mix	-1.31946
THCA-TCGA-DJ-A2Q5-01A-11R-A18C-07	1	58.2204	epi	-0.349183
THCA-TCGA-DJ-A2Q6-01A-11R-A18C-07	2	61.5877	mix	-0.282337
THCA-TCGA-DJ-A2Q7-01A-11R-A18C-07	2	57.8103	mix	-0.152099
THCA-TCGA-DJ-A2QA-01A-11R-A18C-07	1	53.1974	epi	-0.14233
THCA-TCGA-DJ-A2QB-01A-11R-A19O-07	1	52.7321	epi	-0.500234
THCA-TCGA-DJ-A2QC-01A-11R-A18C-07	1	53.3441	epi	-0.0701794
THCA-TCGA-FY-A2QD-01A-11R-A19O-07	1	52.0608	epi	-1.73978
CESC-TCGA-FU-A2QG-01A-11R-A18M-07	2	46.3861	mix	-0.763548
BRCA-TCGA-AC-A2QI-01A-12R-A19W-07	2	51.245	mix	0.595804
BRCA-TCGA-AC-A2QJ-01A-12R-A19W-07	3	57.1738	mes	2.80127
UCEC-TCGA-AJ-A2QK-01A-11R-A18M-07	1	52.1832	epi	0.479652
UCEC-TCGA-AJ-A2QL-01A-11R-A18M-07	1	45.5551	epi	-0.616911
UCEC-TCGA-AJ-A2QM-01A-11R-A18M-07	2	58.8403	mix	-0.138768
UCEC-TCGA-AJ-A2QN-01A-11R-A18M-07	1	49.8685	epi	-0.348918
UCEC-TCGA-AJ-A2QO-01A-11R-A32Y-07	2	49.1602	mix	-1.15203
LIHC-TCGA-FV-A2QQ-01A-11R-A22L-07	1	48.4691	epi	-0.339461
LIHC-TCGA-FV-A2QR-01A-11R-A213-07	1	46.9509	epi	-0.238452
UCEC-TCGA-DI-A2QT-01A-12R-A19W-07	1	53.5579	epi	-0.68367
UCEC-TCGA-DI-A2QU-01A-11R-A18M-07	3	48.0882	mes	0.423181
UCEC-TCGA-DI-A2QY-01A-12R-A19W-07	2	55.6342	mix	0.063048
CESC-TCGA-EK-A2R7-01A-11R-A18M-07	2	54.6164	mix	0.265625
CESC-TCGA-EK-A2R8-01A-21R-A18M-07	2	65.1326	mix	0.220937
CESC-TCGA-EK-A2R9-01A-11R-A18M-07	2	67.4544	mix	1.12254
CESC-TCGA-EK-A2RA-01A-11R-A18M-07	2	60.1604	mix	-0.852873
CESC-TCGA-EK-A2RB-01A-11R-A18M-07	1	46.5913	epi	-0.793453
CESC-TCGA-EK-A2RC-01A-11R-A18M-07	1	46.8164	epi	-0.23267
CESC-TCGA-EK-A2RE-01A-11R-A18M-07	2	50.7655	mix	-0.382155
CESC-TCGA-EK-A2RJ-01A-11R-A18M-07	1	54.837	epi	-0.5651
CESC-TCGA-EK-A2RK-01A-11R-A18M-07	1	57.5943	epi	-0.762441
CESC-TCGA-EK-A2RL-01A-11R-A18M-07	2	52.9852	mix	-0.849854
CESC-TCGA-EK-A2RM-01A-21R-A18M-07	2	57.5111	mix	0.885923
CESC-TCGA-EK-A2RN-01A-12R-A213-07	1	43.7389	epi	-0.544038
CESC-TCGA-EK-A2RO-01A-11R-A18M-07	2	57.3943	mix	0.36836
THCA-TCGA-ET-A39I-01A-11R-A19O-07	1	54.4319	epi	-1.18511
THCA-TCGA-ET-A39J-01A-11R-A19O-07	2	60.0613	mix	-0.855142
THCA-TCGA-ET-A39K-01A-11R-A19O-07	1	55.631	epi	-0.535948
THCA-TCGA-ET-A39L-01A-12R-A19O-07	2	56.2674	mix	-0.674412
THCA-TCGA-ET-A39M-01A-11R-A19O-07	1	56.8952	epi	-0.0317876
THCA-TCGA-ET-A39N-01A-11R-A19O-07	1	53.7921	epi	-0.768093
THCA-TCGA-ET-A39O-01A-11R-A19O-07	1	55.213	epi	-0.916075
THCA-TCGA-ET-A39P-01A-21R-A19O-07	1	55.6279	epi	-0.831585
THCA-TCGA-ET-A39S-01A-11R-A19O-07	1	57.6252	epi	-0.656142
THCA-TCGA-ET-A39T-01A-11R-A19O-07	1	53.5725	epi	-1.0617
LIHC-TCGA-DD-A39V-01A-11R-A213-07	1	48.9085	epi	0.555964
LIHC-TCGA-DD-A39W-01A-11R-A213-07	1	50.1693	epi	0.0971738
LIHC-TCGA-DD-A39X-01A-11R-A213-07	1	45.43	epi	-0.328463
LIHC-TCGA-DD-A39Y-01A-11R-A213-07	1	49.1959	epi	-0.619464
LIHC-TCGA-DD-A39Z-01A-11R-A213-07	1	49.5043	epi	-0.0905026
LIHC-TCGA-DD-A3A1-01A-11R-A213-07	1	49.1322	epi	-0.412468
LIHC-TCGA-DD-A3A2-01A-11R-A213-07	1	50.4498	epi	0.443354
LIHC-TCGA-DD-A3A3-01A-11R-A22L-07	1	46.7031	epi	-0.200594
LIHC-TCGA-DD-A3A4-01A-11R-A22L-07	1	49.6305	epi	-0.573766
LIHC-TCGA-DD-A3A5-01A-11R-A22L-07	1	47.5562	epi	-0.591403
LIHC-TCGA-DD-A3A7-01A-11R-A22L-07	1	46.8012	epi	0.165516
LIHC-TCGA-DD-A3A8-01A-11R-A22L-07	1	47.9514	epi	0.127997
LIHC-TCGA-DD-A3A9-01A-11R-A266-07	1	47.7678	epi	0.758325
SKCM-TCGA-EE-A3AA-06A-11R-A18S-07	3	59.5015	mes	2.08755
SKCM-TCGA-EE-A3AB-06A-11R-A18S-07	3	61.0425	mes	3.31088
SKCM-TCGA-EE-A3AC-06A-11R-A18S-07	3	61.5585	mes	2.67554
SKCM-TCGA-EE-A3AD-06A-11R-A18S-07	3	58.0673	mes	0.916781
SKCM-TCGA-EE-A3AF-06A-11R-A18S-07	3	59.5651	mes	2.60981
SKCM-TCGA-EE-A3AG-06A-31R-A18S-07	3	66.971	mes	2.78896
SKCM-TCGA-EE-A3AH-06A-11R-A18S-07	3	63.5762	mes	2.04189
THCA-TCGA-EM-A3AI-01A-11R-A206-07	3	52.535	mes	-0.229702
THCA-TCGA-EM-A3AJ-01A-11R-A206-07	3	55.1499	mes	-0.203443
THCA-TCGA-EM-A3AK-01A-11R-A206-07	2	57.6844	mix	-0.900506
THCA-TCGA-EM-A3AL-01A-11R-A206-07	2	55.5393	mix	-0.700714
THCA-TCGA-EM-A3AN-01A-11R-A206-07	2	57.5765	mix	-0.581713
THCA-TCGA-EM-A3AO-01A-11R-A206-07	1	57.2857	epi	-0.12062
THCA-TCGA-EM-A3AP-01A-12R-A20F-07	2	58.9575	mix	-0.422533
THCA-TCGA-EM-A3AR-01A-12R-A20F-07	1	54.8835	epi	-0.597737
UCEC-TCGA-EO-A3AS-01A-11R-A19W-07	2	55.3069	mix	0.176658
UCEC-TCGA-EO-A3AU-01A-21R-A19W-07	2	54.6244	mix	-0.187299
UCEC-TCGA-EO-A3AV-01A-12R-A19W-07	2	60.1746	mix	0.5187
UCEC-TCGA-EO-A3AY-01A-12R-A19W-07	2	57.6113	mix	0.0762109
UCEC-TCGA-EO-A3AZ-01A-12R-A19W-07	1	58.7829	epi	0.708357
UCEC-TCGA-EO-A3B1-01A-12R-A19W-07	2	63.8091	mix	0.240791
BLCA-TCGA-FD-A3B4-01A-12R-A206-07	2	62.512	mix	0.942257
BLCA-TCGA-FD-A3B5-01A-11R-A20F-07	2	50.5072	mix	-0.917886
BLCA-TCGA-FD-A3B6-01A-21R-A20F-07	2	69.3891	mix	0.526689
UCEC-TCGA-AJ-A3BD-01A-11R-A19W-07	1	57.7536	epi	0.0527838
UCEC-TCGA-AJ-A3BF-01A-11R-A213-07	1	56.2505	epi	-0.641382
UCEC-TCGA-AJ-A3BG-01A-11R-A19W-07	1	48.7326	epi	-1.52973
UCEC-TCGA-AJ-A3BH-01A-11R-A19W-07	2	58.7755	mix	-0.0993113
UCEC-TCGA-AJ-A3BI-01A-11R-A213-07	1	54.7744	epi	-0.200079
UCEC-TCGA-AJ-A3BK-01A-11R-A19W-07	2	57.9554	mix	0.636096
THCA-TCGA-FY-A3BL-01A-11R-A19O-07	1	53.5083	epi	-0.912472
BLCA-TCGA-GC-A3BM-01A-11R-A22U-07	1	48.3431	epi	-0.484636
THCA-TCGA-ET-A3BN-01A-11R-A19O-07	2	56.7832	mix	-1.22896
THCA-TCGA-ET-A3BO-01A-11R-A19O-07	1	57.02	epi	-0.615051
THCA-TCGA-ET-A3BQ-01B-11R-A206-07	2	60.0104	mix	-0.664935
THCA-TCGA-ET-A3BS-01A-11R-A206-07	1	58.9516	epi	-0.56769
THCA-TCGA-ET-A3BT-01A-11R-A19O-07	2	57.7039	mix	-0.421068
THCA-TCGA-ET-A3BU-01A-11R-A19O-07	1	57.334	epi	-1.14769
THCA-TCGA-ET-A3BV-01A-11R-A19O-07	2	57.7292	mix	0.174466
THCA-TCGA-ET-A3BW-01A-11R-A19O-07	1	52.2248	epi	-1.3729
THCA-TCGA-ET-A3BX-01A-11R-A19O-07	1	53.9397	epi	-1.55379
SKCM-TCGA-D3-A3BZ-06A-12R-A18S-07	2	62.6886	mix	2.45123
SKCM-TCGA-D3-A3C1-06A-12R-A18S-07	3	58.8808	mes	2.55184
SKCM-TCGA-D3-A3C3-06A-12R-A18S-07	3	60.8794	mes	1.66757
SKCM-TCGA-D3-A3C6-06A-12R-A18U-07	3	64.6796	mes	2.19575
SKCM-TCGA-D3-A3C7-06A-11R-A18U-07	3	65.9654	mes	2.196
SKCM-TCGA-D3-A3CC-06A-11R-A18S-07	3	60.9299	mes	1.16194
SKCM-TCGA-D3-A3CE-06A-11R-A18S-07	3	59.4022	mes	1.49732
LIHC-TCGA-G3-A3CH-01A-11R-A22L-07	1	44.8229	epi	-0.435361
LIHC-TCGA-G3-A3CI-01A-11R-A213-07	1	49.4244	epi	-0.173333
LIHC-TCGA-G3-A3CK-01A-11R-A213-07	1	48.5371	epi	-0.536758
THCA-TCGA-EL-A3CL-01A-11R-A19O-07	1	56.1732	epi	-0.773062
THCA-TCGA-EL-A3CM-01A-11R-A19O-07	1	57.7594	epi	-0.347292
THCA-TCGA-EL-A3CN-01A-12R-A20F-07	1	57.2154	epi	-0.707101
THCA-TCGA-EL-A3CO-01A-11R-A19O-07	2	61.7193	mix	-0.0587858
THCA-TCGA-EL-A3CP-01A-11R-A19O-07	1	56.074	epi	-0.750617
THCA-TCGA-EL-A3CR-01A-12R-A206-07	2	60.1524	mix	0.305095
THCA-TCGA-EL-A3CS-01A-21R-A19O-07	2	57.5191	mix	-0.509085
THCA-TCGA-EL-A3CT-01A-12R-A206-07	2	57.2097	mix	-0.84485
THCA-TCGA-EL-A3CU-01A-11R-A19O-07	1	57.9776	epi	-0.312908
THCA-TCGA-EL-A3CV-01A-11R-A19O-07	2	62.2192	mix	-0.116689
THCA-TCGA-EL-A3CX-01A-11R-A19O-07	1	52.5557	epi	0.0891806
THCA-TCGA-EL-A3CZ-01A-11R-A19O-07	1	51.077	epi	-1.25682
THCA-TCGA-EL-A3D1-01A-11R-A19O-07	1	57.6757	epi	-0.383366
THCA-TCGA-EL-A3D4-01A-11R-A19O-07	1	57.0803	epi	0.348924
THCA-TCGA-EL-A3D6-01A-12R-A206-07	1	55.4772	epi	-0.705373
UCEC-TCGA-D1-A3DA-01A-12R-A213-07	2	52.8016	mix	-1.22776
UCEC-TCGA-D1-A3DG-01A-11R-A19W-07	2	59.1562	mix	-0.0750755
UCEC-TCGA-D1-A3DH-01A-11R-A19W-07	2	63.0855	mix	-0.295957
SKCM-TCGA-BF-A3DJ-01A-11R-A20F-07	2	58.6804	mix	1.39468
SKCM-TCGA-BF-A3DL-01A-11R-A20F-07	3	55.2886	mes	1.55542
SKCM-TCGA-BF-A3DM-01A-11R-A20F-07	3	65.1745	mes	1.48848
SKCM-TCGA-BF-A3DN-01A-11R-A20F-07	3	65.1794	mes	2.06735
THCA-TCGA-ET-A3DO-01A-11R-A19O-07	1	56.2835	epi	-0.47943
THCA-TCGA-ET-A3DP-01A-11R-A21D-07	1	58.8789	epi	-0.819561
THCA-TCGA-ET-A3DQ-01A-11R-A19O-07	3	56.0857	mes	0.567561
THCA-TCGA-ET-A3DR-01A-11R-A19O-07	1	51.8282	epi	-0.887089
THCA-TCGA-ET-A3DS-01A-11R-A19O-07	1	52.8143	epi	-1.48304
THCA-TCGA-ET-A3DU-01A-11R-A19O-07	1	56.2537	epi	-0.551178
THCA-TCGA-ET-A3DV-01A-12R-A206-07	1	55.0786	epi	-1.47568
THCA-TCGA-ET-A3DW-01A-11R-A19O-07	1	55.0368	epi	-1.45585
THCA-TCGA-E3-A3DY-01A-11R-A20F-07	1	55.8092	epi	-0.991007
THCA-TCGA-E3-A3DZ-01A-11R-A20F-07	1	54.7728	epi	-0.688793
THCA-TCGA-E3-A3E0-01A-11R-A20F-07	1	55.1292	epi	-1.08446
THCA-TCGA-E3-A3E1-01A-11R-A20F-07	1	54.6267	epi	-1.16941
THCA-TCGA-E3-A3E2-01A-11R-A20F-07	1	57.7292	epi	-0.16406
THCA-TCGA-E3-A3E3-01A-11R-A20F-07	1	54.3978	epi	-0.89433
THCA-TCGA-E3-A3E5-01A-11R-A20F-07	1	56.1105	epi	-0.898101
BRCA-TCGA-EW-A3E8-01B-11R-A24H-07	2	52.83	mix	0.276343
SKCM-TCGA-IH-A3EA-01A-11R-A20F-07	3	57.1112	mes	1.61321
THCA-TCGA-IM-A3EB-01A-11R-A206-07	1	55.4099	epi	-1.28646
THCA-TCGA-IM-A3ED-01A-11R-A206-07	1	57.25	epi	-0.848682
BLCA-TCGA-FT-A3EE-01A-11R-A206-07	2	61.0296	mix	-0.496019
BRCA-TCGA-AC-A3EH-01A-22R-A22K-07	2	47.9388	mix	0.323997
UCEC-TCGA-AJ-A3EJ-01A-11R-A19W-07	2	61.556	mix	0.291855
UCEC-TCGA-AJ-A3EK-01A-11R-A19W-07	2	59.1183	mix	-0.739163
UCEC-TCGA-AJ-A3EL-01A-11R-A213-07	2	64.248	mix	1.21405
UCEC-TCGA-AJ-A3EM-01A-11R-A213-07	1	58.6945	epi	-0.318015
CESC-TCGA-FU-A3EO-01A-11R-A213-07	1	46.6304	epi	-0.203452
SKCM-TCGA-ER-A3ES-06A-11R-A20F-07	3	53.1428	mes	1.84443
SKCM-TCGA-ER-A3ET-06A-11R-A20F-07	3	58.9521	mes	1.8275
SKCM-TCGA-ER-A3EV-06A-11R-A20F-07	3	54.1076	mes	1.71046
UCEC-TCGA-BG-A3EW-01A-11R-A22K-07	2	60.886	mix	-0.96783
THCA-TCGA-BJ-A3EZ-01A-11R-A206-07	2	53.7977	mix	-0.816674
SKCM-TCGA-DA-A3F2-06A-11R-A20F-07	3	58.0015	mes	2.54417
SKCM-TCGA-DA-A3F3-06A-11R-A20F-07	3	60.7679	mes	2.25514
SKCM-TCGA-DA-A3F5-06A-11R-A20F-07	3	66.3278	mes	2.3693
SKCM-TCGA-DA-A3F8-06A-11R-A20F-07	3	57.0395	mes	1.53268
UCEC-TCGA-B5-A3FA-01A-11R-A19W-07	2	56.8981	mix	-0.534302
UCEC-TCGA-B5-A3FB-01A-11R-A19W-07	1	56.3563	epi	-0.748194
UCEC-TCGA-B5-A3FC-01A-11R-A22K-07	1	58.6267	epi	-0.0442734
UCEC-TCGA-B5-A3FD-01A-11R-A19W-07	2	58.6742	mix	0.0637418
UCEC-TCGA-B5-A3FH-01A-11R-A19W-07	2	46.7926	mix	-0.340103
THCA-TCGA-EM-A3FJ-01A-11R-A21D-07	1	55.6529	epi	-0.563042
THCA-TCGA-EM-A3FK-01A-11R-A21D-07	1	55.1624	epi	-1.07144
THCA-TCGA-EM-A3FL-01A-11R-A21D-07	1	51.8463	epi	-1.12701
THCA-TCGA-EM-A3FM-01A-11R-A21D-07	1	54.2352	epi	-1.05942
THCA-TCGA-EM-A3FN-01A-11R-A21D-07	1	51.9048	epi	-0.164627
THCA-TCGA-EM-A3FO-01A-11R-A21D-07	1	55.5897	epi	-1.13022
THCA-TCGA-EM-A3FP-01A-11R-A21D-07	1	56.0201	epi	-0.531895
THCA-TCGA-EM-A3FQ-06A-11R-A21D-07	1	56.0731	epi	-0.477618
THCA-TCGA-EM-A3FQ-01A-11R-A21D-07	1	58.5272	epi	-0.346171
THCA-TCGA-EM-A3FR-01A-11R-A220-07	1	54.5049	epi	-0.935531
UCEC-TCGA-AX-A3FS-01A-11R-A22K-07	2	67.1534	mix	2.2139
UCEC-TCGA-AX-A3FT-01A-11R-A22K-07	2	62.2146	mix	0.425964
UCEC-TCGA-AX-A3FV-01A-11R-A22K-07	1	63.6587	epi	0.187815
UCEC-TCGA-AX-A3FW-01A-11R-A22K-07	1	54.2345	epi	-0.73989
UCEC-TCGA-AX-A3FX-01A-11R-A22K-07	1	54.9536	epi	0.563147
UCEC-TCGA-AX-A3FZ-01A-11R-A22K-07	3	70.6295	mes	4.31615
UCEC-TCGA-AX-A3G1-01A-11R-A22K-07	1	58.8409	epi	-0.246173
UCEC-TCGA-AX-A3G4-01A-11R-A213-07	3	58.8406	mes	0.562794
UCEC-TCGA-AX-A3G6-01A-11R-A213-07	1	59.469	epi	-0.672487
UCEC-TCGA-AX-A3G7-01A-12R-A213-07	1	52.4175	epi	-0.0427835
UCEC-TCGA-AX-A3G8-01A-11R-A22K-07	1	51.3308	epi	-0.840559
UCEC-TCGA-AX-A3G9-01A-11R-A22K-07	2	56.4096	mix	-0.60981
UCEC-TCGA-AX-A3GB-01A-11R-A22K-07	1	51.6666	epi	-0.0408079
UCEC-TCGA-AX-A3GI-01A-11R-A213-07	1	55.7745	epi	-1.41662
CESC-TCGA-EK-A3GJ-01A-21R-A213-07	2	60.3236	mix	-0.54057
CESC-TCGA-EK-A3GK-01A-11R-A213-07	1	51.5527	epi	-0.992567
CESC-TCGA-EK-A3GM-01A-11R-A213-07	1	52.4489	epi	-1.45643
CESC-TCGA-EK-A3GN-01A-11R-A213-07	2	57.6649	mix	-0.365733
THCA-TCGA-EL-A3GO-01A-11R-A206-07	2	55.9502	mix	-0.723849
THCA-TCGA-EL-A3GP-01A-11R-A206-07	2	63.6585	mix	0.85859
THCA-TCGA-EL-A3GQ-01A-11R-A206-07	2	59.1713	mix	-0.5606
THCA-TCGA-EL-A3GR-01A-21R-A206-07	1	57.7351	epi	-0.881877
THCA-TCGA-EL-A3GS-01A-11R-A20F-07	1	55.8905	epi	-1.34193
THCA-TCGA-EL-A3GV-01A-11R-A21D-07	2	57.562	mix	-0.855197
THCA-TCGA-EL-A3GW-01A-11R-A206-07	1	57.9412	epi	-1.50026
THCA-TCGA-EL-A3GY-01A-21R-A206-07	1	57.8628	epi	-0.71691
THCA-TCGA-EL-A3H1-01A-11R-A21D-07	1	53.4637	epi	-0.93299
THCA-TCGA-EL-A3H2-01A-11R-A20F-07	1	52.1821	epi	-1.06837
THCA-TCGA-EL-A3H3-01A-11R-A206-07	1	56.2331	epi	-0.903039
THCA-TCGA-EL-A3H4-01A-11R-A206-07	1	56.9913	epi	-1.23591
THCA-TCGA-EL-A3H7-01A-11R-A21D-07	2	57.7967	mix	-0.460197
THCA-TCGA-EL-A3H8-01A-11R-A20F-07	1	54.7224	epi	-1.04453
CESC-TCGA-C5-A3HD-01B-11R-A213-07	2	64.0424	mix	-0.287562
CESC-TCGA-C5-A3HE-01A-21R-A22U-07	1	57.06	epi	0.0463087
CESC-TCGA-C5-A3HF-01A-11R-A213-07	1	49.2153	epi	-0.470534
CESC-TCGA-C5-A3HL-01A-11R-A213-07	2	51.6725	mix	-0.560167
BRCA-TCGA-AC-A3HN-01A-11R-A213-07	2	55.1928	mix	1.61913
BRCA-TCGA-E9-A3HO-01A-11R-A213-07	1	54.0267	epi	0.668641
CESC-TCGA-EA-A3HQ-01A-11R-A213-07	2	59.5484	mix	-0.907594
CESC-TCGA-EA-A3HR-01A-11R-A213-07	2	46.4554	mix	-1.39906
CESC-TCGA-EA-A3HS-01A-11R-A213-07	2	50.8915	mix	-0.162531
CESC-TCGA-EA-A3HT-01A-61R-A21T-07	2	52.1348	mix	0.703364
SKCM-TCGA-EB-A3HV-01A-11R-A21D-07	2	51.6951	mix	0.728425
CESC-TCGA-FU-A3HY-01A-11R-A21T-07	2	50.7729	mix	-0.589873
CESC-TCGA-FU-A3HZ-01A-11R-A213-07	1	57.9314	epi	-0.25432
LIHC-TCGA-FV-A3I0-01A-11R-A22L-07	1	53.1465	epi	-0.980708
LIHC-TCGA-FV-A3I1-01A-11R-A22L-07	1	48.2356	epi	-0.445803
SKCM-TCGA-FW-A3I3-06A-11R-A21D-07	3	55.6808	mes	0.190838
THCA-TCGA-FY-A3I4-01A-11R-A21D-07	2	57.3573	mix	-0.459648
THCA-TCGA-FY-A3I5-01B-11R-A220-07	1	56.4026	epi	-0.369927
BLCA-TCGA-GC-A3I6-01A-11R-A20F-07	2	53.0344	mix	-0.724886
ESCA-TCGA-IG-A3I8-01A-11R-A24K-31	2	59.6239	mix	0.984057
UCEC-TCGA-AJ-A3I9-01A-11R-A22K-07	1	57.101	epi	-1.27593
UCEC-TCGA-AJ-A3IA-01A-11R-A213-07	2	65.306	mix	0.818207
BLCA-TCGA-G2-A3IB-01A-11R-A20F-07	2	46.7347	mix	-0.469678
BLCA-TCGA-G2-A3IE-01A-11R-A20F-07	1	43.8693	epi	-0.750273
BLCA-TCGA-DK-A3IK-01A-32R-A21D-07	1	46.6544	epi	-0.0892985
BLCA-TCGA-DK-A3IL-01A-11R-A20F-07	1	44.6434	epi	-0.784469
BLCA-TCGA-DK-A3IM-01A-11R-A20F-07	2	59.8891	mix	-0.195872
BLCA-TCGA-DK-A3IN-01A-11R-A20F-07	2	64.2135	mix	0.374415
BLCA-TCGA-DK-A3IQ-01A-31R-A32Y-07	2	53.4815	mix	2.12775
BLCA-TCGA-DK-A3IS-01A-21R-A21D-07	1	53.4181	epi	-0.780164
BLCA-TCGA-DK-A3IT-01A-31R-A20F-07	2	57.2902	mix	-0.578288
BLCA-TCGA-DK-A3IV-01A-22R-A21D-07	1	51.4444	epi	-1.21658
BRCA-TCGA-A7-A3IY-01A-21R-A21T-07	2	55.0497	mix	0.757299
BRCA-TCGA-A7-A3IZ-01A-11R-A213-07	1	50.706	epi	-0.43759
BRCA-TCGA-A7-A3J0-01A-11R-A213-07	2	51.4038	mix	-0.54571
BRCA-TCGA-A7-A3J1-01A-11R-A213-07	2	51.0391	mix	0.635086
SKCM-TCGA-EE-A3J3-06A-11R-A20F-07	3	64.7519	mes	2.17193
SKCM-TCGA-EE-A3J4-06A-11R-A20F-07	3	62.1966	mes	2.7162
SKCM-TCGA-EE-A3J5-06A-11R-A20F-07	3	63.2984	mes	1.37465
SKCM-TCGA-EE-A3J7-06A-11R-A20F-07	3	60.245	mes	1.7832
SKCM-TCGA-EE-A3J8-06A-11R-A20F-07	3	56.0139	mes	1.46005
SKCM-TCGA-EE-A3JA-06A-11R-A20F-07	3	54.2412	mes	2.35331
SKCM-TCGA-EE-A3JB-06A-11R-A21D-07	3	69.5808	mes	3.27971
SKCM-TCGA-EE-A3JI-06A-11R-A21D-07	3	60.0168	mes	1.96012
CESC-TCGA-HM-A3JJ-01A-21R-A21T-07	2	58.9497	mix	0.218752
CESC-TCGA-HM-A3JK-01A-11R-A32Y-07	2	49.5552	mix	0.325028
LIHC-TCGA-EP-A3JL-01A-11R-A213-07	1	47.4502	epi	0.196113
BLCA-TCGA-BL-A3JM-01A-12R-A21D-07	2	64.3096	mix	0.238448
UCEC-TCGA-D1-A3JQ-01A-11R-A22K-07	2	58.3999	mix	-0.578897
BLCA-TCGA-GV-A3JV-01A-11R-A220-07	1	52.7497	epi	-0.29209
BLCA-TCGA-GV-A3JW-01A-11R-A20F-07	1	44.6687	epi	-1.47825
BLCA-TCGA-GV-A3JX-01A-11R-A20F-07	2	52.8889	mix	-1.06113
BLCA-TCGA-GV-A3JZ-01A-11R-A21D-07	2	62.4254	mix	-0.738579
UCEC-TCGA-AP-A3K1-01A-11R-A213-07	2	56.1095	mix	0.718122
BRCA-TCGA-A2-A3KC-01A-11R-A213-07	2	51.607	mix	0.756964
BRCA-TCGA-A2-A3KD-01A-12R-A213-07	2	50.1777	mix	-0.477854
LIHC-TCGA-BC-A3KF-01A-11R-A213-07	1	46.1289	epi	-0.776555
LIHC-TCGA-BC-A3KG-01A-11R-A213-07	1	51.3953	epi	-0.743574
BLCA-TCGA-CU-A3KJ-01A-11R-A21D-07	2	64.3462	mix	0.0331515
THCA-TCGA-DE-A3KN-01A-11R-A20F-07	2	58.5297	mix	-0.349347
UCEC-TCGA-EO-A3KU-01A-11R-A22K-07	2	65.566	mix	0.0921507
UCEC-TCGA-EO-A3KW-01A-11R-A22K-07	2	59.226	mix	-0.884112
UCEC-TCGA-EO-A3KX-01A-11R-A22K-07	2	58.1398	mix	-0.388713
UCEC-TCGA-EO-A3L0-01A-11R-A22K-07	2	59.9011	mix	-0.243908
UCEC-TCGA-EY-A3L3-01A-11R-A22K-07	1	61.3268	epi	-0.759579
CESC-TCGA-IR-A3L7-01A-21R-A213-07	2	47.1788	mix	-1.06053
CESC-TCGA-IR-A3LA-01A-11R-A22U-07	1	52.5038	epi	-0.963844
CESC-TCGA-IR-A3LB-01A-11R-A24H-07	2	57.6951	mix	0.971731
CESC-TCGA-IR-A3LC-01A-11R-A213-07	2	56.2176	mix	-0.674671
CESC-TCGA-IR-A3LH-01A-21R-A213-07	2	66.2726	mix	0.734611
CESC-TCGA-IR-A3LI-01A-11R-A32Y-07	1	39.0773	epi	-1.38793
CESC-TCGA-IR-A3LK-01A-12R-A213-07	2	56.11	mix	-1.32805
CESC-TCGA-IR-A3LL-01A-11R-A213-07	1	52.1824	epi	-0.182693
UCEC-TCGA-A5-A3LO-01A-11R-A22K-07	1	58.5315	epi	-0.581783
UCEC-TCGA-A5-A3LP-01A-11R-A22K-07	1	59.2671	epi	-0.599522
CESC-TCGA-DS-A3LQ-01A-21R-A21T-07	2	55.0832	mix	-0.760457
BRCA-TCGA-C8-A3M7-01A-12R-A21T-07	2	48.8833	mix	0.925272
BRCA-TCGA-C8-A3M8-01A-11R-A213-07	2	50.2167	mix	-0.411888
LIHC-TCGA-CC-A3M9-01A-11R-A213-07	3	66.7323	mes	2.79819
LIHC-TCGA-CC-A3MA-01A-11R-A213-07	2	54.8339	mix	-0.179262
LIHC-TCGA-CC-A3MB-01A-11R-A213-07	1	49.1444	epi	-0.994364
LIHC-TCGA-CC-A3MC-01A-11R-A22L-07	1	47.7066	epi	0.0926834
THCA-TCGA-CE-A3MD-01A-11R-A20F-07	2	59.226	mix	-0.171706
THCA-TCGA-CE-A3ME-01A-11R-A20F-07	1	54.5584	epi	-0.807958
BLCA-TCGA-CF-A3MF-01A-12R-A21D-07	1	46.0511	epi	-0.241778
BLCA-TCGA-CF-A3MG-01A-11R-A20F-07	1	41.9271	epi	-1.56379
BLCA-TCGA-CF-A3MH-01A-11R-A20F-07	2	43.2697	mix	-0.674353
BLCA-TCGA-CF-A3MI-01A-11R-A20F-07	1	45.4421	epi	-0.418033
SKCM-TCGA-D3-A3ML-06A-11R-A21D-07	3	58.6152	mes	2.3277
SKCM-TCGA-D3-A3MO-06A-11R-A21D-07	3	67.5095	mes	2.87038
SKCM-TCGA-D3-A3MR-06A-11R-A21D-07	3	58.5951	mes	2.14495
SKCM-TCGA-D3-A3MU-06A-11R-A21D-07	3	58.9883	mes	2.28352
SKCM-TCGA-D3-A3MV-06A-11R-A21D-07	3	67.1112	mes	1.71331
THCA-TCGA-EL-A3MW-01A-11R-A20F-07	1	56.3225	epi	-0.540659
THCA-TCGA-EL-A3MX-01A-11R-A21D-07	1	54.8477	epi	-0.172605
THCA-TCGA-EL-A3MY-01A-11R-A21D-07	2	61.4149	mix	0.318224
THCA-TCGA-EL-A3MZ-01A-11R-A21D-07	2	57.024	mix	-0.746264
THCA-TCGA-EL-A3N2-01A-11R-A20F-07	1	55.0702	epi	-0.81213
THCA-TCGA-EL-A3N3-01A-11R-A20F-07	1	56.5611	epi	-0.621464
BLCA-TCGA-FD-A3N5-01A-11R-A21D-07	2	59.4632	mix	-0.720836
BLCA-TCGA-FD-A3N6-01A-11R-A21D-07	2	53.095	mix	-0.906893
BLCA-TCGA-FD-A3NA-01A-11R-A21D-07	2	59.3837	mix	-0.116398
UCEC-TCGA-AJ-A3NC-01A-11R-A22K-07	2	54.1611	mix	-0.134034
UCEC-TCGA-AJ-A3NE-01A-11R-A22K-07	2	55.2426	mix	-0.04443
UCEC-TCGA-AJ-A3NG-01A-11R-A22K-07	2	60.1042	mix	-0.270633
UCEC-TCGA-AJ-A3NH-01A-11R-A22K-07	2	60.2365	mix	0.0348472
CESC-TCGA-FU-A3NI-01A-11R-A21T-07	2	55.9956	mix	-0.396553
THCA-TCGA-FY-A3NM-01A-11R-A21D-07	1	53.6215	epi	-1.67956
THCA-TCGA-FY-A3NN-01A-11R-A21D-07	1	53.5687	epi	-1.11096
BRCA-TCGA-GM-A3NW-01A-21R-A22K-07	1	48.8057	epi	-0.19263
BRCA-TCGA-GM-A3NY-01A-11R-A21T-07	2	50.3416	mix	0.918286
THCA-TCGA-J8-A3NZ-01A-11R-A21D-07	1	57.1076	epi	-0.941383
THCA-TCGA-J8-A3O0-01A-11R-A21D-07	2	56.943	mix	-1.3835
THCA-TCGA-J8-A3O1-01A-11R-A21D-07	1	56.3907	epi	-1.51421
THCA-TCGA-J8-A3O2-06A-11R-A23N-07	1	54.9779	epi	-1.307
THCA-TCGA-J8-A3O2-01A-11R-A23N-07	1	59.1593	epi	-0.650843
THCA-TCGA-EM-A3O3-01A-11R-A220-07	1	56.05	epi	-0.227155
THCA-TCGA-EM-A3O6-01A-11R-A220-07	2	54.4626	mix	-0.445556
THCA-TCGA-EM-A3O7-01A-11R-A220-07	1	53.8	epi	-0.939295
THCA-TCGA-EM-A3O8-01A-11R-A220-07	1	54.1779	epi	-1.10739
THCA-TCGA-EM-A3OA-01A-11R-A220-07	1	54.7712	epi	-1.54455
THCA-TCGA-EM-A3OB-01A-11R-A220-07	1	54.6396	epi	-0.942679
UCEC-TCGA-AJ-A3OJ-01A-11R-A22K-07	2	56.507	mix	0.0308441
[truncated: 5,181 more rows]
