# Supplementary material for: Genomic and microenvironmental heterogeneity shaping epithelial-to-mesenchymal trajectories in cancer
Source: Nat Commun. 2023 Feb 11;14:789. doi: 10.1038/s41467-023-36439-7 (PMC9922305; doi:10.1038/s41467-023-36439-7)
Supplement: Supplementary file 6 — Supplementary Data 3 [file 41467_2023_36439_MOESM6_ESM.xlsx]

## Sheet: Sheet1
Comparison	Biomarker	Gene Symbol	Chromosome bands	Type	Metastatic	Tumous Suppressor Gene	Oncogene	Median	Mean	Lower	Upper	Description	PMID
MES-EPI	HNF1A_dndscv	HNF1A	12q24.31	mutations	1	0	0	6.45656	6.45886	6.43464	6.48307	Transcriptional factor for several liver-specifics genes. Promotes metastasis in liver 1, cervical cancer 2. A specific variant of HNF1A is related with an improvement of mCRC treatment3 with iritocan.	PMC3203860
MES-EPI	PIK3R1_dndscv	PIK3R1	5q13.1	mutations	1	0	1	0.419905	0.430936	0.414913	0.446959	PI 3-Kinases are a family of lipid kinases capable of phosphorylating the 3’OH of inositol ring of phosphoinositide. Abrogation of PIK3R1 reduces migration in GBM18. Variants of PIK3R1 have been found in mPRAD19, metastatic bladder20, mCRCs21.	25757764
MES-EPI	TSC2_dndscv	TSC2	16p13.3	mutations	1	1	0	2.97843	2.96737	2.91808	3.01666	EMT	20813961
MES-EPI	VHL_dndscv	VHL	3p25.3	mutations	0	1	0	5.559	5.4518	5.40339	5.5002	EMT	24998140
MES-hEMT	CTCF_dndscv	CTCF	16q22.1	mutations	0	0	0	0.398634	0.418065	0.399023	0.437108	Wnt signalling regulator. Component of complex of adherens juctions (AJs). AJs are necessary to maintain the epithelial cell layers. Alterations of CTNNB1 have been found in mCRCs9, mPRAD10, mACC11, TNBCA12 Relevant in resistance to KIT inhibitor in melanoma.
MES-hEMT	STK11_focal	STK11	19p13.3	focal	1	1	0	0.550566	0.567854	0.54614	0.589568	few evidences EMT
hEMT-EPI	AFF4_focal	AFF4	5q31.1	focal	0	0	0	0.795772	0.897271	0.861395	0.933146	Is a transcriptional factor involved in the super elongation complex (SEC), important for transcriptional regulation. Is a MYC regulator66.The AFF4/NF-kB/MYC pathway plays a role in up-regulation of METTL367 in bladder cancer. Few evidences with EMT/metastatic process.
hEMT-EPI	AKAP9_focal	AKAP9	7q21.2	focal	0	0	0	0.272531	0.273381	0.26631	0.280452	EMT	27039663
hEMT-EPI	AKT1_dndscv	AKT1	14q32.33	mutations	1	0	1	1.12129	1.11808	1.10581	1.13034	AKT1 is a known oncogene. AKT is activated by PI3K pathway, and is a critical node. Deletion of AKT1 promotes EMT transition24,25. AKT1 promotes brain metastatsis19, osteosarcoma cell metastasis26 , tongue squamous cell carcinoma (TSCC)27, hepatocellular carcinoma (HCC)28	16288291
hEMT-EPI	ARID2_focal	ARID2	12q12	focal	0	0	0	0.381763	0.397895	0.383073	0.412718	EMT	32071245
hEMT-EPI	BCOR_dndscv	BCOR	Xp11.4	mutations	0	0	0	1.94489	1.94493	1.93387	1.95599	few evidences EMT
hEMT-EPI	C15orf65_focal	C15orf65	15q21.3	focal	0	0	0	0.832078	0.826422	0.805487	0.847358	few evidences EMT, not considered in our analysis
hEMT-EPI	CBFB_dndscv	CBFB	16q22.1	mutations	0	0	0	1.38899	1.39113	1.37812	1.40413	EMT	32005976
hEMT-EPI	CDH1_dndscv	CDH1	16q22.1	mutations	1	1	1	0.370659	0.376809	0.370658	0.382959	EMT	PMC7182759
hEMT-EPI	CDK12_focal	CDK12	17q12	focal	0	0	0	0.0599801	0.0620387	0.0600059	0.0640715	EMT	31744448
hEMT-EPI	CIC_focal	CIC	19q13.2	focal	0	0	0	0.346071	0.342297	0.335238	0.349356	EMT	27869830
hEMT-EPI	CLTCL1_focal	CLTCL1	22q11.21	focal	0	0	0	0.609099	0.618367	0.611215	0.625518	EMT	25767773
hEMT-EPI	CNOT3_focal	CNOT3	19q13.42	focal	0	1	0	1.75813	1.83909	1.80537	1.8728	few evidences EMT
hEMT-EPI	COX6C_focal	COX6C	8q22.2	focal	0	0	0	0.37049	0.373743	0.365711	0.381775	few evidences EMT
hEMT-EPI	ELF3_focal	ELF3	1q32.1	focal	0	0	0	1.10494	1.12013	1.09817	1.14208	EMT	31404945
hEMT-EPI	ELK4_focal	ELK4	1q32.1	focal	0	0	0	0.993619	1.04728	1.02542	1.06915	EMT
hEMT-EPI	ERBB4_dndscv	ERBB4	2q34	mutations	1	1	1	2.2047	2.21142	2.20034	2.22249	EMT	32219702
hEMT-EPI	ERCC3_focal	ERCC3	2q14.3	focal	0	0	0	1.13556	1.13462	1.11734	1.1519	few evidences EMT
hEMT-EPI	HRAS_focal	HRAS	11p15.5	focal	1	0	1	0.392772	0.393704	0.388018	0.39939	EMT	25795707
hEMT-EPI	HSP90AB1_focal	HSP90AB1	6p21.1	focal	1	0	0	0.285881	0.286671	0.282751	0.29059	EMT	30305727
hEMT-EPI	IDH1_focal	IDH1	2q34	focal	1	1	1	0.404757	0.413416	0.398825	0.428007	EMT	31983120
hEMT-EPI	JAK3_focal	JAK3	19p13.11	focal	0	0	0	0.572661	0.630939	0.609946	0.651932	EMT	28821617
hEMT-EPI	KAT6B_focal	KAT6B	10q22.2	focal	0	0	0	0.289322	0.296037	0.289431	0.302643	EMT	31310159
hEMT-EPI	KEAP1_focal	KEAP1	19p13.2	focal	1	0	0	0.154885	0.161881	0.155452	0.16831	EMT	33419140
hEMT-EPI	KIF5B_focal	KIF5B	10p11.22	focal	0	0	0	0.385147	0.42241	0.408566	0.436255	EMT	31204277
hEMT-EPI	KNSTRN_focal	KNSTRN	15q15.1	focal	0	0	0	0.27917	0.288715	0.279648	0.297781	EMT	33452459
hEMT-EPI	KRAS_focal	KRAS	12p12.1	focal	1	0	1	0.0856082	0.0895531	0.0863987	0.0927075	EMT	33204027
hEMT-EPI	LCP1_focal	LCP1	13q14.13	focal	0	0	0	0.351933	0.359067	0.349692	0.368441	EMT	32810692
hEMT-EPI	LIFR_focal	LIFR	5p13.1	focal	1	1	0	0.501555	0.582137	0.565652	0.598622	Encodes a protein that belongs to the type I cytokine receptor family. Is related with G-protein signalling Ras family GTPases and activation of c-AMP dependent PKA. LIFR is involved in ER(+) breast cancer bone metastasis38, metastatic prostate cancer39.
hEMT-EPI	LMO2_focal	LMO2	11p13	focal	0	0	0	0.520948	0.55502	0.545456	0.564584	LMO2 is a transcriptional regulator during embryonic haematopoiesis and angiogenesis. LMO2 promotes breast cancer metastasis13.
hEMT-EPI	MAP3K1_focal	MAP3K1	5q11.2	focal	1	0	0	0.23138	0.240572	0.231622	0.249522	EMT	29344125
hEMT-EPI	MAPK1_dndscv	MAPK1	22q11.22	mutations	1	0	0	2.27322	2.27433	2.26023	2.28844	EMT	31652660
hEMT-EPI	MDM4_focal	MDM4	1q32.1	focal	0	0	1	0.437317	0.496942	0.47484	0.519045	This gene encodes a protein that contain a p53 domain. Is related with ATM and PAK-2p34 proteosome degradation. Amplification of MDM414, 15 promotes cancer instability and breast cancer metastasis16.
hEMT-EPI	MGMT_focal	MGMT	10q26.3	focal	0	0	0	0.199053	0.220027	0.211685	0.228369	EMT
hEMT-EPI	NCOR1_focal	NCOR1	17p12-p11.2	focal	0	0	0	0.295259	0.31341	0.302188	0.324633	EMT	28855213
hEMT-EPI	NF1_dndscv	NF1	17q11.2	mutations	0	1	0	2.64348	2.64524	2.63616	2.65432	EMT	25026295
hEMT-EPI	NOTCH1_dndscv	NOTCH1	9q34.3	mutations	1	1	1	0.739493	0.755732	0.746148	0.765317	EMT	20041844
hEMT-EPI	NSD1_dndscv	NSD1	5q35.3	mutations	0	0	1	0.784491	0.78796	0.778188	0.797733	lMO2 is a transcriptional regulator during embryonic haematopoiesis and angiogenesis. LMO2 promotes breast cancer metastasis13.
hEMT-EPI	POU5F1_focal	POU5F1	6p21.33	focal	0	0	0	1.37626	1.40664	1.38683	1.42644	EMT	26379447
hEMT-EPI	PRRX1_focal	PRRX1	1q24.2	focal	0	0	0	2.44571	2.62111	2.56289	2.67933	few evidences EMT
hEMT-EPI	PTCH1_dndscv	PTCH1	9q22.32	mutations	1	1	1	0.442078	0.444585	0.430753	0.458417	EMT	25249658
hEMT-EPI	PTEN_focal	PTEN	10q23.31	focal	1	1	0	0.342336	0.340912	0.335104	0.346719	EMT	33204027
hEMT-EPI	QKI_focal	QKI	6q26	focal	0	0	0	0.335825	0.340836	0.331213	0.350459	QKI, a miR-200 target gene, suppresses epithelial-to-mesenchymal transition and tumor growth	31026342
hEMT-EPI	SDHD_focal	SDHD	11q23.1	focal	0	1	0	1.17868	1.19503	1.17974	1.21033	EMT	31164982
hEMT-EPI	SEPT5_focal	SEPT5	#N/A	focal	0	0	0	0.286414	0.291667	0.285769	0.297565	EMT
hEMT-EPI	SETBP1_focal	SETBP1	18q12.3	focal	0	0	0	0.288347	0.288173	0.27892	0.297427	EMT	32194895
hEMT-EPI	SMAD2_dndscv	SMAD2	18q21.1	mutations	1	1	0	0.861171	0.946733	0.920688	0.972777	EMT	15689496
hEMT-EPI	SPEN_dndscv	SPEN	1p36.21-p36.13	mutations	0	0	0	1.7877	1.78752	1.77639	1.79865	few evidences EMT
hEMT-EPI	TBL1XR1_focal	TBL1XR1	3q26.32	focal	1	0	0	0.316182	0.342474	0.330762	0.354186	EMT	30651768
hEMT-EPI	TCF7L2_dndscv	TCF7L2	10q25.2-q25.3	mutations	1	1	0	2.42978	2.43467	2.42423	2.44512	EMT	32843642
hEMT-EPI	TFPT_focal	TFPT	19q13.42	focal	0	0	0	0.472803	0.481466	0.470958	0.491974	EMT	26797644
hEMT-EPI	TGFBR2_dndscv	TGFBR2	3p24.1	mutations	1	1	0	0.623953	0.623013	0.612848	0.633179	EMT	23434068
hEMT-EPI	TLX3_focal	TLX3	5q35.1	focal	0	0	0	1.11225	1.09419	1.06788	1.12051	EMT	31360112
hEMT-EPI	TMEM127_focal	TMEM127	2q11.2	focal	0	0	0	0.318516	0.340847	0.33005	0.351644	EMT	21156949
hEMT-EPI	WT1_focal	WT1	11p13	focal	0	0	0	0.278337	0.280643	0.272791	0.288495	EMT	31243273
hEMT-EPI	ZFHX3_focal	ZFHX3	16q22.2-q22.3	focal	0	0	0	1.05142	1.08789	1.07418	1.10159	EMT
hEMT-EPI	ZNF429_focal	ZNF429	19p12	focal	0	0	0	0.731794	0.7583	0.74294	0.773659	EMT
hEMT-EPI	ZNRF3_dndscv	ZNRF3	22q12.1	mutations	0	0	0	1.08369	1.1415	1.11924	1.16376	EMT	30816445
