# Supplementary material for: Genomic and microenvironmental heterogeneity shaping epithelial-to-mesenchymal trajectories in cancer
Source: Nat Commun. 2023 Feb 11;14:789. doi: 10.1038/s41467-023-36439-7 (PMC9922305; doi:10.1038/s41467-023-36439-7)
Supplement: Supplementary file 8 — Source Data [file 41467_2023_36439_MOESM8_ESM.xlsx]

## Sheet: Fig.1b
OVCA420_TNF		OVCA420_TGFB1		MCF7_TNF		MCF7_TGFB1		MCF10A_mock		MCF10A_TGFB		DU145_TNF		DU145_TGFB1		A549_TNF		A549_TGFB1
patients	pseudospace	patients	pseudospace	patients	pseudospace	patients	pseudospace	patients	pseudospace	patients	pseudospace	patients	pseudospace	patients	pseudospace	patients	pseudospace	patients	pseudospace
GBM.TCGA.02.0047.01A.01R.1849.01	64.3018	GBM.TCGA.02.0047.01A.01R.1849.01	56.6291	GBM.TCGA.02.0047.01A.01R.1849.01	45.9873	GBM.TCGA.02.0047.01A.01R.1849.01	40.7378	GBM.TCGA.02.0047.01A.01R.1849.01	65.9058	GBM.TCGA.02.0047.01A.01R.1849.01	53.8822	GBM.TCGA.02.0047.01A.01R.1849.01	70.7489	GBM.TCGA.02.0047.01A.01R.1849.01	61.0667	GBM.TCGA.02.0047.01A.01R.1849.01	72.1421	GBM.TCGA.02.0047.01A.01R.1849.01	67.5371
GBM.TCGA.02.0055.01A.01R.1849.01	65.8799	GBM.TCGA.02.0055.01A.01R.1849.01	71.1407	GBM.TCGA.02.0055.01A.01R.1849.01	53.1575	GBM.TCGA.02.0055.01A.01R.1849.01	50.3706	GBM.TCGA.02.0055.01A.01R.1849.01	84.4521	GBM.TCGA.02.0055.01A.01R.1849.01	62.0879	GBM.TCGA.02.0055.01A.01R.1849.01	78.1963	GBM.TCGA.02.0055.01A.01R.1849.01	72.3764	GBM.TCGA.02.0055.01A.01R.1849.01	69.6181	GBM.TCGA.02.0055.01A.01R.1849.01	67.5937
GBM.TCGA.02.2483.01A.01R.1849.01	62.4247	GBM.TCGA.02.2483.01A.01R.1849.01	64.7973	GBM.TCGA.02.2483.01A.01R.1849.01	50.0632	GBM.TCGA.02.2483.01A.01R.1849.01	38.6507	GBM.TCGA.02.2483.01A.01R.1849.01	95.1838	GBM.TCGA.02.2483.01A.01R.1849.01	91.8919	GBM.TCGA.02.2483.01A.01R.1849.01	71.8431	GBM.TCGA.02.2483.01A.01R.1849.01	55.6886	GBM.TCGA.02.2483.01A.01R.1849.01	69.5429	GBM.TCGA.02.2483.01A.01R.1849.01	73.5384
GBM.TCGA.02.2485.01A.01R.1849.01	64.5556	GBM.TCGA.02.2485.01A.01R.1849.01	66.4576	GBM.TCGA.02.2485.01A.01R.1849.01	55.2859	GBM.TCGA.02.2485.01A.01R.1849.01	43.384	GBM.TCGA.02.2485.01A.01R.1849.01	82.8535	GBM.TCGA.02.2485.01A.01R.1849.01	84.7665	GBM.TCGA.02.2485.01A.01R.1849.01	78.6252	GBM.TCGA.02.2485.01A.01R.1849.01	50.8938	GBM.TCGA.02.2485.01A.01R.1849.01	69.8721	GBM.TCGA.02.2485.01A.01R.1849.01	76.1083
GBM.TCGA.02.2486.01A.01R.1849.01	64.7015	GBM.TCGA.02.2486.01A.01R.1849.01	55.3242	GBM.TCGA.02.2486.01A.01R.1849.01	63.1138	GBM.TCGA.02.2486.01A.01R.1849.01	44.2452	GBM.TCGA.02.2486.01A.01R.1849.01	72.5473	GBM.TCGA.02.2486.01A.01R.1849.01	51.1048	GBM.TCGA.02.2486.01A.01R.1849.01	84.5133	GBM.TCGA.02.2486.01A.01R.1849.01	61.8145	GBM.TCGA.02.2486.01A.01R.1849.01	67.7988	GBM.TCGA.02.2486.01A.01R.1849.01	60.8591
OV.TCGA.04.1331.01A.01R.1569.13	56.1427	OV.TCGA.04.1331.01A.01R.1569.13	38.1722	OV.TCGA.04.1331.01A.01R.1569.13	49.3056	OV.TCGA.04.1331.01A.01R.1569.13	46.4626	OV.TCGA.04.1331.01A.01R.1569.13	55.2739	OV.TCGA.04.1331.01A.01R.1569.13	79.7272	OV.TCGA.04.1331.01A.01R.1569.13	69.3378	OV.TCGA.04.1331.01A.01R.1569.13	43.8199	OV.TCGA.04.1331.01A.01R.1569.13	60.0373	OV.TCGA.04.1331.01A.01R.1569.13	52.6171
OV.TCGA.04.1341.01A.01R.1564.13	53.4494	OV.TCGA.04.1341.01A.01R.1564.13	41.187	OV.TCGA.04.1341.01A.01R.1564.13	43.5528	OV.TCGA.04.1341.01A.01R.1564.13	44.5299	OV.TCGA.04.1341.01A.01R.1564.13	62.3322	OV.TCGA.04.1341.01A.01R.1564.13	63.2985	OV.TCGA.04.1341.01A.01R.1564.13	61.394	OV.TCGA.04.1341.01A.01R.1564.13	37.4638	OV.TCGA.04.1341.01A.01R.1564.13	55.198	OV.TCGA.04.1341.01A.01R.1564.13	44.0293
OV.TCGA.04.1343.01A.01R.1564.13	55.5894	OV.TCGA.04.1343.01A.01R.1564.13	40.8421	OV.TCGA.04.1343.01A.01R.1564.13	46.4721	OV.TCGA.04.1343.01A.01R.1564.13	45.7383	OV.TCGA.04.1343.01A.01R.1564.13	61.933	OV.TCGA.04.1343.01A.01R.1564.13	55.9689	OV.TCGA.04.1343.01A.01R.1564.13	68.7818	OV.TCGA.04.1343.01A.01R.1564.13	30.8822	OV.TCGA.04.1343.01A.01R.1564.13	61.6767	OV.TCGA.04.1343.01A.01R.1564.13	51.3302
OV.TCGA.04.1347.01A.01R.1564.13	60.9565	OV.TCGA.04.1347.01A.01R.1564.13	47.5668	OV.TCGA.04.1347.01A.01R.1564.13	54.2466	OV.TCGA.04.1347.01A.01R.1564.13	52.2623	OV.TCGA.04.1347.01A.01R.1564.13	53.0696	OV.TCGA.04.1347.01A.01R.1564.13	46.3309	OV.TCGA.04.1347.01A.01R.1564.13	51.8351	OV.TCGA.04.1347.01A.01R.1564.13	42.3149	OV.TCGA.04.1347.01A.01R.1564.13	57.0412	OV.TCGA.04.1347.01A.01R.1564.13	50.9387
OV.TCGA.04.1356.01A.01R.1569.13	67.9795	OV.TCGA.04.1356.01A.01R.1569.13	45.5038	OV.TCGA.04.1356.01A.01R.1569.13	48.8503	OV.TCGA.04.1356.01A.01R.1569.13	44.3239	OV.TCGA.04.1356.01A.01R.1569.13	58.149	OV.TCGA.04.1356.01A.01R.1569.13	64.5441	OV.TCGA.04.1356.01A.01R.1569.13	81.0833	OV.TCGA.04.1356.01A.01R.1569.13	37.6647	OV.TCGA.04.1356.01A.01R.1569.13	58.5461	OV.TCGA.04.1356.01A.01R.1569.13	34.9401
OV.TCGA.04.1357.01A.01R.1565.13	62.181	OV.TCGA.04.1357.01A.01R.1565.13	40.7847	OV.TCGA.04.1357.01A.01R.1565.13	54.473	OV.TCGA.04.1357.01A.01R.1565.13	46.5038	OV.TCGA.04.1357.01A.01R.1565.13	50.7744	OV.TCGA.04.1357.01A.01R.1565.13	37.4395	OV.TCGA.04.1357.01A.01R.1565.13	66.1201	OV.TCGA.04.1357.01A.01R.1565.13	28.4918	OV.TCGA.04.1357.01A.01R.1565.13	55.2651	OV.TCGA.04.1357.01A.01R.1565.13	42.2066
OV.TCGA.04.1361.01A.01R.1565.13	52.2695	OV.TCGA.04.1361.01A.01R.1565.13	40.499	OV.TCGA.04.1361.01A.01R.1565.13	44.6019	OV.TCGA.04.1361.01A.01R.1565.13	38.9833	OV.TCGA.04.1361.01A.01R.1565.13	49.454	OV.TCGA.04.1361.01A.01R.1565.13	43.1748	OV.TCGA.04.1361.01A.01R.1565.13	56.3482	OV.TCGA.04.1361.01A.01R.1565.13	44.4213	OV.TCGA.04.1361.01A.01R.1565.13	61.6052	OV.TCGA.04.1361.01A.01R.1565.13	44.0773
OV.TCGA.04.1362.01A.01R.1565.13	57.7909	OV.TCGA.04.1362.01A.01R.1565.13	30.8378	OV.TCGA.04.1362.01A.01R.1565.13	59.5274	OV.TCGA.04.1362.01A.01R.1565.13	52.4525	OV.TCGA.04.1362.01A.01R.1565.13	29.7427	OV.TCGA.04.1362.01A.01R.1565.13	19.8047	OV.TCGA.04.1362.01A.01R.1565.13	73.3955	OV.TCGA.04.1362.01A.01R.1565.13	39.8919	OV.TCGA.04.1362.01A.01R.1565.13	56.7739	OV.TCGA.04.1362.01A.01R.1565.13	31.3254
OV.TCGA.04.1542.01A.01R.1566.13	50.2527	OV.TCGA.04.1542.01A.01R.1566.13	50.9435	OV.TCGA.04.1542.01A.01R.1566.13	43.2708	OV.TCGA.04.1542.01A.01R.1566.13	52.6678	OV.TCGA.04.1542.01A.01R.1566.13	42.2991	OV.TCGA.04.1542.01A.01R.1566.13	39.6311	OV.TCGA.04.1542.01A.01R.1566.13	49.9932	OV.TCGA.04.1542.01A.01R.1566.13	33.9999	OV.TCGA.04.1542.01A.01R.1566.13	52.1089	OV.TCGA.04.1542.01A.01R.1566.13	37.195
OV.TCGA.04.1648.01A.01R.1567.13	59.228	OV.TCGA.04.1648.01A.01R.1567.13	48.1911	OV.TCGA.04.1648.01A.01R.1567.13	44.8977	OV.TCGA.04.1648.01A.01R.1567.13	41.9685	OV.TCGA.04.1648.01A.01R.1567.13	38.0122	OV.TCGA.04.1648.01A.01R.1567.13	26.6913	OV.TCGA.04.1648.01A.01R.1567.13	75.8967	OV.TCGA.04.1648.01A.01R.1567.13	43.577	OV.TCGA.04.1648.01A.01R.1567.13	55.4144	OV.TCGA.04.1648.01A.01R.1567.13	36.8827
OV.TCGA.04.1651.01A.01R.1567.13	56.6052	OV.TCGA.04.1651.01A.01R.1567.13	34.0587	OV.TCGA.04.1651.01A.01R.1567.13	52.9531	OV.TCGA.04.1651.01A.01R.1567.13	46.4886	OV.TCGA.04.1651.01A.01R.1567.13	41.7339	OV.TCGA.04.1651.01A.01R.1567.13	43.4434	OV.TCGA.04.1651.01A.01R.1567.13	73.0802	OV.TCGA.04.1651.01A.01R.1567.13	44.6083	OV.TCGA.04.1651.01A.01R.1567.13	53.1403	OV.TCGA.04.1651.01A.01R.1567.13	40.0965
OV.TCGA.04.1655.01A.01R.1566.13	53.6253	OV.TCGA.04.1655.01A.01R.1566.13	47.9968	OV.TCGA.04.1655.01A.01R.1566.13	50.3672	OV.TCGA.04.1655.01A.01R.1566.13	50.1766	OV.TCGA.04.1655.01A.01R.1566.13	47.3644	OV.TCGA.04.1655.01A.01R.1566.13	34.2277	OV.TCGA.04.1655.01A.01R.1566.13	61.9125	OV.TCGA.04.1655.01A.01R.1566.13	42.6678	OV.TCGA.04.1655.01A.01R.1566.13	52.474	OV.TCGA.04.1655.01A.01R.1566.13	46.4677
LUAD.TCGA.05.4244.01A.01R.1107.07	65.9145	LUAD.TCGA.05.4244.01A.01R.1107.07	59.1354	LUAD.TCGA.05.4244.01A.01R.1107.07	61.1756	LUAD.TCGA.05.4244.01A.01R.1107.07	46.2936	LUAD.TCGA.05.4244.01A.01R.1107.07	61.6644	LUAD.TCGA.05.4244.01A.01R.1107.07	51.4533	LUAD.TCGA.05.4244.01A.01R.1107.07	77.5152	LUAD.TCGA.05.4244.01A.01R.1107.07	29.7453	LUAD.TCGA.05.4244.01A.01R.1107.07	64.2397	LUAD.TCGA.05.4244.01A.01R.1107.07	41.8161
LUAD.TCGA.05.4249.01A.01R.1107.07	68.798	LUAD.TCGA.05.4249.01A.01R.1107.07	44.1948	LUAD.TCGA.05.4249.01A.01R.1107.07	56.1805	LUAD.TCGA.05.4249.01A.01R.1107.07	55.2696	LUAD.TCGA.05.4249.01A.01R.1107.07	61.1099	LUAD.TCGA.05.4249.01A.01R.1107.07	38.3382	LUAD.TCGA.05.4249.01A.01R.1107.07	75.9894	LUAD.TCGA.05.4249.01A.01R.1107.07	29.807	LUAD.TCGA.05.4249.01A.01R.1107.07	63.5847	LUAD.TCGA.05.4249.01A.01R.1107.07	43.0607
LUAD.TCGA.05.4250.01A.01R.1107.07	67.179	LUAD.TCGA.05.4250.01A.01R.1107.07	64.8638	LUAD.TCGA.05.4250.01A.01R.1107.07	63.0629	LUAD.TCGA.05.4250.01A.01R.1107.07	61.0167	LUAD.TCGA.05.4250.01A.01R.1107.07	75.9116	LUAD.TCGA.05.4250.01A.01R.1107.07	67.5347	LUAD.TCGA.05.4250.01A.01R.1107.07	82.1569	LUAD.TCGA.05.4250.01A.01R.1107.07	46.9663	LUAD.TCGA.05.4250.01A.01R.1107.07	69.8842	LUAD.TCGA.05.4250.01A.01R.1107.07	55.2169
LUAD.TCGA.05.4384.01A.01R.1755.07	61.3635	LUAD.TCGA.05.4384.01A.01R.1755.07	31.6522	LUAD.TCGA.05.4384.01A.01R.1755.07	47.5956	LUAD.TCGA.05.4384.01A.01R.1755.07	49.9019	LUAD.TCGA.05.4384.01A.01R.1755.07	31.6378	LUAD.TCGA.05.4384.01A.01R.1755.07	44.0917	LUAD.TCGA.05.4384.01A.01R.1755.07	66.1285	LUAD.TCGA.05.4384.01A.01R.1755.07	34.8616	LUAD.TCGA.05.4384.01A.01R.1755.07	52.5807	LUAD.TCGA.05.4384.01A.01R.1755.07	31.9455
LUAD.TCGA.05.4389.01A.01R.1206.07	65.6398	LUAD.TCGA.05.4389.01A.01R.1206.07	24.8606	LUAD.TCGA.05.4389.01A.01R.1206.07	52.4379	LUAD.TCGA.05.4389.01A.01R.1206.07	42.1037	LUAD.TCGA.05.4389.01A.01R.1206.07	72.7234	LUAD.TCGA.05.4389.01A.01R.1206.07	62.8042	LUAD.TCGA.05.4389.01A.01R.1206.07	66.56	LUAD.TCGA.05.4389.01A.01R.1206.07	34.3822	LUAD.TCGA.05.4389.01A.01R.1206.07	56.4137	LUAD.TCGA.05.4389.01A.01R.1206.07	34.9357
LUAD.TCGA.05.4390.01A.02R.1755.07	68.1154	LUAD.TCGA.05.4390.01A.02R.1755.07	35.6424	LUAD.TCGA.05.4390.01A.02R.1755.07	49.3355	LUAD.TCGA.05.4390.01A.02R.1755.07	41.7545	LUAD.TCGA.05.4390.01A.02R.1755.07	46.5424	LUAD.TCGA.05.4390.01A.02R.1755.07	57.2782	LUAD.TCGA.05.4390.01A.02R.1755.07	72.6181	LUAD.TCGA.05.4390.01A.02R.1755.07	31.2078	LUAD.TCGA.05.4390.01A.02R.1755.07	51.7464	LUAD.TCGA.05.4390.01A.02R.1755.07	34.5875
LUAD.TCGA.05.4395.01A.01R.1206.07	54.4106	LUAD.TCGA.05.4395.01A.01R.1206.07	47.1699	LUAD.TCGA.05.4395.01A.01R.1206.07	68.1502	LUAD.TCGA.05.4395.01A.01R.1206.07	68.4434	LUAD.TCGA.05.4395.01A.01R.1206.07	89.3551	LUAD.TCGA.05.4395.01A.01R.1206.07	65.0713	LUAD.TCGA.05.4395.01A.01R.1206.07	85.0679	LUAD.TCGA.05.4395.01A.01R.1206.07	46.0876	LUAD.TCGA.05.4395.01A.01R.1206.07	62.4103	LUAD.TCGA.05.4395.01A.01R.1206.07	36.9207
LUAD.TCGA.05.4396.01A.21R.1858.07	69.8328	LUAD.TCGA.05.4396.01A.21R.1858.07	32.4148	LUAD.TCGA.05.4396.01A.21R.1858.07	47.3342	LUAD.TCGA.05.4396.01A.21R.1858.07	36.5794	LUAD.TCGA.05.4396.01A.21R.1858.07	33.8911	LUAD.TCGA.05.4396.01A.21R.1858.07	45.1713	LUAD.TCGA.05.4396.01A.21R.1858.07	79.1182	LUAD.TCGA.05.4396.01A.21R.1858.07	32.5526	LUAD.TCGA.05.4396.01A.21R.1858.07	54.5007	LUAD.TCGA.05.4396.01A.21R.1858.07	32.6764
LUAD.TCGA.05.4397.01A.01R.1206.07	56.8699	LUAD.TCGA.05.4397.01A.01R.1206.07	35.9677	LUAD.TCGA.05.4397.01A.01R.1206.07	68.286	LUAD.TCGA.05.4397.01A.01R.1206.07	38.8829	LUAD.TCGA.05.4397.01A.01R.1206.07	96.9223	LUAD.TCGA.05.4397.01A.01R.1206.07	95.191	LUAD.TCGA.05.4397.01A.01R.1206.07	77.5501	LUAD.TCGA.05.4397.01A.01R.1206.07	38.137	LUAD.TCGA.05.4397.01A.01R.1206.07	61.5774	LUAD.TCGA.05.4397.01A.01R.1206.07	50.8274
LUAD.TCGA.05.4398.01A.01R.1206.07	64.768	LUAD.TCGA.05.4398.01A.01R.1206.07	50.344	LUAD.TCGA.05.4398.01A.01R.1206.07	64.1488	LUAD.TCGA.05.4398.01A.01R.1206.07	45.1015	LUAD.TCGA.05.4398.01A.01R.1206.07	90.3611	LUAD.TCGA.05.4398.01A.01R.1206.07	80.2915	LUAD.TCGA.05.4398.01A.01R.1206.07	79.9505	LUAD.TCGA.05.4398.01A.01R.1206.07	41.9	LUAD.TCGA.05.4398.01A.01R.1206.07	64.7545	LUAD.TCGA.05.4398.01A.01R.1206.07	58.3742
LUAD.TCGA.05.4402.01A.01R.1206.07	50.0766	LUAD.TCGA.05.4402.01A.01R.1206.07	36.8577	LUAD.TCGA.05.4402.01A.01R.1206.07	63.2247	LUAD.TCGA.05.4402.01A.01R.1206.07	48.9287	LUAD.TCGA.05.4402.01A.01R.1206.07	82.9238	LUAD.TCGA.05.4402.01A.01R.1206.07	69.744	LUAD.TCGA.05.4402.01A.01R.1206.07	76.0384	LUAD.TCGA.05.4402.01A.01R.1206.07	41.5788	LUAD.TCGA.05.4402.01A.01R.1206.07	69.1773	LUAD.TCGA.05.4402.01A.01R.1206.07	47.4286
LUAD.TCGA.05.4403.01A.01R.1206.07	48.7816	LUAD.TCGA.05.4403.01A.01R.1206.07	30.4507	LUAD.TCGA.05.4403.01A.01R.1206.07	51.2085	LUAD.TCGA.05.4403.01A.01R.1206.07	54.6989	LUAD.TCGA.05.4403.01A.01R.1206.07	52.8544	LUAD.TCGA.05.4403.01A.01R.1206.07	35.9444	LUAD.TCGA.05.4403.01A.01R.1206.07	79.2138	LUAD.TCGA.05.4403.01A.01R.1206.07	44.8211	LUAD.TCGA.05.4403.01A.01R.1206.07	53.9664	LUAD.TCGA.05.4403.01A.01R.1206.07	40.1404
LUAD.TCGA.05.4405.01A.21R.1858.07	68.3599	LUAD.TCGA.05.4405.01A.21R.1858.07	49.7595	LUAD.TCGA.05.4405.01A.21R.1858.07	50.2468	LUAD.TCGA.05.4405.01A.21R.1858.07	55.7725	LUAD.TCGA.05.4405.01A.21R.1858.07	36.4019	LUAD.TCGA.05.4405.01A.21R.1858.07	50.1168	LUAD.TCGA.05.4405.01A.21R.1858.07	59.8587	LUAD.TCGA.05.4405.01A.21R.1858.07	32.18	LUAD.TCGA.05.4405.01A.21R.1858.07	64.9033	LUAD.TCGA.05.4405.01A.21R.1858.07	49.3325
LUAD.TCGA.05.4415.01A.22R.1858.07	68.73	LUAD.TCGA.05.4415.01A.22R.1858.07	61.1549	LUAD.TCGA.05.4415.01A.22R.1858.07	60.3843	LUAD.TCGA.05.4415.01A.22R.1858.07	37.8897	LUAD.TCGA.05.4415.01A.22R.1858.07	91.7801	LUAD.TCGA.05.4415.01A.22R.1858.07	89.3515	LUAD.TCGA.05.4415.01A.22R.1858.07	79.4313	LUAD.TCGA.05.4415.01A.22R.1858.07	56.4807	LUAD.TCGA.05.4415.01A.22R.1858.07	58.664	LUAD.TCGA.05.4415.01A.22R.1858.07	29.9954
LUAD.TCGA.05.4417.01A.22R.1858.07	65.8727	LUAD.TCGA.05.4417.01A.22R.1858.07	34.4884	LUAD.TCGA.05.4417.01A.22R.1858.07	61.4438	LUAD.TCGA.05.4417.01A.22R.1858.07	45.7097	LUAD.TCGA.05.4417.01A.22R.1858.07	61.2224	LUAD.TCGA.05.4417.01A.22R.1858.07	50.9048	LUAD.TCGA.05.4417.01A.22R.1858.07	77.8155	LUAD.TCGA.05.4417.01A.22R.1858.07	41.793	LUAD.TCGA.05.4417.01A.22R.1858.07	61.375	LUAD.TCGA.05.4417.01A.22R.1858.07	49.5328
LUAD.TCGA.05.4418.01A.01R.1206.07	58.3334	LUAD.TCGA.05.4418.01A.01R.1206.07	41.8122	LUAD.TCGA.05.4418.01A.01R.1206.07	65.9268	LUAD.TCGA.05.4418.01A.01R.1206.07	59.3679	LUAD.TCGA.05.4418.01A.01R.1206.07	72.423	LUAD.TCGA.05.4418.01A.01R.1206.07	46.4249	LUAD.TCGA.05.4418.01A.01R.1206.07	81.5155	LUAD.TCGA.05.4418.01A.01R.1206.07	39.6197	LUAD.TCGA.05.4418.01A.01R.1206.07	64.5841	LUAD.TCGA.05.4418.01A.01R.1206.07	38.2357
LUAD.TCGA.05.4420.01A.01R.1206.07	73.6375	LUAD.TCGA.05.4420.01A.01R.1206.07	37.2963	LUAD.TCGA.05.4420.01A.01R.1206.07	56.8632	LUAD.TCGA.05.4420.01A.01R.1206.07	41.1931	LUAD.TCGA.05.4420.01A.01R.1206.07	86.8819	LUAD.TCGA.05.4420.01A.01R.1206.07	82.0205	LUAD.TCGA.05.4420.01A.01R.1206.07	74.9303	LUAD.TCGA.05.4420.01A.01R.1206.07	31.6433	LUAD.TCGA.05.4420.01A.01R.1206.07	64.8141	LUAD.TCGA.05.4420.01A.01R.1206.07	39.4611
LUAD.TCGA.05.4422.01A.01R.1206.07	65.5501	LUAD.TCGA.05.4422.01A.01R.1206.07	21.7698	LUAD.TCGA.05.4422.01A.01R.1206.07	52.2577	LUAD.TCGA.05.4422.01A.01R.1206.07	36.7129	LUAD.TCGA.05.4422.01A.01R.1206.07	65.4814	LUAD.TCGA.05.4422.01A.01R.1206.07	46.5802	LUAD.TCGA.05.4422.01A.01R.1206.07	70.7798	LUAD.TCGA.05.4422.01A.01R.1206.07	27.4286	LUAD.TCGA.05.4422.01A.01R.1206.07	54.3176	LUAD.TCGA.05.4422.01A.01R.1206.07	33.5536
LUAD.TCGA.05.4425.01A.01R.1755.07	68.5483	LUAD.TCGA.05.4425.01A.01R.1755.07	49.5303	LUAD.TCGA.05.4425.01A.01R.1755.07	48.656	LUAD.TCGA.05.4425.01A.01R.1755.07	55.3488	LUAD.TCGA.05.4425.01A.01R.1755.07	57.2059	LUAD.TCGA.05.4425.01A.01R.1755.07	39.994	LUAD.TCGA.05.4425.01A.01R.1755.07	77.0603	LUAD.TCGA.05.4425.01A.01R.1755.07	40.3396	LUAD.TCGA.05.4425.01A.01R.1755.07	60.8017	LUAD.TCGA.05.4425.01A.01R.1755.07	37.4283
LUAD.TCGA.05.4426.01A.01R.1206.07	50.8904	LUAD.TCGA.05.4426.01A.01R.1206.07	58.2274	LUAD.TCGA.05.4426.01A.01R.1206.07	62.8611	LUAD.TCGA.05.4426.01A.01R.1206.07	62.4212	LUAD.TCGA.05.4426.01A.01R.1206.07	63.0181	LUAD.TCGA.05.4426.01A.01R.1206.07	55.3438	LUAD.TCGA.05.4426.01A.01R.1206.07	81.9179	LUAD.TCGA.05.4426.01A.01R.1206.07	43.3643	LUAD.TCGA.05.4426.01A.01R.1206.07	61.8396	LUAD.TCGA.05.4426.01A.01R.1206.07	50.0128
LUAD.TCGA.05.4427.01A.21R.1858.07	73.1764	LUAD.TCGA.05.4427.01A.21R.1858.07	73.0324	LUAD.TCGA.05.4427.01A.21R.1858.07	63.938	LUAD.TCGA.05.4427.01A.21R.1858.07	60.2721	LUAD.TCGA.05.4427.01A.21R.1858.07	72.5886	LUAD.TCGA.05.4427.01A.21R.1858.07	53.3654	LUAD.TCGA.05.4427.01A.21R.1858.07	79.1409	LUAD.TCGA.05.4427.01A.21R.1858.07	37.2714	LUAD.TCGA.05.4427.01A.21R.1858.07	67.717	LUAD.TCGA.05.4427.01A.21R.1858.07	55.0436
LUAD.TCGA.05.4432.01A.01R.1206.07	65.6172	LUAD.TCGA.05.4432.01A.01R.1206.07	47.4721	LUAD.TCGA.05.4432.01A.01R.1206.07	49.06	LUAD.TCGA.05.4432.01A.01R.1206.07	38.4909	LUAD.TCGA.05.4432.01A.01R.1206.07	76.0362	LUAD.TCGA.05.4432.01A.01R.1206.07	69.6298	LUAD.TCGA.05.4432.01A.01R.1206.07	70.577	LUAD.TCGA.05.4432.01A.01R.1206.07	40.2653	LUAD.TCGA.05.4432.01A.01R.1206.07	65.5198	LUAD.TCGA.05.4432.01A.01R.1206.07	45.7987
LUAD.TCGA.05.4433.01A.22R.1858.07	60.8038	LUAD.TCGA.05.4433.01A.22R.1858.07	26.321	LUAD.TCGA.05.4433.01A.22R.1858.07	40.3628	LUAD.TCGA.05.4433.01A.22R.1858.07	38.5379	LUAD.TCGA.05.4433.01A.22R.1858.07	20.5949	LUAD.TCGA.05.4433.01A.22R.1858.07	32.3765	LUAD.TCGA.05.4433.01A.22R.1858.07	81.8713	LUAD.TCGA.05.4433.01A.22R.1858.07	39.1175	LUAD.TCGA.05.4433.01A.22R.1858.07	49.436	LUAD.TCGA.05.4433.01A.22R.1858.07	30.4968
LUAD.TCGA.05.4434.01A.01R.1206.07	47.5327	LUAD.TCGA.05.4434.01A.01R.1206.07	41.0015	LUAD.TCGA.05.4434.01A.01R.1206.07	63.2304	LUAD.TCGA.05.4434.01A.01R.1206.07	55.8022	LUAD.TCGA.05.4434.01A.01R.1206.07	86.7009	LUAD.TCGA.05.4434.01A.01R.1206.07	73.4565	LUAD.TCGA.05.4434.01A.01R.1206.07	76.6364	LUAD.TCGA.05.4434.01A.01R.1206.07	44.881	LUAD.TCGA.05.4434.01A.01R.1206.07	67.6006	LUAD.TCGA.05.4434.01A.01R.1206.07	41.7153
LUAD.TCGA.05.5423.01A.01R.1628.07	68.1433	LUAD.TCGA.05.5423.01A.01R.1628.07	46.6532	LUAD.TCGA.05.5423.01A.01R.1628.07	59.9376	LUAD.TCGA.05.5423.01A.01R.1628.07	51.1186	LUAD.TCGA.05.5423.01A.01R.1628.07	64.915	LUAD.TCGA.05.5423.01A.01R.1628.07	45.9714	LUAD.TCGA.05.5423.01A.01R.1628.07	67.3153	LUAD.TCGA.05.5423.01A.01R.1628.07	31.8209	LUAD.TCGA.05.5423.01A.01R.1628.07	61.3657	LUAD.TCGA.05.5423.01A.01R.1628.07	43.682
LUAD.TCGA.05.5425.01A.02R.1628.07	70.2564	LUAD.TCGA.05.5425.01A.02R.1628.07	42.9349	LUAD.TCGA.05.5425.01A.02R.1628.07	54.935	LUAD.TCGA.05.5425.01A.02R.1628.07	51.3545	LUAD.TCGA.05.5425.01A.02R.1628.07	50.4889	LUAD.TCGA.05.5425.01A.02R.1628.07	45.3332	LUAD.TCGA.05.5425.01A.02R.1628.07	80.5376	LUAD.TCGA.05.5425.01A.02R.1628.07	31.95	LUAD.TCGA.05.5425.01A.02R.1628.07	61.0151	LUAD.TCGA.05.5425.01A.02R.1628.07	35.6696
LUAD.TCGA.05.5428.01A.01R.1628.07	71.445	LUAD.TCGA.05.5428.01A.01R.1628.07	36.6859	LUAD.TCGA.05.5428.01A.01R.1628.07	65.3964	LUAD.TCGA.05.5428.01A.01R.1628.07	47.1983	LUAD.TCGA.05.5428.01A.01R.1628.07	68.887	LUAD.TCGA.05.5428.01A.01R.1628.07	51.3581	LUAD.TCGA.05.5428.01A.01R.1628.07	78.5074	LUAD.TCGA.05.5428.01A.01R.1628.07	30.6333	LUAD.TCGA.05.5428.01A.01R.1628.07	57.6589	LUAD.TCGA.05.5428.01A.01R.1628.07	37.6727
LUAD.TCGA.05.5429.01A.01R.1628.07	55.4382	LUAD.TCGA.05.5429.01A.01R.1628.07	32.5235	LUAD.TCGA.05.5429.01A.01R.1628.07	52.4903	LUAD.TCGA.05.5429.01A.01R.1628.07	47.8443	LUAD.TCGA.05.5429.01A.01R.1628.07	13.9376	LUAD.TCGA.05.5429.01A.01R.1628.07	30.2155	LUAD.TCGA.05.5429.01A.01R.1628.07	77.8763	LUAD.TCGA.05.5429.01A.01R.1628.07	48.4692	LUAD.TCGA.05.5429.01A.01R.1628.07	55.0709	LUAD.TCGA.05.5429.01A.01R.1628.07	38.0469
LUAD.TCGA.05.5715.01A.01R.1628.07	69.4989	LUAD.TCGA.05.5715.01A.01R.1628.07	30.6057	LUAD.TCGA.05.5715.01A.01R.1628.07	51.7981	LUAD.TCGA.05.5715.01A.01R.1628.07	43.0051	LUAD.TCGA.05.5715.01A.01R.1628.07	21.7604	LUAD.TCGA.05.5715.01A.01R.1628.07	29.3983	LUAD.TCGA.05.5715.01A.01R.1628.07	79.1057	LUAD.TCGA.05.5715.01A.01R.1628.07	37.3486	LUAD.TCGA.05.5715.01A.01R.1628.07	55.7586	LUAD.TCGA.05.5715.01A.01R.1628.07	37.2448
GBM.TCGA.06.0125.01A.01R.1849.01	64.9389	GBM.TCGA.06.0125.01A.01R.1849.01	68.5012	GBM.TCGA.06.0125.01A.01R.1849.01	50.0936	GBM.TCGA.06.0125.01A.01R.1849.01	49.0714	GBM.TCGA.06.0125.01A.01R.1849.01	85.5931	GBM.TCGA.06.0125.01A.01R.1849.01	76.8552	GBM.TCGA.06.0125.01A.01R.1849.01	74.3806	GBM.TCGA.06.0125.01A.01R.1849.01	63.726	GBM.TCGA.06.0125.01A.01R.1849.01	69.0008	GBM.TCGA.06.0125.01A.01R.1849.01	74.7701
GBM.TCGA.06.0125.02A.11R.2005.01	68.4594	GBM.TCGA.06.0125.02A.11R.2005.01	70.7669	GBM.TCGA.06.0125.02A.11R.2005.01	52.9275	GBM.TCGA.06.0125.02A.11R.2005.01	44.3594	GBM.TCGA.06.0125.02A.11R.2005.01	63.2202	GBM.TCGA.06.0125.02A.11R.2005.01	55.7829	GBM.TCGA.06.0125.02A.11R.2005.01	73.5877	GBM.TCGA.06.0125.02A.11R.2005.01	62.7495	GBM.TCGA.06.0125.02A.11R.2005.01	73.901	GBM.TCGA.06.0125.02A.11R.2005.01	78.221
GBM.TCGA.06.0129.01A.01R.1849.01	60.2922	GBM.TCGA.06.0129.01A.01R.1849.01	43.8243	GBM.TCGA.06.0129.01A.01R.1849.01	46.7594	GBM.TCGA.06.0129.01A.01R.1849.01	36.1322	GBM.TCGA.06.0129.01A.01R.1849.01	82.5022	GBM.TCGA.06.0129.01A.01R.1849.01	86.9034	GBM.TCGA.06.0129.01A.01R.1849.01	71.879	GBM.TCGA.06.0129.01A.01R.1849.01	53.6677	GBM.TCGA.06.0129.01A.01R.1849.01	63.21	GBM.TCGA.06.0129.01A.01R.1849.01	67.7568
GBM.TCGA.06.0152.02A.01R.2005.01	63.7236	GBM.TCGA.06.0152.02A.01R.2005.01	68.5012	GBM.TCGA.06.0152.02A.01R.2005.01	49.8398	GBM.TCGA.06.0152.02A.01R.2005.01	40.7032	GBM.TCGA.06.0152.02A.01R.2005.01	81.2999	GBM.TCGA.06.0152.02A.01R.2005.01	76.8372	GBM.TCGA.06.0152.02A.01R.2005.01	78.6804	GBM.TCGA.06.0152.02A.01R.2005.01	63.5551	GBM.TCGA.06.0152.02A.01R.2005.01	69.8249	GBM.TCGA.06.0152.02A.01R.2005.01	74.4243
GBM.TCGA.06.0157.01A.01R.1849.01	63.3612	GBM.TCGA.06.0157.01A.01R.1849.01	53.7205	GBM.TCGA.06.0157.01A.01R.1849.01	51.1331	GBM.TCGA.06.0157.01A.01R.1849.01	41.418	GBM.TCGA.06.0157.01A.01R.1849.01	81.0619	GBM.TCGA.06.0157.01A.01R.1849.01	80.5902	GBM.TCGA.06.0157.01A.01R.1849.01	79.1991	GBM.TCGA.06.0157.01A.01R.1849.01	60.8732	GBM.TCGA.06.0157.01A.01R.1849.01	70.1824	GBM.TCGA.06.0157.01A.01R.1849.01	75.5902
GBM.TCGA.06.0158.01A.01R.1849.01	66.9347	GBM.TCGA.06.0158.01A.01R.1849.01	58.8886	GBM.TCGA.06.0158.01A.01R.1849.01	48.9278	GBM.TCGA.06.0158.01A.01R.1849.01	44.6569	GBM.TCGA.06.0158.01A.01R.1849.01	67.0701	GBM.TCGA.06.0158.01A.01R.1849.01	64.895	GBM.TCGA.06.0158.01A.01R.1849.01	78.3719	GBM.TCGA.06.0158.01A.01R.1849.01	55.5321	GBM.TCGA.06.0158.01A.01R.1849.01	70.4025	GBM.TCGA.06.0158.01A.01R.1849.01	72.7294
GBM.TCGA.06.0168.01A.01R.1849.01	68.498	GBM.TCGA.06.0168.01A.01R.1849.01	55.6177	GBM.TCGA.06.0168.01A.01R.1849.01	42.164	GBM.TCGA.06.0168.01A.01R.1849.01	56.6894	GBM.TCGA.06.0168.01A.01R.1849.01	57.2162	GBM.TCGA.06.0168.01A.01R.1849.01	51.092	GBM.TCGA.06.0168.01A.01R.1849.01	73.8557	GBM.TCGA.06.0168.01A.01R.1849.01	54.0417	GBM.TCGA.06.0168.01A.01R.1849.01	61.7951	GBM.TCGA.06.0168.01A.01R.1849.01	55.9743
GBM.TCGA.06.0174.01A.01R.1849.01	64.7073	GBM.TCGA.06.0174.01A.01R.1849.01	63.2925	GBM.TCGA.06.0174.01A.01R.1849.01	49.8924	GBM.TCGA.06.0174.01A.01R.1849.01	49.5078	GBM.TCGA.06.0174.01A.01R.1849.01	86.6183	GBM.TCGA.06.0174.01A.01R.1849.01	87.3757	GBM.TCGA.06.0174.01A.01R.1849.01	76.3058	GBM.TCGA.06.0174.01A.01R.1849.01	61.767	GBM.TCGA.06.0174.01A.01R.1849.01	69.2091	GBM.TCGA.06.0174.01A.01R.1849.01	72.2718
GBM.TCGA.06.0184.01A.01R.1849.01	59.6036	GBM.TCGA.06.0184.01A.01R.1849.01	44.9216	GBM.TCGA.06.0184.01A.01R.1849.01	46.266	GBM.TCGA.06.0184.01A.01R.1849.01	37.3299	GBM.TCGA.06.0184.01A.01R.1849.01	74.4495	GBM.TCGA.06.0184.01A.01R.1849.01	60.192	GBM.TCGA.06.0184.01A.01R.1849.01	74.4769	GBM.TCGA.06.0184.01A.01R.1849.01	57.503	GBM.TCGA.06.0184.01A.01R.1849.01	72.2895	GBM.TCGA.06.0184.01A.01R.1849.01	76.3773
GBM.TCGA.06.0187.01A.01R.1849.01	71.5908	GBM.TCGA.06.0187.01A.01R.1849.01	62.0896	GBM.TCGA.06.0187.01A.01R.1849.01	50.2754	GBM.TCGA.06.0187.01A.01R.1849.01	37.6116	GBM.TCGA.06.0187.01A.01R.1849.01	70.3937	GBM.TCGA.06.0187.01A.01R.1849.01	64.4955	GBM.TCGA.06.0187.01A.01R.1849.01	82.1235	GBM.TCGA.06.0187.01A.01R.1849.01	59.96	GBM.TCGA.06.0187.01A.01R.1849.01	69.437	GBM.TCGA.06.0187.01A.01R.1849.01	75.427
GBM.TCGA.06.0190.01A.01R.1849.01	67.5305	GBM.TCGA.06.0190.01A.01R.1849.01	64.2481	GBM.TCGA.06.0190.01A.01R.1849.01	49.448	GBM.TCGA.06.0190.01A.01R.1849.01	41.9074	GBM.TCGA.06.0190.01A.01R.1849.01	77.0842	GBM.TCGA.06.0190.01A.01R.1849.01	62.1695	GBM.TCGA.06.0190.01A.01R.1849.01	80.1073	GBM.TCGA.06.0190.01A.01R.1849.01	65.1079	GBM.TCGA.06.0190.01A.01R.1849.01	67.8422	GBM.TCGA.06.0190.01A.01R.1849.01	68.5612
GBM.TCGA.06.0190.02A.01R.2005.01	67.5765	GBM.TCGA.06.0190.02A.01R.2005.01	71.4083	GBM.TCGA.06.0190.02A.01R.2005.01	50.9403	GBM.TCGA.06.0190.02A.01R.2005.01	49.185	GBM.TCGA.06.0190.02A.01R.2005.01	84.964	GBM.TCGA.06.0190.02A.01R.2005.01	67.6085	GBM.TCGA.06.0190.02A.01R.2005.01	76.1122	GBM.TCGA.06.0190.02A.01R.2005.01	72.0788	GBM.TCGA.06.0190.02A.01R.2005.01	72.8245	GBM.TCGA.06.0190.02A.01R.2005.01	69.514
GBM.TCGA.06.0210.02A.01R.2005.01	68.4918	GBM.TCGA.06.0210.02A.01R.2005.01	58.7092	GBM.TCGA.06.0210.02A.01R.2005.01	44.4119	GBM.TCGA.06.0210.02A.01R.2005.01	43.9199	GBM.TCGA.06.0210.02A.01R.2005.01	78.489	GBM.TCGA.06.0210.02A.01R.2005.01	60.9198	GBM.TCGA.06.0210.02A.01R.2005.01	78.2862	GBM.TCGA.06.0210.02A.01R.2005.01	60.1224	GBM.TCGA.06.0210.02A.01R.2005.01	71.3542	GBM.TCGA.06.0210.02A.01R.2005.01	76.2282
GBM.TCGA.06.0211.01B.01R.1849.01	58.3974	GBM.TCGA.06.0211.01B.01R.1849.01	62.4266	GBM.TCGA.06.0211.01B.01R.1849.01	45.3268	GBM.TCGA.06.0211.01B.01R.1849.01	41.2514	GBM.TCGA.06.0211.01B.01R.1849.01	92.0454	GBM.TCGA.06.0211.01B.01R.1849.01	82.6549	GBM.TCGA.06.0211.01B.01R.1849.01	75.7237	GBM.TCGA.06.0211.01B.01R.1849.01	64.1327	GBM.TCGA.06.0211.01B.01R.1849.01	70.3677	GBM.TCGA.06.0211.01B.01R.1849.01	74.9991
GBM.TCGA.06.0211.02A.02R.2005.01	69.6795	GBM.TCGA.06.0211.02A.02R.2005.01	62.2599	GBM.TCGA.06.0211.02A.02R.2005.01	50.2913	GBM.TCGA.06.0211.02A.02R.2005.01	40.9227	GBM.TCGA.06.0211.02A.02R.2005.01	82.6528	GBM.TCGA.06.0211.02A.02R.2005.01	64.3226	GBM.TCGA.06.0211.02A.02R.2005.01	77.6185	GBM.TCGA.06.0211.02A.02R.2005.01	58.9839	GBM.TCGA.06.0211.02A.02R.2005.01	67.511	GBM.TCGA.06.0211.02A.02R.2005.01	74.6344
GBM.TCGA.06.0219.01A.01R.1849.01	60.5932	GBM.TCGA.06.0219.01A.01R.1849.01	41.0949	GBM.TCGA.06.0219.01A.01R.1849.01	52.1672	GBM.TCGA.06.0219.01A.01R.1849.01	36.0869	GBM.TCGA.06.0219.01A.01R.1849.01	91.8733	GBM.TCGA.06.0219.01A.01R.1849.01	76.5766	GBM.TCGA.06.0219.01A.01R.1849.01	79.3231	GBM.TCGA.06.0219.01A.01R.1849.01	53.9297	GBM.TCGA.06.0219.01A.01R.1849.01	65.8965	GBM.TCGA.06.0219.01A.01R.1849.01	72.7878
GBM.TCGA.06.0221.02A.11R.2005.01	61.2536	GBM.TCGA.06.0221.02A.11R.2005.01	43.4709	GBM.TCGA.06.0221.02A.11R.2005.01	47.0694	GBM.TCGA.06.0221.02A.11R.2005.01	42.6128	GBM.TCGA.06.0221.02A.11R.2005.01	67.3695	GBM.TCGA.06.0221.02A.11R.2005.01	63.192	GBM.TCGA.06.0221.02A.11R.2005.01	73.2082	GBM.TCGA.06.0221.02A.11R.2005.01	59.2861	GBM.TCGA.06.0221.02A.11R.2005.01	63.1468	GBM.TCGA.06.0221.02A.11R.2005.01	59.816
GBM.TCGA.06.0238.01A.02R.1849.01	61.1517	GBM.TCGA.06.0238.01A.02R.1849.01	54.5662	GBM.TCGA.06.0238.01A.02R.1849.01	54.6979	GBM.TCGA.06.0238.01A.02R.1849.01	42.8515	GBM.TCGA.06.0238.01A.02R.1849.01	86.0629	GBM.TCGA.06.0238.01A.02R.1849.01	76.1445	GBM.TCGA.06.0238.01A.02R.1849.01	77.1089	GBM.TCGA.06.0238.01A.02R.1849.01	55.3825	GBM.TCGA.06.0238.01A.02R.1849.01	68.3589	GBM.TCGA.06.0238.01A.02R.1849.01	71.6892
GBM.TCGA.06.0644.01A.02R.1849.01	65.2571	GBM.TCGA.06.0644.01A.02R.1849.01	63.454	GBM.TCGA.06.0644.01A.02R.1849.01	56.6051	GBM.TCGA.06.0644.01A.02R.1849.01	44.0122	GBM.TCGA.06.0644.01A.02R.1849.01	94.5907	GBM.TCGA.06.0644.01A.02R.1849.01	75.6761	GBM.TCGA.06.0644.01A.02R.1849.01	82.3038	GBM.TCGA.06.0644.01A.02R.1849.01	68.2909	GBM.TCGA.06.0644.01A.02R.1849.01	67.6157	GBM.TCGA.06.0644.01A.02R.1849.01	72.0808
GBM.TCGA.06.0645.01A.01R.1849.01	68.1973	GBM.TCGA.06.0645.01A.01R.1849.01	58.6562	GBM.TCGA.06.0645.01A.01R.1849.01	49.448	GBM.TCGA.06.0645.01A.01R.1849.01	40.659	GBM.TCGA.06.0645.01A.01R.1849.01	69.5293	GBM.TCGA.06.0645.01A.01R.1849.01	59.5123	GBM.TCGA.06.0645.01A.01R.1849.01	78.3371	GBM.TCGA.06.0645.01A.01R.1849.01	59.307	GBM.TCGA.06.0645.01A.01R.1849.01	66.464	GBM.TCGA.06.0645.01A.01R.1849.01	72.9176
GBM.TCGA.06.0646.01A.01R.1849.01	67.854	GBM.TCGA.06.0646.01A.01R.1849.01	65.4625	GBM.TCGA.06.0646.01A.01R.1849.01	54.3866	GBM.TCGA.06.0646.01A.01R.1849.01	36.4919	GBM.TCGA.06.0646.01A.01R.1849.01	75.1123	GBM.TCGA.06.0646.01A.01R.1849.01	70.1405	GBM.TCGA.06.0646.01A.01R.1849.01	75.1225	GBM.TCGA.06.0646.01A.01R.1849.01	59.5058	GBM.TCGA.06.0646.01A.01R.1849.01	69.0685	GBM.TCGA.06.0646.01A.01R.1849.01	73.6184
GBM.TCGA.06.0649.01B.01R.1849.01	62.882	GBM.TCGA.06.0649.01B.01R.1849.01	52.8161	GBM.TCGA.06.0649.01B.01R.1849.01	47.7073	GBM.TCGA.06.0649.01B.01R.1849.01	39.5154	GBM.TCGA.06.0649.01B.01R.1849.01	67.5126	GBM.TCGA.06.0649.01B.01R.1849.01	55.6841	GBM.TCGA.06.0649.01B.01R.1849.01	74.0213	GBM.TCGA.06.0649.01B.01R.1849.01	58.6776	GBM.TCGA.06.0649.01B.01R.1849.01	74.9116	GBM.TCGA.06.0649.01B.01R.1849.01	62.2808
GBM.TCGA.06.0686.01A.01R.1849.01	63.4202	GBM.TCGA.06.0686.01A.01R.1849.01	60.9657	GBM.TCGA.06.0686.01A.01R.1849.01	43.3698	GBM.TCGA.06.0686.01A.01R.1849.01	40.9558	GBM.TCGA.06.0686.01A.01R.1849.01	64.5212	GBM.TCGA.06.0686.01A.01R.1849.01	64.6608	GBM.TCGA.06.0686.01A.01R.1849.01	72.7185	GBM.TCGA.06.0686.01A.01R.1849.01	59.619	GBM.TCGA.06.0686.01A.01R.1849.01	65.9996	GBM.TCGA.06.0686.01A.01R.1849.01	60.8897
GBM.TCGA.06.0743.01A.01R.1849.01	63.5404	GBM.TCGA.06.0743.01A.01R.1849.01	57.9241	GBM.TCGA.06.0743.01A.01R.1849.01	47.4304	GBM.TCGA.06.0743.01A.01R.1849.01	38.3583	GBM.TCGA.06.0743.01A.01R.1849.01	74.8565	GBM.TCGA.06.0743.01A.01R.1849.01	60.9584	GBM.TCGA.06.0743.01A.01R.1849.01	79.6428	GBM.TCGA.06.0743.01A.01R.1849.01	59.5391	GBM.TCGA.06.0743.01A.01R.1849.01	71.8259	GBM.TCGA.06.0743.01A.01R.1849.01	74.3798
GBM.TCGA.06.0744.01A.01R.1849.01	65.6293	GBM.TCGA.06.0744.01A.01R.1849.01	59.3544	GBM.TCGA.06.0744.01A.01R.1849.01	47.4304	GBM.TCGA.06.0744.01A.01R.1849.01	36.3404	GBM.TCGA.06.0744.01A.01R.1849.01	82.0576	GBM.TCGA.06.0744.01A.01R.1849.01	75.4735	GBM.TCGA.06.0744.01A.01R.1849.01	75.9312	GBM.TCGA.06.0744.01A.01R.1849.01	51.3824	GBM.TCGA.06.0744.01A.01R.1849.01	69.1821	GBM.TCGA.06.0744.01A.01R.1849.01	72.7878
GBM.TCGA.06.0745.01A.01R.1849.01	64.6187	GBM.TCGA.06.0745.01A.01R.1849.01	57.1884	GBM.TCGA.06.0745.01A.01R.1849.01	46.7501	GBM.TCGA.06.0745.01A.01R.1849.01	42.5863	GBM.TCGA.06.0745.01A.01R.1849.01	95.1518	GBM.TCGA.06.0745.01A.01R.1849.01	79.8486	GBM.TCGA.06.0745.01A.01R.1849.01	77.4893	GBM.TCGA.06.0745.01A.01R.1849.01	55.855	GBM.TCGA.06.0745.01A.01R.1849.01	66.7404	GBM.TCGA.06.0745.01A.01R.1849.01	70.4126
GBM.TCGA.06.0747.01A.01R.1849.01	63.0953	GBM.TCGA.06.0747.01A.01R.1849.01	58.4662	GBM.TCGA.06.0747.01A.01R.1849.01	56.0444	GBM.TCGA.06.0747.01A.01R.1849.01	45.1534	GBM.TCGA.06.0747.01A.01R.1849.01	77.5324	GBM.TCGA.06.0747.01A.01R.1849.01	68.5641	GBM.TCGA.06.0747.01A.01R.1849.01	80.5584	GBM.TCGA.06.0747.01A.01R.1849.01	60.8562	GBM.TCGA.06.0747.01A.01R.1849.01	68.5412	GBM.TCGA.06.0747.01A.01R.1849.01	69.4212
GBM.TCGA.06.0749.01A.01R.1849.01	53.5989	GBM.TCGA.06.0749.01A.01R.1849.01	38.1259	GBM.TCGA.06.0749.01A.01R.1849.01	47.5408	GBM.TCGA.06.0749.01A.01R.1849.01	33.6966	GBM.TCGA.06.0749.01A.01R.1849.01	68.0081	GBM.TCGA.06.0749.01A.01R.1849.01	54.2636	GBM.TCGA.06.0749.01A.01R.1849.01	73.7541	GBM.TCGA.06.0749.01A.01R.1849.01	52.7411	GBM.TCGA.06.0749.01A.01R.1849.01	65.0849	GBM.TCGA.06.0749.01A.01R.1849.01	60.3794
GBM.TCGA.06.0750.01A.01R.1849.01	67.8177	GBM.TCGA.06.0750.01A.01R.1849.01	54.4029	GBM.TCGA.06.0750.01A.01R.1849.01	49.4321	GBM.TCGA.06.0750.01A.01R.1849.01	43.2151	GBM.TCGA.06.0750.01A.01R.1849.01	73.4654	GBM.TCGA.06.0750.01A.01R.1849.01	60.0148	GBM.TCGA.06.0750.01A.01R.1849.01	76.5936	GBM.TCGA.06.0750.01A.01R.1849.01	62.7936	GBM.TCGA.06.0750.01A.01R.1849.01	70.6862	GBM.TCGA.06.0750.01A.01R.1849.01	69.4212
GBM.TCGA.06.0878.01A.01R.1849.01	71.2158	GBM.TCGA.06.0878.01A.01R.1849.01	67.058	GBM.TCGA.06.0878.01A.01R.1849.01	44.9581	GBM.TCGA.06.0878.01A.01R.1849.01	51.5566	GBM.TCGA.06.0878.01A.01R.1849.01	62.586	GBM.TCGA.06.0878.01A.01R.1849.01	48.096	GBM.TCGA.06.0878.01A.01R.1849.01	75.4286	GBM.TCGA.06.0878.01A.01R.1849.01	62.7326	GBM.TCGA.06.0878.01A.01R.1849.01	66.3809	GBM.TCGA.06.0878.01A.01R.1849.01	62.3439
GBM.TCGA.06.0882.01A.01R.1849.01	61.5596	GBM.TCGA.06.0882.01A.01R.1849.01	46.0166	GBM.TCGA.06.0882.01A.01R.1849.01	47.7686	GBM.TCGA.06.0882.01A.01R.1849.01	40.3522	GBM.TCGA.06.0882.01A.01R.1849.01	70.4619	GBM.TCGA.06.0882.01A.01R.1849.01	55.6682	GBM.TCGA.06.0882.01A.01R.1849.01	73.738	GBM.TCGA.06.0882.01A.01R.1849.01	53.7593	GBM.TCGA.06.0882.01A.01R.1849.01	67.1075	GBM.TCGA.06.0882.01A.01R.1849.01	65.6926
GBM.TCGA.06.1804.01A.01R.1849.01	61.9021	GBM.TCGA.06.1804.01A.01R.1849.01	47.2037	GBM.TCGA.06.1804.01A.01R.1849.01	51.1331	GBM.TCGA.06.1804.01A.01R.1849.01	40.0129	GBM.TCGA.06.1804.01A.01R.1849.01	67.2115	GBM.TCGA.06.1804.01A.01R.1849.01	71.6995	GBM.TCGA.06.1804.01A.01R.1849.01	71.616	GBM.TCGA.06.1804.01A.01R.1849.01	52.7906	GBM.TCGA.06.1804.01A.01R.1849.01	71.421	GBM.TCGA.06.1804.01A.01R.1849.01	75.0961
GBM.TCGA.06.2557.01A.01R.1849.01	63.3612	GBM.TCGA.06.2557.01A.01R.1849.01	47.6777	GBM.TCGA.06.2557.01A.01R.1849.01	53.5118	GBM.TCGA.06.2557.01A.01R.1849.01	39.0392	GBM.TCGA.06.2557.01A.01R.1849.01	80.9006	GBM.TCGA.06.2557.01A.01R.1849.01	78.5557	GBM.TCGA.06.2557.01A.01R.1849.01	75.9749	GBM.TCGA.06.2557.01A.01R.1849.01	62.7355	GBM.TCGA.06.2557.01A.01R.1849.01	65.4799	GBM.TCGA.06.2557.01A.01R.1849.01	74.0017
GBM.TCGA.06.2558.01A.01R.1849.01	62.7641	GBM.TCGA.06.2558.01A.01R.1849.01	62.5764	GBM.TCGA.06.2558.01A.01R.1849.01	46.2853	GBM.TCGA.06.2558.01A.01R.1849.01	38.5882	GBM.TCGA.06.2558.01A.01R.1849.01	79.7245	GBM.TCGA.06.2558.01A.01R.1849.01	77.1125	GBM.TCGA.06.2558.01A.01R.1849.01	74.0339	GBM.TCGA.06.2558.01A.01R.1849.01	56.9039	GBM.TCGA.06.2558.01A.01R.1849.01	69.0714	GBM.TCGA.06.2558.01A.01R.1849.01	78.3779
GBM.TCGA.06.2559.01A.01R.1849.01	71.0718	GBM.TCGA.06.2559.01A.01R.1849.01	66.1752	GBM.TCGA.06.2559.01A.01R.1849.01	51.2415	GBM.TCGA.06.2559.01A.01R.1849.01	42.7054	GBM.TCGA.06.2559.01A.01R.1849.01	81.2538	GBM.TCGA.06.2559.01A.01R.1849.01	87.5351	GBM.TCGA.06.2559.01A.01R.1849.01	78.1015	GBM.TCGA.06.2559.01A.01R.1849.01	60.222	GBM.TCGA.06.2559.01A.01R.1849.01	68.8794	GBM.TCGA.06.2559.01A.01R.1849.01	77.908
GBM.TCGA.06.2561.01A.02R.1849.01	62.774	GBM.TCGA.06.2561.01A.02R.1849.01	51.4462	GBM.TCGA.06.2561.01A.02R.1849.01	41.9897	GBM.TCGA.06.2561.01A.02R.1849.01	41.6543	GBM.TCGA.06.2561.01A.02R.1849.01	66.793	GBM.TCGA.06.2561.01A.02R.1849.01	53.8707	GBM.TCGA.06.2561.01A.02R.1849.01	74.7465	GBM.TCGA.06.2561.01A.02R.1849.01	61.2663	GBM.TCGA.06.2561.01A.02R.1849.01	64.1304	GBM.TCGA.06.2561.01A.02R.1849.01	65.8581
GBM.TCGA.06.2562.01A.01R.1849.01	67.047	GBM.TCGA.06.2562.01A.01R.1849.01	64.1884	GBM.TCGA.06.2562.01A.01R.1849.01	61.316	GBM.TCGA.06.2562.01A.01R.1849.01	37.9548	GBM.TCGA.06.2562.01A.01R.1849.01	76.1788	GBM.TCGA.06.2562.01A.01R.1849.01	64.0296	GBM.TCGA.06.2562.01A.01R.1849.01	82.5544	GBM.TCGA.06.2562.01A.01R.1849.01	66.1077	GBM.TCGA.06.2562.01A.01R.1849.01	67.9577	GBM.TCGA.06.2562.01A.01R.1849.01	69.0091
GBM.TCGA.06.2563.01A.01R.1849.01	61.9926	GBM.TCGA.06.2563.01A.01R.1849.01	57.8231	GBM.TCGA.06.2563.01A.01R.1849.01	45.7817	GBM.TCGA.06.2563.01A.01R.1849.01	39.9731	GBM.TCGA.06.2563.01A.01R.1849.01	79.7301	GBM.TCGA.06.2563.01A.01R.1849.01	70.1209	GBM.TCGA.06.2563.01A.01R.1849.01	75.5028	GBM.TCGA.06.2563.01A.01R.1849.01	64.6918	GBM.TCGA.06.2563.01A.01R.1849.01	70.7957	GBM.TCGA.06.2563.01A.01R.1849.01	76.7302
GBM.TCGA.06.2564.01A.01R.1849.01	70.2468	GBM.TCGA.06.2564.01A.01R.1849.01	60.1969	GBM.TCGA.06.2564.01A.01R.1849.01	45.2422	GBM.TCGA.06.2564.01A.01R.1849.01	42.1827	GBM.TCGA.06.2564.01A.01R.1849.01	79.8795	GBM.TCGA.06.2564.01A.01R.1849.01	67.5082	GBM.TCGA.06.2564.01A.01R.1849.01	79.1504	GBM.TCGA.06.2564.01A.01R.1849.01	61.2845	GBM.TCGA.06.2564.01A.01R.1849.01	71.3759	GBM.TCGA.06.2564.01A.01R.1849.01	75.427
GBM.TCGA.06.2565.01A.01R.1849.01	66.4669	GBM.TCGA.06.2565.01A.01R.1849.01	60.439	GBM.TCGA.06.2565.01A.01R.1849.01	54.0832	GBM.TCGA.06.2565.01A.01R.1849.01	38.236	GBM.TCGA.06.2565.01A.01R.1849.01	73.9299	GBM.TCGA.06.2565.01A.01R.1849.01	69.763	GBM.TCGA.06.2565.01A.01R.1849.01	77.4877	GBM.TCGA.06.2565.01A.01R.1849.01	64.6922	GBM.TCGA.06.2565.01A.01R.1849.01	72.1276	GBM.TCGA.06.2565.01A.01R.1849.01	69.7406
GBM.TCGA.06.2567.01A.01R.1849.01	66.8438	GBM.TCGA.06.2567.01A.01R.1849.01	53.6237	GBM.TCGA.06.2567.01A.01R.1849.01	54.6265	GBM.TCGA.06.2567.01A.01R.1849.01	45.0162	GBM.TCGA.06.2567.01A.01R.1849.01	86.639	GBM.TCGA.06.2567.01A.01R.1849.01	82.112	GBM.TCGA.06.2567.01A.01R.1849.01	80.7113	GBM.TCGA.06.2567.01A.01R.1849.01	56.8321	GBM.TCGA.06.2567.01A.01R.1849.01	69.5663	GBM.TCGA.06.2567.01A.01R.1849.01	75.7173
GBM.TCGA.06.2569.01A.01R.1849.01	64.4265	GBM.TCGA.06.2569.01A.01R.1849.01	56.4935	GBM.TCGA.06.2569.01A.01R.1849.01	38.8455	GBM.TCGA.06.2569.01A.01R.1849.01	51.9509	GBM.TCGA.06.2569.01A.01R.1849.01	95.3372	GBM.TCGA.06.2569.01A.01R.1849.01	80.543	GBM.TCGA.06.2569.01A.01R.1849.01	57.7969	GBM.TCGA.06.2569.01A.01R.1849.01	76.7398	GBM.TCGA.06.2569.01A.01R.1849.01	74.8498	GBM.TCGA.06.2569.01A.01R.1849.01	72.4847
GBM.TCGA.06.2570.01A.01R.1849.01	64.0169	GBM.TCGA.06.2570.01A.01R.1849.01	68.3497	GBM.TCGA.06.2570.01A.01R.1849.01	49.5619	GBM.TCGA.06.2570.01A.01R.1849.01	37.0826	GBM.TCGA.06.2570.01A.01R.1849.01	75.2399	GBM.TCGA.06.2570.01A.01R.1849.01	70.8771	GBM.TCGA.06.2570.01A.01R.1849.01	78.1717	GBM.TCGA.06.2570.01A.01R.1849.01	62.3791	GBM.TCGA.06.2570.01A.01R.1849.01	71.7591	GBM.TCGA.06.2570.01A.01R.1849.01	76.5981
GBM.TCGA.06.5408.01A.01R.1849.01	68.4278	GBM.TCGA.06.5408.01A.01R.1849.01	58.4804	GBM.TCGA.06.5408.01A.01R.1849.01	57.2222	GBM.TCGA.06.5408.01A.01R.1849.01	47.4942	GBM.TCGA.06.5408.01A.01R.1849.01	88.1771	GBM.TCGA.06.5408.01A.01R.1849.01	77.6306	GBM.TCGA.06.5408.01A.01R.1849.01	77.7868	GBM.TCGA.06.5408.01A.01R.1849.01	66.2866	GBM.TCGA.06.5408.01A.01R.1849.01	67.0226	GBM.TCGA.06.5408.01A.01R.1849.01	73.7552
GBM.TCGA.06.5411.01A.01R.1849.01	58.3213	GBM.TCGA.06.5411.01A.01R.1849.01	45.6575	GBM.TCGA.06.5411.01A.01R.1849.01	48.9413	GBM.TCGA.06.5411.01A.01R.1849.01	42.142	GBM.TCGA.06.5411.01A.01R.1849.01	89.4649	GBM.TCGA.06.5411.01A.01R.1849.01	73.6099	GBM.TCGA.06.5411.01A.01R.1849.01	74.7934	GBM.TCGA.06.5411.01A.01R.1849.01	53.8671	GBM.TCGA.06.5411.01A.01R.1849.01	69.2452	GBM.TCGA.06.5411.01A.01R.1849.01	72.5021
GBM.TCGA.06.5413.01A.01R.1849.01	65.6381	GBM.TCGA.06.5413.01A.01R.1849.01	58.0276	GBM.TCGA.06.5413.01A.01R.1849.01	53.4894	GBM.TCGA.06.5413.01A.01R.1849.01	42.3118	GBM.TCGA.06.5413.01A.01R.1849.01	96.7373	GBM.TCGA.06.5413.01A.01R.1849.01	89.3333	GBM.TCGA.06.5413.01A.01R.1849.01	79.0852	GBM.TCGA.06.5413.01A.01R.1849.01	66.8991	GBM.TCGA.06.5413.01A.01R.1849.01	69.3728	GBM.TCGA.06.5413.01A.01R.1849.01	75.5318
GBM.TCGA.06.5414.01A.01R.1849.01	69.8358	GBM.TCGA.06.5414.01A.01R.1849.01	62.9234	GBM.TCGA.06.5414.01A.01R.1849.01	51.7208	GBM.TCGA.06.5414.01A.01R.1849.01	42.3126	GBM.TCGA.06.5414.01A.01R.1849.01	83.7596	GBM.TCGA.06.5414.01A.01R.1849.01	71.052	GBM.TCGA.06.5414.01A.01R.1849.01	81.2809	GBM.TCGA.06.5414.01A.01R.1849.01	63.5551	GBM.TCGA.06.5414.01A.01R.1849.01	66.3267	GBM.TCGA.06.5414.01A.01R.1849.01	73.4234
GBM.TCGA.06.5418.01A.01R.1849.01	68.0323	GBM.TCGA.06.5418.01A.01R.1849.01	61.5293	GBM.TCGA.06.5418.01A.01R.1849.01	49.5154	GBM.TCGA.06.5418.01A.01R.1849.01	36.1696	GBM.TCGA.06.5418.01A.01R.1849.01	83.6918	GBM.TCGA.06.5418.01A.01R.1849.01	66.6165	GBM.TCGA.06.5418.01A.01R.1849.01	79.545	GBM.TCGA.06.5418.01A.01R.1849.01	55.4515	GBM.TCGA.06.5418.01A.01R.1849.01	68.1758	GBM.TCGA.06.5418.01A.01R.1849.01	75.427
GBM.TCGA.06.5856.01A.01R.1849.01	67.212	GBM.TCGA.06.5856.01A.01R.1849.01	57.3718	GBM.TCGA.06.5856.01A.01R.1849.01	54.684	GBM.TCGA.06.5856.01A.01R.1849.01	46.9978	GBM.TCGA.06.5856.01A.01R.1849.01	92.7907	GBM.TCGA.06.5856.01A.01R.1849.01	81.2645	GBM.TCGA.06.5856.01A.01R.1849.01	79.3214	GBM.TCGA.06.5856.01A.01R.1849.01	63.5005	GBM.TCGA.06.5856.01A.01R.1849.01	69.3	GBM.TCGA.06.5856.01A.01R.1849.01	75.5318
GBM.TCGA.06.5858.01A.01R.1849.01	67.0428	GBM.TCGA.06.5858.01A.01R.1849.01	64.8432	GBM.TCGA.06.5858.01A.01R.1849.01	56.2926	GBM.TCGA.06.5858.01A.01R.1849.01	46.5853	GBM.TCGA.06.5858.01A.01R.1849.01	86.8106	GBM.TCGA.06.5858.01A.01R.1849.01	78.9857	GBM.TCGA.06.5858.01A.01R.1849.01	78.8805	GBM.TCGA.06.5858.01A.01R.1849.01	61.512	GBM.TCGA.06.5858.01A.01R.1849.01	70.09	GBM.TCGA.06.5858.01A.01R.1849.01	71.4545
GBM.TCGA.06.5859.01A.01R.1849.01	67.7791	GBM.TCGA.06.5859.01A.01R.1849.01	47.6777	GBM.TCGA.06.5859.01A.01R.1849.01	50.2736	GBM.TCGA.06.5859.01A.01R.1849.01	40.8062	GBM.TCGA.06.5859.01A.01R.1849.01	85.6547	GBM.TCGA.06.5859.01A.01R.1849.01	85.7477	GBM.TCGA.06.5859.01A.01R.1849.01	78.9725	GBM.TCGA.06.5859.01A.01R.1849.01	56.0211	GBM.TCGA.06.5859.01A.01R.1849.01	71.5299	GBM.TCGA.06.5859.01A.01R.1849.01	72.3682
GBM.TCGA.08.0386.01A.01R.1849.01	63.2733	GBM.TCGA.08.0386.01A.01R.1849.01	64.2829	GBM.TCGA.08.0386.01A.01R.1849.01	48.4133	GBM.TCGA.08.0386.01A.01R.1849.01	37.3921	GBM.TCGA.08.0386.01A.01R.1849.01	80.5661	GBM.TCGA.08.0386.01A.01R.1849.01	80.2933	GBM.TCGA.08.0386.01A.01R.1849.01	67.5272	GBM.TCGA.08.0386.01A.01R.1849.01	50.7792	GBM.TCGA.08.0386.01A.01R.1849.01	69.8705	GBM.TCGA.08.0386.01A.01R.1849.01	75.5318
OV.TCGA.09.0364.01A.02R.1564.13	57.0135	OV.TCGA.09.0364.01A.02R.1564.13	31.328	OV.TCGA.09.0364.01A.02R.1564.13	44.4365	OV.TCGA.09.0364.01A.02R.1564.13	44.0434	OV.TCGA.09.0364.01A.02R.1564.13	64.8144	OV.TCGA.09.0364.01A.02R.1564.13	79.6427	OV.TCGA.09.0364.01A.02R.1564.13	58.7783	OV.TCGA.09.0364.01A.02R.1564.13	43.0548	OV.TCGA.09.0364.01A.02R.1564.13	52.0899	OV.TCGA.09.0364.01A.02R.1564.13	40.6876
OV.TCGA.09.0369.01A.01R.1564.13	60.1073	OV.TCGA.09.0369.01A.01R.1564.13	45.3635	OV.TCGA.09.0369.01A.01R.1564.13	43.2869	OV.TCGA.09.0369.01A.01R.1564.13	44.4773	OV.TCGA.09.0369.01A.01R.1564.13	80.1654	OV.TCGA.09.0369.01A.01R.1564.13	80.0597	OV.TCGA.09.0369.01A.01R.1564.13	68.4083	OV.TCGA.09.0369.01A.01R.1564.13	44.0216	OV.TCGA.09.0369.01A.01R.1564.13	61.0803	OV.TCGA.09.0369.01A.01R.1564.13	64.2362
OV.TCGA.09.1673.01A.01R.1566.13	61.9224	OV.TCGA.09.1673.01A.01R.1566.13	45.8792	OV.TCGA.09.1673.01A.01R.1566.13	60.307	OV.TCGA.09.1673.01A.01R.1566.13	50.7092	OV.TCGA.09.1673.01A.01R.1566.13	60.0355	OV.TCGA.09.1673.01A.01R.1566.13	62.8011	OV.TCGA.09.1673.01A.01R.1566.13	68.7	OV.TCGA.09.1673.01A.01R.1566.13	41.704	OV.TCGA.09.1673.01A.01R.1566.13	58.3202	OV.TCGA.09.1673.01A.01R.1566.13	37.4539
OV.TCGA.09.2044.01B.01R.1568.13	48.6489	OV.TCGA.09.2044.01B.01R.1568.13	29.9028	OV.TCGA.09.2044.01B.01R.1568.13	62.2718	OV.TCGA.09.2044.01B.01R.1568.13	42.101	OV.TCGA.09.2044.01B.01R.1568.13	87.8518	OV.TCGA.09.2044.01B.01R.1568.13	75.748	OV.TCGA.09.2044.01B.01R.1568.13	71.7609	OV.TCGA.09.2044.01B.01R.1568.13	38.8534	OV.TCGA.09.2044.01B.01R.1568.13	59.8672	OV.TCGA.09.2044.01B.01R.1568.13	42.818
OV.TCGA.09.2051.01A.01R.1568.13	69.1894	OV.TCGA.09.2051.01A.01R.1568.13	30.549	OV.TCGA.09.2051.01A.01R.1568.13	55.1239	OV.TCGA.09.2051.01A.01R.1568.13	38.641	OV.TCGA.09.2051.01A.01R.1568.13	88.1448	OV.TCGA.09.2051.01A.01R.1568.13	82.076	OV.TCGA.09.2051.01A.01R.1568.13	69.7023	OV.TCGA.09.2051.01A.01R.1568.13	44.0827	OV.TCGA.09.2051.01A.01R.1568.13	57.188	OV.TCGA.09.2051.01A.01R.1568.13	45.3063
OV.TCGA.09.2053.01C.01R.1568.13	57.5208	OV.TCGA.09.2053.01C.01R.1568.13	40.78	OV.TCGA.09.2053.01C.01R.1568.13	54.1192	OV.TCGA.09.2053.01C.01R.1568.13	48.2405	OV.TCGA.09.2053.01C.01R.1568.13	48.9701	OV.TCGA.09.2053.01C.01R.1568.13	48.2345	OV.TCGA.09.2053.01C.01R.1568.13	69.6089	OV.TCGA.09.2053.01C.01R.1568.13	50.1136	OV.TCGA.09.2053.01C.01R.1568.13	56.1429	OV.TCGA.09.2053.01C.01R.1568.13	42.9378
OV.TCGA.10.0927.01A.02R.1564.13	61.0807	OV.TCGA.10.0927.01A.02R.1564.13	48.1704	OV.TCGA.10.0927.01A.02R.1564.13	51.8603	OV.TCGA.10.0927.01A.02R.1564.13	51.1	OV.TCGA.10.0927.01A.02R.1564.13	52.0082	OV.TCGA.10.0927.01A.02R.1564.13	46.256	OV.TCGA.10.0927.01A.02R.1564.13	52.1836	OV.TCGA.10.0927.01A.02R.1564.13	33.553	OV.TCGA.10.0927.01A.02R.1564.13	59.9326	OV.TCGA.10.0927.01A.02R.1564.13	45.2311
OV.TCGA.10.0928.01A.02R.1564.13	58.3097	OV.TCGA.10.0928.01A.02R.1564.13	50.6988	OV.TCGA.10.0928.01A.02R.1564.13	43.7657	OV.TCGA.10.0928.01A.02R.1564.13	42.3479	OV.TCGA.10.0928.01A.02R.1564.13	40.3102	OV.TCGA.10.0928.01A.02R.1564.13	37.8479	OV.TCGA.10.0928.01A.02R.1564.13	79.3448	OV.TCGA.10.0928.01A.02R.1564.13	48.8508	OV.TCGA.10.0928.01A.02R.1564.13	55.1354	OV.TCGA.10.0928.01A.02R.1564.13	34.7463
OV.TCGA.10.0931.01A.01R.1564.13	59.8634	OV.TCGA.10.0931.01A.01R.1564.13	38.9223	OV.TCGA.10.0931.01A.01R.1564.13	62.1108	OV.TCGA.10.0931.01A.01R.1564.13	36.3431	OV.TCGA.10.0931.01A.01R.1564.13	78.7132	OV.TCGA.10.0931.01A.01R.1564.13	65.8813	OV.TCGA.10.0931.01A.01R.1564.13	75.1728	OV.TCGA.10.0931.01A.01R.1564.13	34.228	OV.TCGA.10.0931.01A.01R.1564.13	60.5584	OV.TCGA.10.0931.01A.01R.1564.13	36.6849
OV.TCGA.10.0933.01A.01R.1569.13	55.9982	OV.TCGA.10.0933.01A.01R.1569.13	38.8237	OV.TCGA.10.0933.01A.01R.1569.13	52.108	OV.TCGA.10.0933.01A.01R.1569.13	48.2996	OV.TCGA.10.0933.01A.01R.1569.13	72.8654	OV.TCGA.10.0933.01A.01R.1569.13	86.3693	OV.TCGA.10.0933.01A.01R.1569.13	70.7433	OV.TCGA.10.0933.01A.01R.1569.13	50.2549	OV.TCGA.10.0933.01A.01R.1569.13	56.2037	OV.TCGA.10.0933.01A.01R.1569.13	52.1302
OV.TCGA.10.0937.01A.02R.1564.13	65.4863	OV.TCGA.10.0937.01A.02R.1564.13	38.1377	OV.TCGA.10.0937.01A.02R.1564.13	52.8543	OV.TCGA.10.0937.01A.02R.1564.13	47.9662	OV.TCGA.10.0937.01A.02R.1564.13	48.1302	OV.TCGA.10.0937.01A.02R.1564.13	46.0825	OV.TCGA.10.0937.01A.02R.1564.13	69.3672	OV.TCGA.10.0937.01A.02R.1564.13	33.2253	OV.TCGA.10.0937.01A.02R.1564.13	52.8454	OV.TCGA.10.0937.01A.02R.1564.13	38.7624
GBM.TCGA.12.0616.01A.01R.1849.01	65.2374	GBM.TCGA.12.0616.01A.01R.1849.01	66.1593	GBM.TCGA.12.0616.01A.01R.1849.01	42.2781	GBM.TCGA.12.0616.01A.01R.1849.01	41.3692	GBM.TCGA.12.0616.01A.01R.1849.01	87.3571	GBM.TCGA.12.0616.01A.01R.1849.01	75.2696	GBM.TCGA.12.0616.01A.01R.1849.01	77.9903	GBM.TCGA.12.0616.01A.01R.1849.01	59.5032	GBM.TCGA.12.0616.01A.01R.1849.01	61.8778	GBM.TCGA.12.0616.01A.01R.1849.01	70.0975
GBM.TCGA.12.0618.01A.01R.1849.01	61.0971	GBM.TCGA.12.0618.01A.01R.1849.01	63.2925	GBM.TCGA.12.0618.01A.01R.1849.01	52.3508	GBM.TCGA.12.0618.01A.01R.1849.01	50.7083	GBM.TCGA.12.0618.01A.01R.1849.01	85.346	GBM.TCGA.12.0618.01A.01R.1849.01	76.8892	GBM.TCGA.12.0618.01A.01R.1849.01	75.9809	GBM.TCGA.12.0618.01A.01R.1849.01	54.524	GBM.TCGA.12.0618.01A.01R.1849.01	70.3567	GBM.TCGA.12.0618.01A.01R.1849.01	76.2723
GBM.TCGA.12.0619.01A.01R.1849.01	62.9976	GBM.TCGA.12.0619.01A.01R.1849.01	55.279	GBM.TCGA.12.0619.01A.01R.1849.01	52.8647	GBM.TCGA.12.0619.01A.01R.1849.01	43.719	GBM.TCGA.12.0619.01A.01R.1849.01	88.8343	GBM.TCGA.12.0619.01A.01R.1849.01	81.2405	GBM.TCGA.12.0619.01A.01R.1849.01	78.6494	GBM.TCGA.12.0619.01A.01R.1849.01	62.7222	GBM.TCGA.12.0619.01A.01R.1849.01	66.8458	GBM.TCGA.12.0619.01A.01R.1849.01	73.6593
GBM.TCGA.12.0821.01A.01R.1849.01	66.4389	GBM.TCGA.12.0821.01A.01R.1849.01	60.2538	GBM.TCGA.12.0821.01A.01R.1849.01	51.543	GBM.TCGA.12.0821.01A.01R.1849.01	50.9545	GBM.TCGA.12.0821.01A.01R.1849.01	92.0629	GBM.TCGA.12.0821.01A.01R.1849.01	85.3065	GBM.TCGA.12.0821.01A.01R.1849.01	78.5845	GBM.TCGA.12.0821.01A.01R.1849.01	64.3331	GBM.TCGA.12.0821.01A.01R.1849.01	70.9998	GBM.TCGA.12.0821.01A.01R.1849.01	75.5318
GBM.TCGA.12.3650.01A.01R.1849.01	62.0079	GBM.TCGA.12.3650.01A.01R.1849.01	48.8459	GBM.TCGA.12.3650.01A.01R.1849.01	39.1196	GBM.TCGA.12.3650.01A.01R.1849.01	41.137	GBM.TCGA.12.3650.01A.01R.1849.01	80.0308	GBM.TCGA.12.3650.01A.01R.1849.01	75.3568	GBM.TCGA.12.3650.01A.01R.1849.01	73.1632	GBM.TCGA.12.3650.01A.01R.1849.01	59.619	GBM.TCGA.12.3650.01A.01R.1849.01	59.2692	GBM.TCGA.12.3650.01A.01R.1849.01	78.4134
GBM.TCGA.12.3652.01A.01R.1849.01	63.3086	GBM.TCGA.12.3652.01A.01R.1849.01	61.1084	GBM.TCGA.12.3652.01A.01R.1849.01	46.093	GBM.TCGA.12.3652.01A.01R.1849.01	34.8085	GBM.TCGA.12.3652.01A.01R.1849.01	90.3284	GBM.TCGA.12.3652.01A.01R.1849.01	77.8883	GBM.TCGA.12.3652.01A.01R.1849.01	79.5494	GBM.TCGA.12.3652.01A.01R.1849.01	61.7957	GBM.TCGA.12.3652.01A.01R.1849.01	69.7328	GBM.TCGA.12.3652.01A.01R.1849.01	76.2234
GBM.TCGA.12.3653.01A.01R.1849.01	67.5087	GBM.TCGA.12.3653.01A.01R.1849.01	57.1522	GBM.TCGA.12.3653.01A.01R.1849.01	43.8112	GBM.TCGA.12.3653.01A.01R.1849.01	53.4815	GBM.TCGA.12.3653.01A.01R.1849.01	75.0084	GBM.TCGA.12.3653.01A.01R.1849.01	69.0768	GBM.TCGA.12.3653.01A.01R.1849.01	73.891	GBM.TCGA.12.3653.01A.01R.1849.01	53.4368	GBM.TCGA.12.3653.01A.01R.1849.01	65.7198	GBM.TCGA.12.3653.01A.01R.1849.01	78.7909
GBM.TCGA.12.5295.01A.01R.1849.01	61.919	GBM.TCGA.12.5295.01A.01R.1849.01	43.0139	GBM.TCGA.12.5295.01A.01R.1849.01	41.0036	GBM.TCGA.12.5295.01A.01R.1849.01	43.4429	GBM.TCGA.12.5295.01A.01R.1849.01	92.7365	GBM.TCGA.12.5295.01A.01R.1849.01	77.6541	GBM.TCGA.12.5295.01A.01R.1849.01	76.7581	GBM.TCGA.12.5295.01A.01R.1849.01	61.1283	GBM.TCGA.12.5295.01A.01R.1849.01	61.8664	GBM.TCGA.12.5295.01A.01R.1849.01	63.7884
GBM.TCGA.12.5299.01A.02R.1849.01	64.9529	GBM.TCGA.12.5299.01A.02R.1849.01	63.1375	GBM.TCGA.12.5299.01A.02R.1849.01	52.8393	GBM.TCGA.12.5299.01A.02R.1849.01	47.0365	GBM.TCGA.12.5299.01A.02R.1849.01	93.911	GBM.TCGA.12.5299.01A.02R.1849.01	69.1698	GBM.TCGA.12.5299.01A.02R.1849.01	77.7859	GBM.TCGA.12.5299.01A.02R.1849.01	61.2083	GBM.TCGA.12.5299.01A.02R.1849.01	66.8657	GBM.TCGA.12.5299.01A.02R.1849.01	67.4471
OV.TCGA.13.0714.01A.01R.1564.13	67.9419	OV.TCGA.13.0714.01A.01R.1564.13	50.2767	OV.TCGA.13.0714.01A.01R.1564.13	53.0878	OV.TCGA.13.0714.01A.01R.1564.13	52.7361	OV.TCGA.13.0714.01A.01R.1564.13	49.1991	OV.TCGA.13.0714.01A.01R.1564.13	44.3023	OV.TCGA.13.0714.01A.01R.1564.13	65.1231	OV.TCGA.13.0714.01A.01R.1564.13	40.0442	OV.TCGA.13.0714.01A.01R.1564.13	54.4191	OV.TCGA.13.0714.01A.01R.1564.13	40.239
OV.TCGA.13.0726.01A.01R.1564.13	51.6071	OV.TCGA.13.0726.01A.01R.1564.13	47.2744	OV.TCGA.13.0726.01A.01R.1564.13	46.7708	OV.TCGA.13.0726.01A.01R.1564.13	42.9676	OV.TCGA.13.0726.01A.01R.1564.13	53.9239	OV.TCGA.13.0726.01A.01R.1564.13	27.2091	OV.TCGA.13.0726.01A.01R.1564.13	67.414	OV.TCGA.13.0726.01A.01R.1564.13	36.0009	OV.TCGA.13.0726.01A.01R.1564.13	59.3344	OV.TCGA.13.0726.01A.01R.1564.13	43.9107
OV.TCGA.13.0795.01A.01R.1564.13	60.876	OV.TCGA.13.0795.01A.01R.1564.13	33.8236	OV.TCGA.13.0795.01A.01R.1564.13	56.5713	OV.TCGA.13.0795.01A.01R.1564.13	55.0097	OV.TCGA.13.0795.01A.01R.1564.13	53.5327	OV.TCGA.13.0795.01A.01R.1564.13	48.1241	OV.TCGA.13.0795.01A.01R.1564.13	47.8794	OV.TCGA.13.0795.01A.01R.1564.13	27.469	OV.TCGA.13.0795.01A.01R.1564.13	48.3789	OV.TCGA.13.0795.01A.01R.1564.13	37.2061
OV.TCGA.13.0800.01A.01R.1564.13	53.8426	OV.TCGA.13.0800.01A.01R.1564.13	38.8628	OV.TCGA.13.0800.01A.01R.1564.13	58.6869	OV.TCGA.13.0800.01A.01R.1564.13	51.4899	OV.TCGA.13.0800.01A.01R.1564.13	53.2872	OV.TCGA.13.0800.01A.01R.1564.13	53.0825	OV.TCGA.13.0800.01A.01R.1564.13	53.5789	OV.TCGA.13.0800.01A.01R.1564.13	41.4664	OV.TCGA.13.0800.01A.01R.1564.13	37.566	OV.TCGA.13.0800.01A.01R.1564.13	42.2065
OV.TCGA.13.0804.01A.01R.1564.13	66.1941	OV.TCGA.13.0804.01A.01R.1564.13	42.7635	OV.TCGA.13.0804.01A.01R.1564.13	52.8491	OV.TCGA.13.0804.01A.01R.1564.13	44.2386	OV.TCGA.13.0804.01A.01R.1564.13	50.463	OV.TCGA.13.0804.01A.01R.1564.13	42.7486	OV.TCGA.13.0804.01A.01R.1564.13	69.9182	OV.TCGA.13.0804.01A.01R.1564.13	37.2943	OV.TCGA.13.0804.01A.01R.1564.13	54.3333	OV.TCGA.13.0804.01A.01R.1564.13	37.3204
OV.TCGA.13.0883.01A.02R.1569.13	65.173	OV.TCGA.13.0883.01A.02R.1569.13	57.6739	OV.TCGA.13.0883.01A.02R.1569.13	51.2393	OV.TCGA.13.0883.01A.02R.1569.13	62.9856	OV.TCGA.13.0883.01A.02R.1569.13	57.7552	OV.TCGA.13.0883.01A.02R.1569.13	40.9397	OV.TCGA.13.0883.01A.02R.1569.13	79.4525	OV.TCGA.13.0883.01A.02R.1569.13	44.742	OV.TCGA.13.0883.01A.02R.1569.13	62.4767	OV.TCGA.13.0883.01A.02R.1569.13	53.505
OV.TCGA.13.0884.01B.01R.1565.13	62.9268	OV.TCGA.13.0884.01B.01R.1565.13	39.9015	OV.TCGA.13.0884.01B.01R.1565.13	47.5805	OV.TCGA.13.0884.01B.01R.1565.13	54.3166	OV.TCGA.13.0884.01B.01R.1565.13	52.7602	OV.TCGA.13.0884.01B.01R.1565.13	45.3008	OV.TCGA.13.0884.01B.01R.1565.13	48.9313	OV.TCGA.13.0884.01B.01R.1565.13	38.5386	OV.TCGA.13.0884.01B.01R.1565.13	50.9591	OV.TCGA.13.0884.01B.01R.1565.13	42.2949
OV.TCGA.13.0885.01A.02R.1569.13	66.8776	OV.TCGA.13.0885.01A.02R.1569.13	36.3598	OV.TCGA.13.0885.01A.02R.1569.13	52.1877	OV.TCGA.13.0885.01A.02R.1569.13	48.1592	OV.TCGA.13.0885.01A.02R.1569.13	57.7511	OV.TCGA.13.0885.01A.02R.1569.13	54.0511	OV.TCGA.13.0885.01A.02R.1569.13	61.7915	OV.TCGA.13.0885.01A.02R.1569.13	29.4585	OV.TCGA.13.0885.01A.02R.1569.13	55.3367	OV.TCGA.13.0885.01A.02R.1569.13	37.9167
OV.TCGA.13.0886.01A.01R.1569.13	66.3691	OV.TCGA.13.0886.01A.01R.1569.13	38.3059	OV.TCGA.13.0886.01A.01R.1569.13	52.2738	OV.TCGA.13.0886.01A.01R.1569.13	45.1373	OV.TCGA.13.0886.01A.01R.1569.13	63.6574	OV.TCGA.13.0886.01A.01R.1569.13	32.9006	OV.TCGA.13.0886.01A.01R.1569.13	63.0753	OV.TCGA.13.0886.01A.01R.1569.13	43.0714	OV.TCGA.13.0886.01A.01R.1569.13	55.8466	OV.TCGA.13.0886.01A.01R.1569.13	42.5714
OV.TCGA.13.0887.01A.01R.1564.13	58.2154	OV.TCGA.13.0887.01A.01R.1564.13	34.7709	OV.TCGA.13.0887.01A.01R.1564.13	49.9332	OV.TCGA.13.0887.01A.01R.1564.13	39.9547	OV.TCGA.13.0887.01A.01R.1564.13	74.6503	OV.TCGA.13.0887.01A.01R.1564.13	53.0915	OV.TCGA.13.0887.01A.01R.1564.13	77.1512	OV.TCGA.13.0887.01A.01R.1564.13	35.0586	OV.TCGA.13.0887.01A.01R.1564.13	57.728	OV.TCGA.13.0887.01A.01R.1564.13	44.2823
OV.TCGA.13.0888.01A.01R.1564.13	64.4104	OV.TCGA.13.0888.01A.01R.1564.13	45.643	OV.TCGA.13.0888.01A.01R.1564.13	52.8092	OV.TCGA.13.0888.01A.01R.1564.13	51.7879	OV.TCGA.13.0888.01A.01R.1564.13	51.5735	OV.TCGA.13.0888.01A.01R.1564.13	47.3281	OV.TCGA.13.0888.01A.01R.1564.13	56.2033	OV.TCGA.13.0888.01A.01R.1564.13	38.6764	OV.TCGA.13.0888.01A.01R.1564.13	56.6053	OV.TCGA.13.0888.01A.01R.1564.13	42.2394
OV.TCGA.13.0891.01A.01R.1564.13	58.9627	OV.TCGA.13.0891.01A.01R.1564.13	40.3274	OV.TCGA.13.0891.01A.01R.1564.13	46.7984	OV.TCGA.13.0891.01A.01R.1564.13	43.4218	OV.TCGA.13.0891.01A.01R.1564.13	31.4036	OV.TCGA.13.0891.01A.01R.1564.13	46.6991	OV.TCGA.13.0891.01A.01R.1564.13	49.8976	OV.TCGA.13.0891.01A.01R.1564.13	32.7146	OV.TCGA.13.0891.01A.01R.1564.13	50.6669	OV.TCGA.13.0891.01A.01R.1564.13	36.6983
OV.TCGA.13.0893.01B.01R.1565.13	60.5783	OV.TCGA.13.0893.01B.01R.1565.13	36.4081	OV.TCGA.13.0893.01B.01R.1565.13	46.5328	OV.TCGA.13.0893.01B.01R.1565.13	45.5047	OV.TCGA.13.0893.01B.01R.1565.13	66.7416	OV.TCGA.13.0893.01B.01R.1565.13	73.7676	OV.TCGA.13.0893.01B.01R.1565.13	64.5387	OV.TCGA.13.0893.01B.01R.1565.13	35.9554	OV.TCGA.13.0893.01B.01R.1565.13	53.6152	OV.TCGA.13.0893.01B.01R.1565.13	47.6033
OV.TCGA.13.0897.01A.01R.1564.13	59.2851	OV.TCGA.13.0897.01A.01R.1564.13	37.2896	OV.TCGA.13.0897.01A.01R.1564.13	53.1999	OV.TCGA.13.0897.01A.01R.1564.13	41.8454	OV.TCGA.13.0897.01A.01R.1564.13	25.237	OV.TCGA.13.0897.01A.01R.1564.13	43.2999	OV.TCGA.13.0897.01A.01R.1564.13	70.8718	OV.TCGA.13.0897.01A.01R.1564.13	40.6946	OV.TCGA.13.0897.01A.01R.1564.13	59.9939	OV.TCGA.13.0897.01A.01R.1564.13	47.1545
OV.TCGA.13.0905.01B.01R.1565.13	46.2512	OV.TCGA.13.0905.01B.01R.1565.13	36.2856	OV.TCGA.13.0905.01B.01R.1565.13	61.4933	OV.TCGA.13.0905.01B.01R.1565.13	46.0998	OV.TCGA.13.0905.01B.01R.1565.13	63.8414	OV.TCGA.13.0905.01B.01R.1565.13	61.2802	OV.TCGA.13.0905.01B.01R.1565.13	74.3361	OV.TCGA.13.0905.01B.01R.1565.13	41.6724	OV.TCGA.13.0905.01B.01R.1565.13	57.2542	OV.TCGA.13.0905.01B.01R.1565.13	53.4596
OV.TCGA.13.0911.01A.01R.1564.13	64.3684	OV.TCGA.13.0911.01A.01R.1564.13	43.8092	OV.TCGA.13.0911.01A.01R.1564.13	56.7574	OV.TCGA.13.0911.01A.01R.1564.13	49.1051	OV.TCGA.13.0911.01A.01R.1564.13	58.4357	OV.TCGA.13.0911.01A.01R.1564.13	47.519	OV.TCGA.13.0911.01A.01R.1564.13	72.8365	OV.TCGA.13.0911.01A.01R.1564.13	44.1489	OV.TCGA.13.0911.01A.01R.1564.13	55.4882	OV.TCGA.13.0911.01A.01R.1564.13	47.3461
OV.TCGA.13.0916.01A.01R.1564.13	58.127	OV.TCGA.13.0916.01A.01R.1564.13	32.7682	OV.TCGA.13.0916.01A.01R.1564.13	60.3432	OV.TCGA.13.0916.01A.01R.1564.13	39.9969	OV.TCGA.13.0916.01A.01R.1564.13	92.341	OV.TCGA.13.0916.01A.01R.1564.13	82.6491	OV.TCGA.13.0916.01A.01R.1564.13	62.4919	OV.TCGA.13.0916.01A.01R.1564.13	32.5527	OV.TCGA.13.0916.01A.01R.1564.13	61.0167	OV.TCGA.13.0916.01A.01R.1564.13	57.3391
OV.TCGA.13.0923.01A.01R.1564.13	62.239	OV.TCGA.13.0923.01A.01R.1564.13	39.306	OV.TCGA.13.0923.01A.01R.1564.13	48.3652	OV.TCGA.13.0923.01A.01R.1564.13	42.1726	OV.TCGA.13.0923.01A.01R.1564.13	57.9411	OV.TCGA.13.0923.01A.01R.1564.13	43.1197	OV.TCGA.13.0923.01A.01R.1564.13	71.8	OV.TCGA.13.0923.01A.01R.1564.13	47.0546	OV.TCGA.13.0923.01A.01R.1564.13	52.3955	OV.TCGA.13.0923.01A.01R.1564.13	35.173
OV.TCGA.13.1403.01A.01R.1565.13	57.5995	OV.TCGA.13.1403.01A.01R.1565.13	45.2044	OV.TCGA.13.1403.01A.01R.1565.13	54.4528	OV.TCGA.13.1403.01A.01R.1565.13	48.4058	OV.TCGA.13.1403.01A.01R.1565.13	29.4273	OV.TCGA.13.1403.01A.01R.1565.13	32.4586	OV.TCGA.13.1403.01A.01R.1565.13	77.7221	OV.TCGA.13.1403.01A.01R.1565.13	40.9959	OV.TCGA.13.1403.01A.01R.1565.13	60.205	OV.TCGA.13.1403.01A.01R.1565.13	46.5451
OV.TCGA.13.1404.01A.01R.1565.13	61.1261	OV.TCGA.13.1404.01A.01R.1565.13	39.8456	OV.TCGA.13.1404.01A.01R.1565.13	52.5692	OV.TCGA.13.1404.01A.01R.1565.13	47.5666	OV.TCGA.13.1404.01A.01R.1565.13	60.3032	OV.TCGA.13.1404.01A.01R.1565.13	54.9622	OV.TCGA.13.1404.01A.01R.1565.13	74.2401	OV.TCGA.13.1404.01A.01R.1565.13	48.1636	OV.TCGA.13.1404.01A.01R.1565.13	55.9099	OV.TCGA.13.1404.01A.01R.1565.13	48.4706
OV.TCGA.13.1405.01A.01R.1565.13	56.0545	OV.TCGA.13.1405.01A.01R.1565.13	39.8646	OV.TCGA.13.1405.01A.01R.1565.13	44.6938	OV.TCGA.13.1405.01A.01R.1565.13	40.2525	OV.TCGA.13.1405.01A.01R.1565.13	69.7094	OV.TCGA.13.1405.01A.01R.1565.13	72.401	OV.TCGA.13.1405.01A.01R.1565.13	70.6932	OV.TCGA.13.1405.01A.01R.1565.13	51.6279	OV.TCGA.13.1405.01A.01R.1565.13	60.4381	OV.TCGA.13.1405.01A.01R.1565.13	53.7148
OV.TCGA.13.1411.01A.01R.1565.13	65.9124	OV.TCGA.13.1411.01A.01R.1565.13	54.0971	OV.TCGA.13.1411.01A.01R.1565.13	51.7971	OV.TCGA.13.1411.01A.01R.1565.13	42.9117	OV.TCGA.13.1411.01A.01R.1565.13	62.317	OV.TCGA.13.1411.01A.01R.1565.13	64.0027	OV.TCGA.13.1411.01A.01R.1565.13	77.7091	OV.TCGA.13.1411.01A.01R.1565.13	51.8466	OV.TCGA.13.1411.01A.01R.1565.13	64.1234	OV.TCGA.13.1411.01A.01R.1565.13	55.866
OV.TCGA.13.1477.01A.01R.1565.13	63.1853	OV.TCGA.13.1477.01A.01R.1565.13	46.1295	OV.TCGA.13.1477.01A.01R.1565.13	48.1747	OV.TCGA.13.1477.01A.01R.1565.13	54.4959	OV.TCGA.13.1477.01A.01R.1565.13	56.8522	OV.TCGA.13.1477.01A.01R.1565.13	37.1554	OV.TCGA.13.1477.01A.01R.1565.13	66.5215	OV.TCGA.13.1477.01A.01R.1565.13	47.3789	OV.TCGA.13.1477.01A.01R.1565.13	56.9027	OV.TCGA.13.1477.01A.01R.1565.13	42.6499
OV.TCGA.13.1483.01A.01R.1565.13	64.676	OV.TCGA.13.1483.01A.01R.1565.13	45.5548	OV.TCGA.13.1483.01A.01R.1565.13	49.5324	OV.TCGA.13.1483.01A.01R.1565.13	43.0837	OV.TCGA.13.1483.01A.01R.1565.13	76.3829	OV.TCGA.13.1483.01A.01R.1565.13	64.9198	OV.TCGA.13.1483.01A.01R.1565.13	83.8066	OV.TCGA.13.1483.01A.01R.1565.13	42.327	OV.TCGA.13.1483.01A.01R.1565.13	59.9962	OV.TCGA.13.1483.01A.01R.1565.13	49.9825
OV.TCGA.13.1487.01A.01R.1565.13	61.7954	OV.TCGA.13.1487.01A.01R.1565.13	45.9087	OV.TCGA.13.1487.01A.01R.1565.13	46.2771	OV.TCGA.13.1487.01A.01R.1565.13	55.6899	OV.TCGA.13.1487.01A.01R.1565.13	50.0439	OV.TCGA.13.1487.01A.01R.1565.13	40.3225	OV.TCGA.13.1487.01A.01R.1565.13	61.0708	OV.TCGA.13.1487.01A.01R.1565.13	43.5602	OV.TCGA.13.1487.01A.01R.1565.13	55.9271	OV.TCGA.13.1487.01A.01R.1565.13	44.211
OV.TCGA.13.1488.01A.01R.1565.13	68.1854	OV.TCGA.13.1488.01A.01R.1565.13	38.5073	OV.TCGA.13.1488.01A.01R.1565.13	50.6774	OV.TCGA.13.1488.01A.01R.1565.13	44.5487	OV.TCGA.13.1488.01A.01R.1565.13	62.714	OV.TCGA.13.1488.01A.01R.1565.13	41.2476	OV.TCGA.13.1488.01A.01R.1565.13	72.0269	OV.TCGA.13.1488.01A.01R.1565.13	38.5859	OV.TCGA.13.1488.01A.01R.1565.13	56.2439	OV.TCGA.13.1488.01A.01R.1565.13	33.2794
OV.TCGA.13.1489.01A.01R.1565.13	53.377	OV.TCGA.13.1489.01A.01R.1565.13	35.7825	OV.TCGA.13.1489.01A.01R.1565.13	48.4428	OV.TCGA.13.1489.01A.01R.1565.13	43.5896	OV.TCGA.13.1489.01A.01R.1565.13	72.314	OV.TCGA.13.1489.01A.01R.1565.13	64.9958	OV.TCGA.13.1489.01A.01R.1565.13	72.5654	OV.TCGA.13.1489.01A.01R.1565.13	39.5825	OV.TCGA.13.1489.01A.01R.1565.13	56.3809	OV.TCGA.13.1489.01A.01R.1565.13	31.1359
OV.TCGA.13.1492.01A.01R.1565.13	65.2834	OV.TCGA.13.1492.01A.01R.1565.13	26.4437	OV.TCGA.13.1492.01A.01R.1565.13	51.5013	OV.TCGA.13.1492.01A.01R.1565.13	44.1036	OV.TCGA.13.1492.01A.01R.1565.13	87.5405	OV.TCGA.13.1492.01A.01R.1565.13	87.9049	OV.TCGA.13.1492.01A.01R.1565.13	76.0952	OV.TCGA.13.1492.01A.01R.1565.13	55.0268	OV.TCGA.13.1492.01A.01R.1565.13	54.2243	OV.TCGA.13.1492.01A.01R.1565.13	44.3864
OV.TCGA.13.1495.01A.01R.1565.13	58.6191	OV.TCGA.13.1495.01A.01R.1565.13	38.6303	OV.TCGA.13.1495.01A.01R.1565.13	48.3199	OV.TCGA.13.1495.01A.01R.1565.13	40.162	OV.TCGA.13.1495.01A.01R.1565.13	66.9132	OV.TCGA.13.1495.01A.01R.1565.13	50.6114	OV.TCGA.13.1495.01A.01R.1565.13	75.1439	OV.TCGA.13.1495.01A.01R.1565.13	47.905	OV.TCGA.13.1495.01A.01R.1565.13	56.6959	OV.TCGA.13.1495.01A.01R.1565.13	41.8131
OV.TCGA.13.1496.01A.01R.1565.13	58.8876	OV.TCGA.13.1496.01A.01R.1565.13	45.6061	OV.TCGA.13.1496.01A.01R.1565.13	67.5019	OV.TCGA.13.1496.01A.01R.1565.13	45.7862	OV.TCGA.13.1496.01A.01R.1565.13	55.8059	OV.TCGA.13.1496.01A.01R.1565.13	46.6912	OV.TCGA.13.1496.01A.01R.1565.13	72.3414	OV.TCGA.13.1496.01A.01R.1565.13	40.1799	OV.TCGA.13.1496.01A.01R.1565.13	53.5997	OV.TCGA.13.1496.01A.01R.1565.13	38.8503
OV.TCGA.13.1497.01A.01R.1565.13	69.0882	OV.TCGA.13.1497.01A.01R.1565.13	39.3407	OV.TCGA.13.1497.01A.01R.1565.13	46.2719	OV.TCGA.13.1497.01A.01R.1565.13	46.7025	OV.TCGA.13.1497.01A.01R.1565.13	71.3246	OV.TCGA.13.1497.01A.01R.1565.13	78.0582	OV.TCGA.13.1497.01A.01R.1565.13	76.3295	OV.TCGA.13.1497.01A.01R.1565.13	40.3453	OV.TCGA.13.1497.01A.01R.1565.13	58.715	OV.TCGA.13.1497.01A.01R.1565.13	44.5184
OV.TCGA.13.1498.01A.01R.1565.13	55.7174	OV.TCGA.13.1498.01A.01R.1565.13	44.5285	OV.TCGA.13.1498.01A.01R.1565.13	58.1905	OV.TCGA.13.1498.01A.01R.1565.13	50.6697	OV.TCGA.13.1498.01A.01R.1565.13	66.0887	OV.TCGA.13.1498.01A.01R.1565.13	46.8295	OV.TCGA.13.1498.01A.01R.1565.13	77.728	OV.TCGA.13.1498.01A.01R.1565.13	48.4732	OV.TCGA.13.1498.01A.01R.1565.13	55.5873	OV.TCGA.13.1498.01A.01R.1565.13	48.785
OV.TCGA.13.1499.01A.01R.1565.13	51.6678	OV.TCGA.13.1499.01A.01R.1565.13	43.6864	OV.TCGA.13.1499.01A.01R.1565.13	55.661	OV.TCGA.13.1499.01A.01R.1565.13	49.251	OV.TCGA.13.1499.01A.01R.1565.13	76.2789	OV.TCGA.13.1499.01A.01R.1565.13	67.5075	OV.TCGA.13.1499.01A.01R.1565.13	68.5334	OV.TCGA.13.1499.01A.01R.1565.13	61.3359	OV.TCGA.13.1499.01A.01R.1565.13	61.5858	OV.TCGA.13.1499.01A.01R.1565.13	61.3841
OV.TCGA.13.1501.01A.01R.1565.13	59.7106	OV.TCGA.13.1501.01A.01R.1565.13	39.4311	OV.TCGA.13.1501.01A.01R.1565.13	44.2926	OV.TCGA.13.1501.01A.01R.1565.13	41.5102	OV.TCGA.13.1501.01A.01R.1565.13	66.4885	OV.TCGA.13.1501.01A.01R.1565.13	59.8111	OV.TCGA.13.1501.01A.01R.1565.13	46.8213	OV.TCGA.13.1501.01A.01R.1565.13	41.2375	OV.TCGA.13.1501.01A.01R.1565.13	54.8981	OV.TCGA.13.1501.01A.01R.1565.13	52.1557
OV.TCGA.13.1505.01A.01R.1565.13	56.8584	OV.TCGA.13.1505.01A.01R.1565.13	43.3047	OV.TCGA.13.1505.01A.01R.1565.13	53.5942	OV.TCGA.13.1505.01A.01R.1565.13	58.6395	OV.TCGA.13.1505.01A.01R.1565.13	50.8834	OV.TCGA.13.1505.01A.01R.1565.13	36.929	OV.TCGA.13.1505.01A.01R.1565.13	70.3531	OV.TCGA.13.1505.01A.01R.1565.13	57.3452	OV.TCGA.13.1505.01A.01R.1565.13	67.76	OV.TCGA.13.1505.01A.01R.1565.13	54.5423
OV.TCGA.13.1506.01A.01R.1565.13	64.534	OV.TCGA.13.1506.01A.01R.1565.13	32.9945	OV.TCGA.13.1506.01A.01R.1565.13	51.6201	OV.TCGA.13.1506.01A.01R.1565.13	42.3341	OV.TCGA.13.1506.01A.01R.1565.13	56.5762	OV.TCGA.13.1506.01A.01R.1565.13	59.9939	OV.TCGA.13.1506.01A.01R.1565.13	78.131	OV.TCGA.13.1506.01A.01R.1565.13	40.3836	OV.TCGA.13.1506.01A.01R.1565.13	51.9367	OV.TCGA.13.1506.01A.01R.1565.13	31.6027
OV.TCGA.13.1507.01A.01R.1565.13	60.8844	OV.TCGA.13.1507.01A.01R.1565.13	43.1454	OV.TCGA.13.1507.01A.01R.1565.13	62.6569	OV.TCGA.13.1507.01A.01R.1565.13	49.8299	OV.TCGA.13.1507.01A.01R.1565.13	71.8878	OV.TCGA.13.1507.01A.01R.1565.13	52.6659	OV.TCGA.13.1507.01A.01R.1565.13	71.9751	OV.TCGA.13.1507.01A.01R.1565.13	47.2443	OV.TCGA.13.1507.01A.01R.1565.13	57.195	OV.TCGA.13.1507.01A.01R.1565.13	43.9213
OV.TCGA.13.1509.01A.01R.1565.13	51.5668	OV.TCGA.13.1509.01A.01R.1565.13	38.259	OV.TCGA.13.1509.01A.01R.1565.13	49.9461	OV.TCGA.13.1509.01A.01R.1565.13	47.2978	OV.TCGA.13.1509.01A.01R.1565.13	73.6473	OV.TCGA.13.1509.01A.01R.1565.13	66.4434	OV.TCGA.13.1509.01A.01R.1565.13	72.9605	OV.TCGA.13.1509.01A.01R.1565.13	49.8446	OV.TCGA.13.1509.01A.01R.1565.13	60.1671	OV.TCGA.13.1509.01A.01R.1565.13	53.4016
OV.TCGA.13.1510.01A.02R.1565.13	52.178	OV.TCGA.13.1510.01A.02R.1565.13	45.2946	OV.TCGA.13.1510.01A.02R.1565.13	47.1728	OV.TCGA.13.1510.01A.02R.1565.13	41.6452	OV.TCGA.13.1510.01A.02R.1565.13	68.6113	OV.TCGA.13.1510.01A.02R.1565.13	46.8327	OV.TCGA.13.1510.01A.02R.1565.13	77.2874	OV.TCGA.13.1510.01A.02R.1565.13	43.2662	OV.TCGA.13.1510.01A.02R.1565.13	57.6695	OV.TCGA.13.1510.01A.02R.1565.13	43.6122
OV.TCGA.13.1511.01A.01R.1565.13	59.335	OV.TCGA.13.1511.01A.01R.1565.13	41.3969	OV.TCGA.13.1511.01A.01R.1565.13	49.3102	OV.TCGA.13.1511.01A.01R.1565.13	41.0473	OV.TCGA.13.1511.01A.01R.1565.13	47.9121	OV.TCGA.13.1511.01A.01R.1565.13	33.1227	OV.TCGA.13.1511.01A.01R.1565.13	73.2387	OV.TCGA.13.1511.01A.01R.1565.13	43.5779	OV.TCGA.13.1511.01A.01R.1565.13	57.9448	OV.TCGA.13.1511.01A.01R.1565.13	46.7474
OV.TCGA.13.1512.01A.01R.1565.13	63.6992	OV.TCGA.13.1512.01A.01R.1565.13	34.3446	OV.TCGA.13.1512.01A.01R.1565.13	47.0223	OV.TCGA.13.1512.01A.01R.1565.13	37.5098	OV.TCGA.13.1512.01A.01R.1565.13	58.9241	OV.TCGA.13.1512.01A.01R.1565.13	70.8315	OV.TCGA.13.1512.01A.01R.1565.13	77.6234	OV.TCGA.13.1512.01A.01R.1565.13	39.9437	OV.TCGA.13.1512.01A.01R.1565.13	56.2373	OV.TCGA.13.1512.01A.01R.1565.13	51.5032
OV.TCGA.13.2060.01A.01R.1568.13	64.7834	OV.TCGA.13.2060.01A.01R.1568.13	43.2937	OV.TCGA.13.2060.01A.01R.1568.13	59.2148	OV.TCGA.13.2060.01A.01R.1568.13	50.7133	OV.TCGA.13.2060.01A.01R.1568.13	78.7526	OV.TCGA.13.2060.01A.01R.1568.13	71.7606	OV.TCGA.13.2060.01A.01R.1568.13	71.8738	OV.TCGA.13.2060.01A.01R.1568.13	45.0855	OV.TCGA.13.2060.01A.01R.1568.13	58.4102	OV.TCGA.13.2060.01A.01R.1568.13	42.0653
OV.TCGA.13.A5FT.01A.11R.A406.31	65.9163	OV.TCGA.13.A5FT.01A.11R.A406.31	34.5921	OV.TCGA.13.A5FT.01A.11R.A406.31	48.4969	OV.TCGA.13.A5FT.01A.11R.A406.31	48.9057	OV.TCGA.13.A5FT.01A.11R.A406.31	74.409	OV.TCGA.13.A5FT.01A.11R.A406.31	82.6078	OV.TCGA.13.A5FT.01A.11R.A406.31	82.8454	OV.TCGA.13.A5FT.01A.11R.A406.31	37.454	OV.TCGA.13.A5FT.01A.11R.A406.31	54.5454	OV.TCGA.13.A5FT.01A.11R.A406.31	34.8817
GBM.TCGA.14.0736.02A.01R.2005.01	63.6692	GBM.TCGA.14.0736.02A.01R.2005.01	47.8693	GBM.TCGA.14.0736.02A.01R.2005.01	46.2786	GBM.TCGA.14.0736.02A.01R.2005.01	51.3058	GBM.TCGA.14.0736.02A.01R.2005.01	64.2431	GBM.TCGA.14.0736.02A.01R.2005.01	48.0975	GBM.TCGA.14.0736.02A.01R.2005.01	70.1141	GBM.TCGA.14.0736.02A.01R.2005.01	54.6839	GBM.TCGA.14.0736.02A.01R.2005.01	59.5074	GBM.TCGA.14.0736.02A.01R.2005.01	56.6422
GBM.TCGA.14.0787.01A.01R.1849.01	71.9078	GBM.TCGA.14.0787.01A.01R.1849.01	61.5013	GBM.TCGA.14.0787.01A.01R.1849.01	45.8226	GBM.TCGA.14.0787.01A.01R.1849.01	41.2393	GBM.TCGA.14.0787.01A.01R.1849.01	68.403	GBM.TCGA.14.0787.01A.01R.1849.01	58.2845	GBM.TCGA.14.0787.01A.01R.1849.01	81.3575	GBM.TCGA.14.0787.01A.01R.1849.01	56.5169	GBM.TCGA.14.0787.01A.01R.1849.01	65.9055	GBM.TCGA.14.0787.01A.01R.1849.01	72.8
GBM.TCGA.14.0789.01A.01R.1849.01	70.0276	GBM.TCGA.14.0789.01A.01R.1849.01	66.877	GBM.TCGA.14.0789.01A.01R.1849.01	52.7588	GBM.TCGA.14.0789.01A.01R.1849.01	40.2306	GBM.TCGA.14.0789.01A.01R.1849.01	64.6308	GBM.TCGA.14.0789.01A.01R.1849.01	53.1026	GBM.TCGA.14.0789.01A.01R.1849.01	81.0725	GBM.TCGA.14.0789.01A.01R.1849.01	63.397	GBM.TCGA.14.0789.01A.01R.1849.01	66.675	GBM.TCGA.14.0789.01A.01R.1849.01	70.7458
GBM.TCGA.14.0790.01B.01R.1849.01	63.844	GBM.TCGA.14.0790.01B.01R.1849.01	52.9414	GBM.TCGA.14.0790.01B.01R.1849.01	42.7839	GBM.TCGA.14.0790.01B.01R.1849.01	43.3804	GBM.TCGA.14.0790.01B.01R.1849.01	74.2125	GBM.TCGA.14.0790.01B.01R.1849.01	61.6312	GBM.TCGA.14.0790.01B.01R.1849.01	73.548	GBM.TCGA.14.0790.01B.01R.1849.01	61.0365	GBM.TCGA.14.0790.01B.01R.1849.01	67.4964	GBM.TCGA.14.0790.01B.01R.1849.01	73.5082
GBM.TCGA.14.0817.01A.01R.1849.01	62.9241	GBM.TCGA.14.0817.01A.01R.1849.01	57.3451	GBM.TCGA.14.0817.01A.01R.1849.01	52.7521	GBM.TCGA.14.0817.01A.01R.1849.01	38.5898	GBM.TCGA.14.0817.01A.01R.1849.01	91.1655	GBM.TCGA.14.0817.01A.01R.1849.01	81.6004	GBM.TCGA.14.0817.01A.01R.1849.01	79.6254	GBM.TCGA.14.0817.01A.01R.1849.01	59.7197	GBM.TCGA.14.0817.01A.01R.1849.01	67.7179	GBM.TCGA.14.0817.01A.01R.1849.01	74.3798
GBM.TCGA.14.0871.01A.01R.1849.01	61.9238	GBM.TCGA.14.0871.01A.01R.1849.01	55.0619	GBM.TCGA.14.0871.01A.01R.1849.01	49.1867	GBM.TCGA.14.0871.01A.01R.1849.01	57.6784	GBM.TCGA.14.0871.01A.01R.1849.01	54.8981	GBM.TCGA.14.0871.01A.01R.1849.01	48.7908	GBM.TCGA.14.0871.01A.01R.1849.01	69.4391	GBM.TCGA.14.0871.01A.01R.1849.01	51.5367	GBM.TCGA.14.0871.01A.01R.1849.01	58.7852	GBM.TCGA.14.0871.01A.01R.1849.01	47.4582
GBM.TCGA.14.1034.01A.01R.1849.01	65.9564	GBM.TCGA.14.1034.01A.01R.1849.01	60.8607	GBM.TCGA.14.1034.01A.01R.1849.01	44.4293	GBM.TCGA.14.1034.01A.01R.1849.01	43.5759	GBM.TCGA.14.1034.01A.01R.1849.01	70.6132	GBM.TCGA.14.1034.01A.01R.1849.01	57.6216	GBM.TCGA.14.1034.01A.01R.1849.01	76.8557	GBM.TCGA.14.1034.01A.01R.1849.01	59.5032	GBM.TCGA.14.1034.01A.01R.1849.01	67.2705	GBM.TCGA.14.1034.01A.01R.1849.01	73.3889
GBM.TCGA.14.1034.02B.01R.2005.01	73.1416	GBM.TCGA.14.1034.02B.01R.2005.01	67.529	GBM.TCGA.14.1034.02B.01R.2005.01	44.7706	GBM.TCGA.14.1034.02B.01R.2005.01	44.1817	GBM.TCGA.14.1034.02B.01R.2005.01	86.5832	GBM.TCGA.14.1034.02B.01R.2005.01	69.3801	GBM.TCGA.14.1034.02B.01R.2005.01	74.3585	GBM.TCGA.14.1034.02B.01R.2005.01	58.2679	GBM.TCGA.14.1034.02B.01R.2005.01	69.0709	GBM.TCGA.14.1034.02B.01R.2005.01	67.5132
GBM.TCGA.14.1823.01A.01R.1849.01	71.3825	GBM.TCGA.14.1823.01A.01R.1849.01	54.9273	GBM.TCGA.14.1823.01A.01R.1849.01	45.1922	GBM.TCGA.14.1823.01A.01R.1849.01	48.8685	GBM.TCGA.14.1823.01A.01R.1849.01	72.3293	GBM.TCGA.14.1823.01A.01R.1849.01	57.0707	GBM.TCGA.14.1823.01A.01R.1849.01	81.1428	GBM.TCGA.14.1823.01A.01R.1849.01	61.7359	GBM.TCGA.14.1823.01A.01R.1849.01	68.92	GBM.TCGA.14.1823.01A.01R.1849.01	67.835
GBM.TCGA.14.1825.01A.01R.1850.01	65.6465	GBM.TCGA.14.1825.01A.01R.1850.01	50.9824	GBM.TCGA.14.1825.01A.01R.1850.01	42.3667	GBM.TCGA.14.1825.01A.01R.1850.01	56.4414	GBM.TCGA.14.1825.01A.01R.1850.01	60.24	GBM.TCGA.14.1825.01A.01R.1850.01	55.3535	GBM.TCGA.14.1825.01A.01R.1850.01	70.8317	GBM.TCGA.14.1825.01A.01R.1850.01	54.2395	GBM.TCGA.14.1825.01A.01R.1850.01	61.7586	GBM.TCGA.14.1825.01A.01R.1850.01	56.4489
GBM.TCGA.14.1829.01A.01R.1850.01	65.5386	GBM.TCGA.14.1829.01A.01R.1850.01	45.2291	GBM.TCGA.14.1829.01A.01R.1850.01	46.0666	GBM.TCGA.14.1829.01A.01R.1850.01	42.9819	GBM.TCGA.14.1829.01A.01R.1850.01	85.074	GBM.TCGA.14.1829.01A.01R.1850.01	67.3585	GBM.TCGA.14.1829.01A.01R.1850.01	81.687	GBM.TCGA.14.1829.01A.01R.1850.01	60.1437	GBM.TCGA.14.1829.01A.01R.1850.01	65.6872	GBM.TCGA.14.1829.01A.01R.1850.01	70.3187
GBM.TCGA.14.2554.01A.01R.1850.01	69.5132	GBM.TCGA.14.2554.01A.01R.1850.01	55.9681	GBM.TCGA.14.2554.01A.01R.1850.01	53.1963	GBM.TCGA.14.2554.01A.01R.1850.01	46.1376	GBM.TCGA.14.2554.01A.01R.1850.01	80.4429	GBM.TCGA.14.2554.01A.01R.1850.01	59.689	GBM.TCGA.14.2554.01A.01R.1850.01	82.1084	GBM.TCGA.14.2554.01A.01R.1850.01	60.6041	GBM.TCGA.14.2554.01A.01R.1850.01	69.1157	GBM.TCGA.14.2554.01A.01R.1850.01	76.8598
GBM.TCGA.15.0742.01A.01R.1850.01	62.5947	GBM.TCGA.15.0742.01A.01R.1850.01	61.5861	GBM.TCGA.15.0742.01A.01R.1850.01	43.913	GBM.TCGA.15.0742.01A.01R.1850.01	34.8085	GBM.TCGA.15.0742.01A.01R.1850.01	81.9763	GBM.TCGA.15.0742.01A.01R.1850.01	81.6995	GBM.TCGA.15.0742.01A.01R.1850.01	77.5093	GBM.TCGA.15.0742.01A.01R.1850.01	56.1412	GBM.TCGA.15.0742.01A.01R.1850.01	68.0262	GBM.TCGA.15.0742.01A.01R.1850.01	77.3722
GBM.TCGA.15.1444.01A.02R.1850.01	58.6545	GBM.TCGA.15.1444.01A.02R.1850.01	44.6384	GBM.TCGA.15.1444.01A.02R.1850.01	52.1429	GBM.TCGA.15.1444.01A.02R.1850.01	40.5582	GBM.TCGA.15.1444.01A.02R.1850.01	74.9966	GBM.TCGA.15.1444.01A.02R.1850.01	56.5776	GBM.TCGA.15.1444.01A.02R.1850.01	67.5628	GBM.TCGA.15.1444.01A.02R.1850.01	50.0076	GBM.TCGA.15.1444.01A.02R.1850.01	67.7727	GBM.TCGA.15.1444.01A.02R.1850.01	73.2347
GBM.TCGA.16.0846.01A.01R.1850.01	54.3738	GBM.TCGA.16.0846.01A.01R.1850.01	42.7152	GBM.TCGA.16.0846.01A.01R.1850.01	54.7289	GBM.TCGA.16.0846.01A.01R.1850.01	40.3784	GBM.TCGA.16.0846.01A.01R.1850.01	70.3276	GBM.TCGA.16.0846.01A.01R.1850.01	55.9765	GBM.TCGA.16.0846.01A.01R.1850.01	71.1637	GBM.TCGA.16.0846.01A.01R.1850.01	49.5939	GBM.TCGA.16.0846.01A.01R.1850.01	64.5593	GBM.TCGA.16.0846.01A.01R.1850.01	73.2347
GBM.TCGA.16.1045.01B.01R.1850.01	68.4117	GBM.TCGA.16.1045.01B.01R.1850.01	52.8161	GBM.TCGA.16.1045.01B.01R.1850.01	40.4415	GBM.TCGA.16.1045.01B.01R.1850.01	43.9527	GBM.TCGA.16.1045.01B.01R.1850.01	64.3868	GBM.TCGA.16.1045.01B.01R.1850.01	53.7657	GBM.TCGA.16.1045.01B.01R.1850.01	75.7399	GBM.TCGA.16.1045.01B.01R.1850.01	60.0896	GBM.TCGA.16.1045.01B.01R.1850.01	67.6206	GBM.TCGA.16.1045.01B.01R.1850.01	67.3079
LUSC.TCGA.18.3406.01A.01R.0980.07	65.8846	LUSC.TCGA.18.3406.01A.01R.0980.07	29.39	LUSC.TCGA.18.3406.01A.01R.0980.07	56.3813	LUSC.TCGA.18.3406.01A.01R.0980.07	67.8925	LUSC.TCGA.18.3406.01A.01R.0980.07	32.619	LUSC.TCGA.18.3406.01A.01R.0980.07	15.4114	LUSC.TCGA.18.3406.01A.01R.0980.07	81.2176	LUSC.TCGA.18.3406.01A.01R.0980.07	39.5088	LUSC.TCGA.18.3406.01A.01R.0980.07	60.0997	LUSC.TCGA.18.3406.01A.01R.0980.07	57.5421
LUSC.TCGA.18.3408.01A.01R.0980.07	61.6762	LUSC.TCGA.18.3408.01A.01R.0980.07	28.3749	LUSC.TCGA.18.3408.01A.01R.0980.07	57.5326	LUSC.TCGA.18.3408.01A.01R.0980.07	57.3397	LUSC.TCGA.18.3408.01A.01R.0980.07	40.4423	LUSC.TCGA.18.3408.01A.01R.0980.07	34.2917	LUSC.TCGA.18.3408.01A.01R.0980.07	83.8493	LUSC.TCGA.18.3408.01A.01R.0980.07	48.5123	LUSC.TCGA.18.3408.01A.01R.0980.07	57.8797	LUSC.TCGA.18.3408.01A.01R.0980.07	30.9184
LUSC.TCGA.18.3410.01A.01R.0980.07	56.8156	LUSC.TCGA.18.3410.01A.01R.0980.07	34.2781	LUSC.TCGA.18.3410.01A.01R.0980.07	59.109	LUSC.TCGA.18.3410.01A.01R.0980.07	46.5279	LUSC.TCGA.18.3410.01A.01R.0980.07	78.5531	LUSC.TCGA.18.3410.01A.01R.0980.07	89.5909	LUSC.TCGA.18.3410.01A.01R.0980.07	81.2769	LUSC.TCGA.18.3410.01A.01R.0980.07	58.5155	LUSC.TCGA.18.3410.01A.01R.0980.07	58.834	LUSC.TCGA.18.3410.01A.01R.0980.07	52.3612
LUSC.TCGA.18.3411.01A.01R.0980.07	45.4624	LUSC.TCGA.18.3411.01A.01R.0980.07	22.8233	LUSC.TCGA.18.3411.01A.01R.0980.07	58.7304	LUSC.TCGA.18.3411.01A.01R.0980.07	47.2436	LUSC.TCGA.18.3411.01A.01R.0980.07	87.711	LUSC.TCGA.18.3411.01A.01R.0980.07	82.1477	LUSC.TCGA.18.3411.01A.01R.0980.07	79.2683	LUSC.TCGA.18.3411.01A.01R.0980.07	48.4397	LUSC.TCGA.18.3411.01A.01R.0980.07	55.8366	LUSC.TCGA.18.3411.01A.01R.0980.07	39.872
LUSC.TCGA.18.3412.01A.01R.0980.07	47.9335	LUSC.TCGA.18.3412.01A.01R.0980.07	25.0033	LUSC.TCGA.18.3412.01A.01R.0980.07	59.0868	LUSC.TCGA.18.3412.01A.01R.0980.07	65.7722	LUSC.TCGA.18.3412.01A.01R.0980.07	44.9299	LUSC.TCGA.18.3412.01A.01R.0980.07	63.5519	LUSC.TCGA.18.3412.01A.01R.0980.07	80.9375	LUSC.TCGA.18.3412.01A.01R.0980.07	38.5871	LUSC.TCGA.18.3412.01A.01R.0980.07	57.7517	LUSC.TCGA.18.3412.01A.01R.0980.07	33.9189
LUSC.TCGA.18.3414.01A.01R.0980.07	56.8883	LUSC.TCGA.18.3414.01A.01R.0980.07	25.8155	LUSC.TCGA.18.3414.01A.01R.0980.07	53.4264	LUSC.TCGA.18.3414.01A.01R.0980.07	65.0721	LUSC.TCGA.18.3414.01A.01R.0980.07	47.7982	LUSC.TCGA.18.3414.01A.01R.0980.07	52.3997	LUSC.TCGA.18.3414.01A.01R.0980.07	80.683	LUSC.TCGA.18.3414.01A.01R.0980.07	43.5576	LUSC.TCGA.18.3414.01A.01R.0980.07	64.8232	LUSC.TCGA.18.3414.01A.01R.0980.07	36.7042
LUSC.TCGA.18.3415.01A.01R.0980.07	56.3509	LUSC.TCGA.18.3415.01A.01R.0980.07	25.7691	LUSC.TCGA.18.3415.01A.01R.0980.07	57.3372	LUSC.TCGA.18.3415.01A.01R.0980.07	54.3341	LUSC.TCGA.18.3415.01A.01R.0980.07	58.2484	LUSC.TCGA.18.3415.01A.01R.0980.07	37.6029	LUSC.TCGA.18.3415.01A.01R.0980.07	80.9144	LUSC.TCGA.18.3415.01A.01R.0980.07	56.7563	LUSC.TCGA.18.3415.01A.01R.0980.07	56.5846	LUSC.TCGA.18.3415.01A.01R.0980.07	42.5318
LUSC.TCGA.18.3416.01A.01R.0980.07	49.834	LUSC.TCGA.18.3416.01A.01R.0980.07	27.8014	LUSC.TCGA.18.3416.01A.01R.0980.07	45.3684	LUSC.TCGA.18.3416.01A.01R.0980.07	50.0076	LUSC.TCGA.18.3416.01A.01R.0980.07	81.1072	LUSC.TCGA.18.3416.01A.01R.0980.07	78.6666	LUSC.TCGA.18.3416.01A.01R.0980.07	78.0987	LUSC.TCGA.18.3416.01A.01R.0980.07	39.4268	LUSC.TCGA.18.3416.01A.01R.0980.07	55.8699	LUSC.TCGA.18.3416.01A.01R.0980.07	21.9861
LUSC.TCGA.18.3417.01A.01R.1443.07	56.5202	LUSC.TCGA.18.3417.01A.01R.1443.07	40.6797	LUSC.TCGA.18.3417.01A.01R.1443.07	49.1246	LUSC.TCGA.18.3417.01A.01R.1443.07	46.7802	LUSC.TCGA.18.3417.01A.01R.1443.07	53.8842	LUSC.TCGA.18.3417.01A.01R.1443.07	50.1688	LUSC.TCGA.18.3417.01A.01R.1443.07	68.7323	LUSC.TCGA.18.3417.01A.01R.1443.07	42.6117	LUSC.TCGA.18.3417.01A.01R.1443.07	61.2332	LUSC.TCGA.18.3417.01A.01R.1443.07	53.2085
LUSC.TCGA.18.3421.01A.01R.0980.07	63.7189	LUSC.TCGA.18.3421.01A.01R.0980.07	32.3594	LUSC.TCGA.18.3421.01A.01R.0980.07	58.3002	LUSC.TCGA.18.3421.01A.01R.0980.07	47.4261	LUSC.TCGA.18.3421.01A.01R.0980.07	74.0674	LUSC.TCGA.18.3421.01A.01R.0980.07	52.1856	LUSC.TCGA.18.3421.01A.01R.0980.07	83.5036	LUSC.TCGA.18.3421.01A.01R.0980.07	33.236	LUSC.TCGA.18.3421.01A.01R.0980.07	62.04	LUSC.TCGA.18.3421.01A.01R.0980.07	40.2547
LUSC.TCGA.18.4083.01A.01R.1100.07	50.8686	LUSC.TCGA.18.4083.01A.01R.1100.07	29.0757	LUSC.TCGA.18.4083.01A.01R.1100.07	58.0897	LUSC.TCGA.18.4083.01A.01R.1100.07	53.0354	LUSC.TCGA.18.4083.01A.01R.1100.07	77.8217	LUSC.TCGA.18.4083.01A.01R.1100.07	72.1294	LUSC.TCGA.18.4083.01A.01R.1100.07	81.1659	LUSC.TCGA.18.4083.01A.01R.1100.07	64.4364	LUSC.TCGA.18.4083.01A.01R.1100.07	61.057	LUSC.TCGA.18.4083.01A.01R.1100.07	54.2277
LUSC.TCGA.18.4721.01A.01R.1443.07	55.6309	LUSC.TCGA.18.4721.01A.01R.1443.07	27.8865	LUSC.TCGA.18.4721.01A.01R.1443.07	49.8788	LUSC.TCGA.18.4721.01A.01R.1443.07	49.9163	LUSC.TCGA.18.4721.01A.01R.1443.07	55.7013	LUSC.TCGA.18.4721.01A.01R.1443.07	51.4625	LUSC.TCGA.18.4721.01A.01R.1443.07	67.1844	LUSC.TCGA.18.4721.01A.01R.1443.07	36.1456	LUSC.TCGA.18.4721.01A.01R.1443.07	50.5048	LUSC.TCGA.18.4721.01A.01R.1443.07	26.5407
LUSC.TCGA.18.5592.01A.01R.1635.07	42.0248	LUSC.TCGA.18.5592.01A.01R.1635.07	23.5605	LUSC.TCGA.18.5592.01A.01R.1635.07	52.6782	LUSC.TCGA.18.5592.01A.01R.1635.07	61.8907	LUSC.TCGA.18.5592.01A.01R.1635.07	69.6068	LUSC.TCGA.18.5592.01A.01R.1635.07	61.191	LUSC.TCGA.18.5592.01A.01R.1635.07	77.7982	LUSC.TCGA.18.5592.01A.01R.1635.07	53.832	LUSC.TCGA.18.5592.01A.01R.1635.07	58.0849	LUSC.TCGA.18.5592.01A.01R.1635.07	41.2265
GBM.TCGA.19.1390.01A.01R.1850.01	61.9952	GBM.TCGA.19.1390.01A.01R.1850.01	55.7979	GBM.TCGA.19.1390.01A.01R.1850.01	47.0854	GBM.TCGA.19.1390.01A.01R.1850.01	34.7989	GBM.TCGA.19.1390.01A.01R.1850.01	83.003	GBM.TCGA.19.1390.01A.01R.1850.01	90.8081	GBM.TCGA.19.1390.01A.01R.1850.01	70.7331	GBM.TCGA.19.1390.01A.01R.1850.01	57.9658	GBM.TCGA.19.1390.01A.01R.1850.01	64.611	GBM.TCGA.19.1390.01A.01R.1850.01	66.5395
GBM.TCGA.19.1787.01B.01R.1850.01	63.8279	GBM.TCGA.19.1787.01B.01R.1850.01	54.257	GBM.TCGA.19.1787.01B.01R.1850.01	58.0293	GBM.TCGA.19.1787.01B.01R.1850.01	47.9398	GBM.TCGA.19.1787.01B.01R.1850.01	93.2388	GBM.TCGA.19.1787.01B.01R.1850.01	95.7018	GBM.TCGA.19.1787.01B.01R.1850.01	78.5128	GBM.TCGA.19.1787.01B.01R.1850.01	57.4512	GBM.TCGA.19.1787.01B.01R.1850.01	64.6914	GBM.TCGA.19.1787.01B.01R.1850.01	70.101
GBM.TCGA.19.2619.01A.01R.1850.01	66.9279	GBM.TCGA.19.2619.01A.01R.1850.01	61.4826	GBM.TCGA.19.2619.01A.01R.1850.01	53.6066	GBM.TCGA.19.2619.01A.01R.1850.01	43.9189	GBM.TCGA.19.2619.01A.01R.1850.01	79.1723	GBM.TCGA.19.2619.01A.01R.1850.01	74.5303	GBM.TCGA.19.2619.01A.01R.1850.01	77.0683	GBM.TCGA.19.2619.01A.01R.1850.01	60.0694	GBM.TCGA.19.2619.01A.01R.1850.01	66.3136	GBM.TCGA.19.2619.01A.01R.1850.01	74.8717
GBM.TCGA.19.2620.01A.01R.1850.01	67.2661	GBM.TCGA.19.2620.01A.01R.1850.01	57.0363	GBM.TCGA.19.2620.01A.01R.1850.01	41.733	GBM.TCGA.19.2620.01A.01R.1850.01	44.5574	GBM.TCGA.19.2620.01A.01R.1850.01	57.4565	GBM.TCGA.19.2620.01A.01R.1850.01	52.841	GBM.TCGA.19.2620.01A.01R.1850.01	74.7465	GBM.TCGA.19.2620.01A.01R.1850.01	53.4644	GBM.TCGA.19.2620.01A.01R.1850.01	66.4439	GBM.TCGA.19.2620.01A.01R.1850.01	63.772
GBM.TCGA.19.2624.01A.01R.1850.01	64.7073	GBM.TCGA.19.2624.01A.01R.1850.01	59.544	GBM.TCGA.19.2624.01A.01R.1850.01	46.0364	GBM.TCGA.19.2624.01A.01R.1850.01	49.7449	GBM.TCGA.19.2624.01A.01R.1850.01	90.1511	GBM.TCGA.19.2624.01A.01R.1850.01	84.6758	GBM.TCGA.19.2624.01A.01R.1850.01	71.8431	GBM.TCGA.19.2624.01A.01R.1850.01	48.378	GBM.TCGA.19.2624.01A.01R.1850.01	69.0743	GBM.TCGA.19.2624.01A.01R.1850.01	73.4118
GBM.TCGA.19.2625.01A.01R.1850.01	62.226	GBM.TCGA.19.2625.01A.01R.1850.01	48.5364	GBM.TCGA.19.2625.01A.01R.1850.01	46.6955	GBM.TCGA.19.2625.01A.01R.1850.01	36.1696	GBM.TCGA.19.2625.01A.01R.1850.01	78.883	GBM.TCGA.19.2625.01A.01R.1850.01	77.1917	GBM.TCGA.19.2625.01A.01R.1850.01	69.9971	GBM.TCGA.19.2625.01A.01R.1850.01	52.93	GBM.TCGA.19.2625.01A.01R.1850.01	73.9703	GBM.TCGA.19.2625.01A.01R.1850.01	72.9149
GBM.TCGA.19.2629.01A.01R.1850.01	59.8793	GBM.TCGA.19.2629.01A.01R.1850.01	46.7631	GBM.TCGA.19.2629.01A.01R.1850.01	51.5813	GBM.TCGA.19.2629.01A.01R.1850.01	40.5582	GBM.TCGA.19.2629.01A.01R.1850.01	79.3325	GBM.TCGA.19.2629.01A.01R.1850.01	64.6511	GBM.TCGA.19.2629.01A.01R.1850.01	68.3032	GBM.TCGA.19.2629.01A.01R.1850.01	54.4123	GBM.TCGA.19.2629.01A.01R.1850.01	64.1211	GBM.TCGA.19.2629.01A.01R.1850.01	69.5958
GBM.TCGA.19.4065.01A.01R.2005.01	66.5042	GBM.TCGA.19.4065.01A.01R.2005.01	56.8	GBM.TCGA.19.4065.01A.01R.2005.01	50.2586	GBM.TCGA.19.4065.01A.01R.2005.01	38.5678	GBM.TCGA.19.4065.01A.01R.2005.01	96.5602	GBM.TCGA.19.4065.01A.01R.2005.01	83.0179	GBM.TCGA.19.4065.01A.01R.2005.01	79.9318	GBM.TCGA.19.4065.01A.01R.2005.01	59.8983	GBM.TCGA.19.4065.01A.01R.2005.01	70.4188	GBM.TCGA.19.4065.01A.01R.2005.01	73.4234
GBM.TCGA.19.4065.02A.11R.2005.01	65.4607	GBM.TCGA.19.4065.02A.11R.2005.01	65.2314	GBM.TCGA.19.4065.02A.11R.2005.01	47.4791	GBM.TCGA.19.4065.02A.11R.2005.01	42.609	GBM.TCGA.19.4065.02A.11R.2005.01	81.4633	GBM.TCGA.19.4065.02A.11R.2005.01	61.4762	GBM.TCGA.19.4065.02A.11R.2005.01	79.6013	GBM.TCGA.19.4065.02A.11R.2005.01	65.2224	GBM.TCGA.19.4065.02A.11R.2005.01	68.6466	GBM.TCGA.19.4065.02A.11R.2005.01	63.4198
GBM.TCGA.19.5960.01A.11R.1850.01	63.5411	GBM.TCGA.19.5960.01A.11R.1850.01	51.8106	GBM.TCGA.19.5960.01A.11R.1850.01	48.0035	GBM.TCGA.19.5960.01A.11R.1850.01	39.8728	GBM.TCGA.19.5960.01A.11R.1850.01	79.2481	GBM.TCGA.19.5960.01A.11R.1850.01	80.0441	GBM.TCGA.19.5960.01A.11R.1850.01	71.1471	GBM.TCGA.19.5960.01A.11R.1850.01	60.8875	GBM.TCGA.19.5960.01A.11R.1850.01	71.9795	GBM.TCGA.19.5960.01A.11R.1850.01	76.1666
OV.TCGA.20.0987.01A.02R.1564.13	65.081	OV.TCGA.20.0987.01A.02R.1564.13	48.838	OV.TCGA.20.0987.01A.02R.1564.13	52.8034	OV.TCGA.20.0987.01A.02R.1564.13	50.6364	OV.TCGA.20.0987.01A.02R.1564.13	46.8699	OV.TCGA.20.0987.01A.02R.1564.13	46.6661	OV.TCGA.20.0987.01A.02R.1564.13	63.4741	OV.TCGA.20.0987.01A.02R.1564.13	26.8152	OV.TCGA.20.0987.01A.02R.1564.13	55.0853	OV.TCGA.20.0987.01A.02R.1564.13	34.2793
OV.TCGA.20.0991.01A.01R.1564.13	61.091	OV.TCGA.20.0991.01A.01R.1564.13	44.7579	OV.TCGA.20.0991.01A.01R.1564.13	54.5983	OV.TCGA.20.0991.01A.01R.1564.13	49.1855	OV.TCGA.20.0991.01A.01R.1564.13	55.006	OV.TCGA.20.0991.01A.01R.1564.13	47.9908	OV.TCGA.20.0991.01A.01R.1564.13	72.6647	OV.TCGA.20.0991.01A.01R.1564.13	30.9311	OV.TCGA.20.0991.01A.01R.1564.13	63.4037	OV.TCGA.20.0991.01A.01R.1564.13	32.7405
OV.TCGA.20.1682.01A.01R.1564.13	69.7921	OV.TCGA.20.1682.01A.01R.1564.13	33.9849	OV.TCGA.20.1682.01A.01R.1564.13	43.036	OV.TCGA.20.1682.01A.01R.1564.13	41.989	OV.TCGA.20.1682.01A.01R.1564.13	41.921	OV.TCGA.20.1682.01A.01R.1564.13	40.6234	OV.TCGA.20.1682.01A.01R.1564.13	72.0629	OV.TCGA.20.1682.01A.01R.1564.13	46.0723	OV.TCGA.20.1682.01A.01R.1564.13	60.6577	OV.TCGA.20.1682.01A.01R.1564.13	48.0224
OV.TCGA.20.1683.01A.01R.1566.13	65.72	OV.TCGA.20.1683.01A.01R.1566.13	47.9547	OV.TCGA.20.1683.01A.01R.1566.13	50.457	OV.TCGA.20.1683.01A.01R.1566.13	40.4949	OV.TCGA.20.1683.01A.01R.1566.13	89.8231	OV.TCGA.20.1683.01A.01R.1566.13	91.1832	OV.TCGA.20.1683.01A.01R.1566.13	69.2985	OV.TCGA.20.1683.01A.01R.1566.13	49.46	OV.TCGA.20.1683.01A.01R.1566.13	60.0178	OV.TCGA.20.1683.01A.01R.1566.13	50.3431
OV.TCGA.20.1686.01A.01R.1566.13	68.7129	OV.TCGA.20.1686.01A.01R.1566.13	26.782	OV.TCGA.20.1686.01A.01R.1566.13	38.2818	OV.TCGA.20.1686.01A.01R.1566.13	34.7853	OV.TCGA.20.1686.01A.01R.1566.13	35.336	OV.TCGA.20.1686.01A.01R.1566.13	47.988	OV.TCGA.20.1686.01A.01R.1566.13	69.2678	OV.TCGA.20.1686.01A.01R.1566.13	37.7019	OV.TCGA.20.1686.01A.01R.1566.13	52.2038	OV.TCGA.20.1686.01A.01R.1566.13	29.2109
OV.TCGA.20.1687.01A.01R.1566.13	69.4274	OV.TCGA.20.1687.01A.01R.1566.13	50.7724	OV.TCGA.20.1687.01A.01R.1566.13	44.8148	OV.TCGA.20.1687.01A.01R.1566.13	52.5137	OV.TCGA.20.1687.01A.01R.1566.13	33.8602	OV.TCGA.20.1687.01A.01R.1566.13	23.9031	OV.TCGA.20.1687.01A.01R.1566.13	60.2825	OV.TCGA.20.1687.01A.01R.1566.13	33.9212	OV.TCGA.20.1687.01A.01R.1566.13	53.8652	OV.TCGA.20.1687.01A.01R.1566.13	40.0359
LUSC.TCGA.21.1075.01A.01R.0692.07	44.8899	LUSC.TCGA.21.1075.01A.01R.0692.07	24.7816	LUSC.TCGA.21.1075.01A.01R.0692.07	58.2895	LUSC.TCGA.21.1075.01A.01R.0692.07	52.1147	LUSC.TCGA.21.1075.01A.01R.0692.07	83.6175	LUSC.TCGA.21.1075.01A.01R.0692.07	73.1042	LUSC.TCGA.21.1075.01A.01R.0692.07	81.5064	LUSC.TCGA.21.1075.01A.01R.0692.07	41.7458	LUSC.TCGA.21.1075.01A.01R.0692.07	54.1168	LUSC.TCGA.21.1075.01A.01R.0692.07	34.0257
LUSC.TCGA.21.1080.01A.01R.0692.07	62.1025	LUSC.TCGA.21.1080.01A.01R.0692.07	27.5989	LUSC.TCGA.21.1080.01A.01R.0692.07	50.8468	LUSC.TCGA.21.1080.01A.01R.0692.07	57.6383	LUSC.TCGA.21.1080.01A.01R.0692.07	49.8012	LUSC.TCGA.21.1080.01A.01R.0692.07	56.9826	LUSC.TCGA.21.1080.01A.01R.0692.07	78.0979	LUSC.TCGA.21.1080.01A.01R.0692.07	47.275	LUSC.TCGA.21.1080.01A.01R.0692.07	53.3215	LUSC.TCGA.21.1080.01A.01R.0692.07	37.7883
LUSC.TCGA.21.1081.01A.01R.0692.07	60.2281	LUSC.TCGA.21.1081.01A.01R.0692.07	22.8567	LUSC.TCGA.21.1081.01A.01R.0692.07	54.2186	LUSC.TCGA.21.1081.01A.01R.0692.07	60.318	LUSC.TCGA.21.1081.01A.01R.0692.07	58.3269	LUSC.TCGA.21.1081.01A.01R.0692.07	79.951	LUSC.TCGA.21.1081.01A.01R.0692.07	82.0088	LUSC.TCGA.21.1081.01A.01R.0692.07	53.5588	LUSC.TCGA.21.1081.01A.01R.0692.07	57.768	LUSC.TCGA.21.1081.01A.01R.0692.07	42.5819
LUSC.TCGA.21.1082.01A.01R.0692.07	62.8216	LUSC.TCGA.21.1082.01A.01R.0692.07	21.6761	LUSC.TCGA.21.1082.01A.01R.0692.07	54.492	LUSC.TCGA.21.1082.01A.01R.0692.07	60.1568	LUSC.TCGA.21.1082.01A.01R.0692.07	35.793	LUSC.TCGA.21.1082.01A.01R.0692.07	45.8877	LUSC.TCGA.21.1082.01A.01R.0692.07	77.2605	LUSC.TCGA.21.1082.01A.01R.0692.07	51.1426	LUSC.TCGA.21.1082.01A.01R.0692.07	57.0803	LUSC.TCGA.21.1082.01A.01R.0692.07	46.2072
LUSC.TCGA.21.5782.01A.01R.1635.07	53.7438	LUSC.TCGA.21.5782.01A.01R.1635.07	32.6139	LUSC.TCGA.21.5782.01A.01R.1635.07	44.7852	LUSC.TCGA.21.5782.01A.01R.1635.07	45.3432	LUSC.TCGA.21.5782.01A.01R.1635.07	40.4466	LUSC.TCGA.21.5782.01A.01R.1635.07	38.0704	LUSC.TCGA.21.5782.01A.01R.1635.07	78.5474	LUSC.TCGA.21.5782.01A.01R.1635.07	39.929	LUSC.TCGA.21.5782.01A.01R.1635.07	65.1731	LUSC.TCGA.21.5782.01A.01R.1635.07	49.8458
LUSC.TCGA.21.5783.01A.41R.2187.07	65.2481	LUSC.TCGA.21.5783.01A.41R.2187.07	47.1092	LUSC.TCGA.21.5783.01A.41R.2187.07	64.552	LUSC.TCGA.21.5783.01A.41R.2187.07	52.0861	LUSC.TCGA.21.5783.01A.41R.2187.07	70.4968	LUSC.TCGA.21.5783.01A.41R.2187.07	79.0379	LUSC.TCGA.21.5783.01A.41R.2187.07	77.6928	LUSC.TCGA.21.5783.01A.41R.2187.07	63.0584	LUSC.TCGA.21.5783.01A.41R.2187.07	67.796	LUSC.TCGA.21.5783.01A.41R.2187.07	70.4692
LUSC.TCGA.21.5786.01A.01R.1635.07	57.2407	LUSC.TCGA.21.5786.01A.01R.1635.07	46.2455	LUSC.TCGA.21.5786.01A.01R.1635.07	59.4387	LUSC.TCGA.21.5786.01A.01R.1635.07	57.9608	LUSC.TCGA.21.5786.01A.01R.1635.07	67.0677	LUSC.TCGA.21.5786.01A.01R.1635.07	78.4881	LUSC.TCGA.21.5786.01A.01R.1635.07	82.7327	LUSC.TCGA.21.5786.01A.01R.1635.07	59.6128	LUSC.TCGA.21.5786.01A.01R.1635.07	63.6637	LUSC.TCGA.21.5786.01A.01R.1635.07	62.5672
LUSC.TCGA.21.5787.01A.01R.1635.07	67.5737	LUSC.TCGA.21.5787.01A.01R.1635.07	42.0335	LUSC.TCGA.21.5787.01A.01R.1635.07	53.0428	LUSC.TCGA.21.5787.01A.01R.1635.07	45.4234	LUSC.TCGA.21.5787.01A.01R.1635.07	78.2963	LUSC.TCGA.21.5787.01A.01R.1635.07	83.7184	LUSC.TCGA.21.5787.01A.01R.1635.07	77.2394	LUSC.TCGA.21.5787.01A.01R.1635.07	48.0322	LUSC.TCGA.21.5787.01A.01R.1635.07	63.6551	LUSC.TCGA.21.5787.01A.01R.1635.07	42.1244
LUSC.TCGA.22.0940.01A.01R.0692.07	56.4899	LUSC.TCGA.22.0940.01A.01R.0692.07	28.7473	LUSC.TCGA.22.0940.01A.01R.0692.07	57.7797	LUSC.TCGA.22.0940.01A.01R.0692.07	56.2496	LUSC.TCGA.22.0940.01A.01R.0692.07	79.7282	LUSC.TCGA.22.0940.01A.01R.0692.07	75.3573	LUSC.TCGA.22.0940.01A.01R.0692.07	76.9134	LUSC.TCGA.22.0940.01A.01R.0692.07	53.0514	LUSC.TCGA.22.0940.01A.01R.0692.07	66.1067	LUSC.TCGA.22.0940.01A.01R.0692.07	48.6626
LUSC.TCGA.22.0944.01A.01R.0692.07	55.6025	LUSC.TCGA.22.0944.01A.01R.0692.07	32.2569	LUSC.TCGA.22.0944.01A.01R.0692.07	55.1238	LUSC.TCGA.22.0944.01A.01R.0692.07	65.7223	LUSC.TCGA.22.0944.01A.01R.0692.07	49.2147	LUSC.TCGA.22.0944.01A.01R.0692.07	54.1116	LUSC.TCGA.22.0944.01A.01R.0692.07	81.7743	LUSC.TCGA.22.0944.01A.01R.0692.07	40.7483	LUSC.TCGA.22.0944.01A.01R.0692.07	60.5337	LUSC.TCGA.22.0944.01A.01R.0692.07	43.6645
LUSC.TCGA.22.1002.01A.01R.0692.07	61.45	LUSC.TCGA.22.1002.01A.01R.0692.07	31.6907	LUSC.TCGA.22.1002.01A.01R.0692.07	50.92	LUSC.TCGA.22.1002.01A.01R.0692.07	42.5878	LUSC.TCGA.22.1002.01A.01R.0692.07	54.7601	LUSC.TCGA.22.1002.01A.01R.0692.07	35.6122	LUSC.TCGA.22.1002.01A.01R.0692.07	70.8435	LUSC.TCGA.22.1002.01A.01R.0692.07	48.1315	LUSC.TCGA.22.1002.01A.01R.0692.07	62.977	LUSC.TCGA.22.1002.01A.01R.0692.07	44.6415
LUSC.TCGA.22.1011.01A.01R.0692.07	61.9815	LUSC.TCGA.22.1011.01A.01R.0692.07	32.5518	LUSC.TCGA.22.1011.01A.01R.0692.07	54.905	LUSC.TCGA.22.1011.01A.01R.0692.07	49.8947	LUSC.TCGA.22.1011.01A.01R.0692.07	51.2945	LUSC.TCGA.22.1011.01A.01R.0692.07	30.2051	LUSC.TCGA.22.1011.01A.01R.0692.07	77.5092	LUSC.TCGA.22.1011.01A.01R.0692.07	47.2117	LUSC.TCGA.22.1011.01A.01R.0692.07	58.401	LUSC.TCGA.22.1011.01A.01R.0692.07	45.3439
LUSC.TCGA.22.1012.01A.01R.0692.07	53.2897	LUSC.TCGA.22.1012.01A.01R.0692.07	28.44	LUSC.TCGA.22.1012.01A.01R.0692.07	53.7054	LUSC.TCGA.22.1012.01A.01R.0692.07	48.6367	LUSC.TCGA.22.1012.01A.01R.0692.07	49.2972	LUSC.TCGA.22.1012.01A.01R.0692.07	50.7169	LUSC.TCGA.22.1012.01A.01R.0692.07	82.1998	LUSC.TCGA.22.1012.01A.01R.0692.07	41.4132	LUSC.TCGA.22.1012.01A.01R.0692.07	59.2313	LUSC.TCGA.22.1012.01A.01R.0692.07	41.5591
LUSC.TCGA.22.1016.01A.01R.0692.07	60.3578	LUSC.TCGA.22.1016.01A.01R.0692.07	34.9501	LUSC.TCGA.22.1016.01A.01R.0692.07	60.2804	LUSC.TCGA.22.1016.01A.01R.0692.07	52.5603	LUSC.TCGA.22.1016.01A.01R.0692.07	44.2839	LUSC.TCGA.22.1016.01A.01R.0692.07	45.9271	LUSC.TCGA.22.1016.01A.01R.0692.07	76.4563	LUSC.TCGA.22.1016.01A.01R.0692.07	54.0465	LUSC.TCGA.22.1016.01A.01R.0692.07	65.7584	LUSC.TCGA.22.1016.01A.01R.0692.07	50.0922
LUSC.TCGA.22.4591.01A.01R.1201.07	54.2478	LUSC.TCGA.22.4591.01A.01R.1201.07	22.2328	LUSC.TCGA.22.4591.01A.01R.1201.07	57.4299	LUSC.TCGA.22.4591.01A.01R.1201.07	40.9025	LUSC.TCGA.22.4591.01A.01R.1201.07	91.7856	LUSC.TCGA.22.4591.01A.01R.1201.07	90.2515	LUSC.TCGA.22.4591.01A.01R.1201.07	71.9486	LUSC.TCGA.22.4591.01A.01R.1201.07	36.1071	LUSC.TCGA.22.4591.01A.01R.1201.07	50.6839	LUSC.TCGA.22.4591.01A.01R.1201.07	30.6028
LUSC.TCGA.22.4593.01A.21R.1820.07	61.2085	LUSC.TCGA.22.4593.01A.21R.1820.07	50.0238	LUSC.TCGA.22.4593.01A.21R.1820.07	62.801	LUSC.TCGA.22.4593.01A.21R.1820.07	64.6674	LUSC.TCGA.22.4593.01A.21R.1820.07	93.7213	LUSC.TCGA.22.4593.01A.21R.1820.07	73.7451	LUSC.TCGA.22.4593.01A.21R.1820.07	81.4739	LUSC.TCGA.22.4593.01A.21R.1820.07	63.4963	LUSC.TCGA.22.4593.01A.21R.1820.07	68.485	LUSC.TCGA.22.4593.01A.21R.1820.07	66.3084
LUSC.TCGA.22.4595.01A.01R.1201.07	65.1718	LUSC.TCGA.22.4595.01A.01R.1201.07	26.3411	LUSC.TCGA.22.4595.01A.01R.1201.07	64.1362	LUSC.TCGA.22.4595.01A.01R.1201.07	53.6259	LUSC.TCGA.22.4595.01A.01R.1201.07	55.1575	LUSC.TCGA.22.4595.01A.01R.1201.07	81.4476	LUSC.TCGA.22.4595.01A.01R.1201.07	75.9325	LUSC.TCGA.22.4595.01A.01R.1201.07	52.4159	LUSC.TCGA.22.4595.01A.01R.1201.07	66.6967	LUSC.TCGA.22.4595.01A.01R.1201.07	59.4252
LUSC.TCGA.22.4596.01A.01R.1201.07	70.6363	LUSC.TCGA.22.4596.01A.01R.1201.07	56.6609	LUSC.TCGA.22.4596.01A.01R.1201.07	53.2409	LUSC.TCGA.22.4596.01A.01R.1201.07	58.883	LUSC.TCGA.22.4596.01A.01R.1201.07	53.2851	LUSC.TCGA.22.4596.01A.01R.1201.07	41.1447	LUSC.TCGA.22.4596.01A.01R.1201.07	83.1716	LUSC.TCGA.22.4596.01A.01R.1201.07	42.8242	LUSC.TCGA.22.4596.01A.01R.1201.07	65.9112	LUSC.TCGA.22.4596.01A.01R.1201.07	42.8094
LUSC.TCGA.22.4599.01A.01R.1443.07	58.4466	LUSC.TCGA.22.4599.01A.01R.1443.07	29.7006	LUSC.TCGA.22.4599.01A.01R.1443.07	51.1162	LUSC.TCGA.22.4599.01A.01R.1443.07	53.1339	LUSC.TCGA.22.4599.01A.01R.1443.07	58.2874	LUSC.TCGA.22.4599.01A.01R.1443.07	51.4625	LUSC.TCGA.22.4599.01A.01R.1443.07	68.085	LUSC.TCGA.22.4599.01A.01R.1443.07	41.6689	LUSC.TCGA.22.4599.01A.01R.1443.07	54.157	LUSC.TCGA.22.4599.01A.01R.1443.07	22.6349
LUSC.TCGA.22.4601.01A.01R.1443.07	62.2522	LUSC.TCGA.22.4601.01A.01R.1443.07	29.888	LUSC.TCGA.22.4601.01A.01R.1443.07	48.0981	LUSC.TCGA.22.4601.01A.01R.1443.07	57.7384	LUSC.TCGA.22.4601.01A.01R.1443.07	31.0265	LUSC.TCGA.22.4601.01A.01R.1443.07	21.9854	LUSC.TCGA.22.4601.01A.01R.1443.07	74.3469	LUSC.TCGA.22.4601.01A.01R.1443.07	34.704	LUSC.TCGA.22.4601.01A.01R.1443.07	53.0296	LUSC.TCGA.22.4601.01A.01R.1443.07	43.4766
LUSC.TCGA.22.4604.01A.01R.1201.07	57.7998	LUSC.TCGA.22.4604.01A.01R.1201.07	38.3325	LUSC.TCGA.22.4604.01A.01R.1201.07	57.1073	LUSC.TCGA.22.4604.01A.01R.1201.07	60.4177	LUSC.TCGA.22.4604.01A.01R.1201.07	58.2777	LUSC.TCGA.22.4604.01A.01R.1201.07	63.6779	LUSC.TCGA.22.4604.01A.01R.1201.07	82.9657	LUSC.TCGA.22.4604.01A.01R.1201.07	63.1171	LUSC.TCGA.22.4604.01A.01R.1201.07	66.5712	LUSC.TCGA.22.4604.01A.01R.1201.07	60.7773
LUSC.TCGA.22.4607.01A.01R.1201.07	54.5605	LUSC.TCGA.22.4607.01A.01R.1201.07	25.1742	LUSC.TCGA.22.4607.01A.01R.1201.07	55.3008	LUSC.TCGA.22.4607.01A.01R.1201.07	57.6052	LUSC.TCGA.22.4607.01A.01R.1201.07	75.4498	LUSC.TCGA.22.4607.01A.01R.1201.07	78.2184	LUSC.TCGA.22.4607.01A.01R.1201.07	78.6109	LUSC.TCGA.22.4607.01A.01R.1201.07	44.5071	LUSC.TCGA.22.4607.01A.01R.1201.07	60.0234	LUSC.TCGA.22.4607.01A.01R.1201.07	42.5937
LUSC.TCGA.22.4609.01A.21R.2125.07	60.8982	LUSC.TCGA.22.4609.01A.21R.2125.07	30.6207	LUSC.TCGA.22.4609.01A.21R.2125.07	46.9433	LUSC.TCGA.22.4609.01A.21R.2125.07	59.4237	LUSC.TCGA.22.4609.01A.21R.2125.07	28.8553	LUSC.TCGA.22.4609.01A.21R.2125.07	32.8147	LUSC.TCGA.22.4609.01A.21R.2125.07	84.473	LUSC.TCGA.22.4609.01A.21R.2125.07	58.2335	LUSC.TCGA.22.4609.01A.21R.2125.07	60.1064	LUSC.TCGA.22.4609.01A.21R.2125.07	55.6974
LUSC.TCGA.22.4613.01A.01R.1443.07	52.5567	LUSC.TCGA.22.4613.01A.01R.1443.07	27.7501	LUSC.TCGA.22.4613.01A.01R.1443.07	45.72	LUSC.TCGA.22.4613.01A.01R.1443.07	52.3469	LUSC.TCGA.22.4613.01A.01R.1443.07	47.549	LUSC.TCGA.22.4613.01A.01R.1443.07	52.0744	LUSC.TCGA.22.4613.01A.01R.1443.07	73.8895	LUSC.TCGA.22.4613.01A.01R.1443.07	36.8996	LUSC.TCGA.22.4613.01A.01R.1443.07	55.8924	LUSC.TCGA.22.4613.01A.01R.1443.07	26.0446
LUSC.TCGA.22.5471.01A.01R.1635.07	42.7807	LUSC.TCGA.22.5471.01A.01R.1635.07	23.6673	LUSC.TCGA.22.5471.01A.01R.1635.07	59.4986	LUSC.TCGA.22.5471.01A.01R.1635.07	48.8518	LUSC.TCGA.22.5471.01A.01R.1635.07	73.2539	LUSC.TCGA.22.5471.01A.01R.1635.07	81.5319	LUSC.TCGA.22.5471.01A.01R.1635.07	78.7251	LUSC.TCGA.22.5471.01A.01R.1635.07	61.0325	LUSC.TCGA.22.5471.01A.01R.1635.07	60.7421	LUSC.TCGA.22.5471.01A.01R.1635.07	45.9516
LUSC.TCGA.22.5472.01A.01R.1635.07	44.9138	LUSC.TCGA.22.5472.01A.01R.1635.07	26.3122	LUSC.TCGA.22.5472.01A.01R.1635.07	51.9606	LUSC.TCGA.22.5472.01A.01R.1635.07	61.4449	LUSC.TCGA.22.5472.01A.01R.1635.07	30.8881	LUSC.TCGA.22.5472.01A.01R.1635.07	24.4441	LUSC.TCGA.22.5472.01A.01R.1635.07	73.6509	LUSC.TCGA.22.5472.01A.01R.1635.07	37.0301	LUSC.TCGA.22.5472.01A.01R.1635.07	63.4081	LUSC.TCGA.22.5472.01A.01R.1635.07	34.6731
LUSC.TCGA.22.5473.01A.01R.1635.07	48.7776	LUSC.TCGA.22.5473.01A.01R.1635.07	24.3234	LUSC.TCGA.22.5473.01A.01R.1635.07	57.1083	LUSC.TCGA.22.5473.01A.01R.1635.07	53.3246	LUSC.TCGA.22.5473.01A.01R.1635.07	87.4985	LUSC.TCGA.22.5473.01A.01R.1635.07	76.7627	LUSC.TCGA.22.5473.01A.01R.1635.07	81.4116	LUSC.TCGA.22.5473.01A.01R.1635.07	43.6511	LUSC.TCGA.22.5473.01A.01R.1635.07	60.4462	LUSC.TCGA.22.5473.01A.01R.1635.07	42.4493
LUSC.TCGA.22.5474.01A.01R.1635.07	46.772	LUSC.TCGA.22.5474.01A.01R.1635.07	18.5287	LUSC.TCGA.22.5474.01A.01R.1635.07	55.6953	LUSC.TCGA.22.5474.01A.01R.1635.07	53.2093	LUSC.TCGA.22.5474.01A.01R.1635.07	79.4957	LUSC.TCGA.22.5474.01A.01R.1635.07	69.1417	LUSC.TCGA.22.5474.01A.01R.1635.07	82.7203	LUSC.TCGA.22.5474.01A.01R.1635.07	43.5412	LUSC.TCGA.22.5474.01A.01R.1635.07	57.564	LUSC.TCGA.22.5474.01A.01R.1635.07	38.3578
LUSC.TCGA.22.5477.01A.01R.1635.07	38.6949	LUSC.TCGA.22.5477.01A.01R.1635.07	20.4556	LUSC.TCGA.22.5477.01A.01R.1635.07	55.6829	LUSC.TCGA.22.5477.01A.01R.1635.07	44.7224	LUSC.TCGA.22.5477.01A.01R.1635.07	92.7781	LUSC.TCGA.22.5477.01A.01R.1635.07	88.9425	LUSC.TCGA.22.5477.01A.01R.1635.07	78.7616	LUSC.TCGA.22.5477.01A.01R.1635.07	46.0589	LUSC.TCGA.22.5477.01A.01R.1635.07	54.0764	LUSC.TCGA.22.5477.01A.01R.1635.07	33.1818
LUSC.TCGA.22.5478.01A.01R.1635.07	53.3795	LUSC.TCGA.22.5478.01A.01R.1635.07	28.9946	LUSC.TCGA.22.5478.01A.01R.1635.07	54.3727	LUSC.TCGA.22.5478.01A.01R.1635.07	43.8073	LUSC.TCGA.22.5478.01A.01R.1635.07	84.7746	LUSC.TCGA.22.5478.01A.01R.1635.07	67.7495	LUSC.TCGA.22.5478.01A.01R.1635.07	75.5176	LUSC.TCGA.22.5478.01A.01R.1635.07	43.4287	LUSC.TCGA.22.5478.01A.01R.1635.07	60.6646	LUSC.TCGA.22.5478.01A.01R.1635.07	54.544
LUSC.TCGA.22.5480.01A.01R.1635.07	65.5923	LUSC.TCGA.22.5480.01A.01R.1635.07	50.4602	LUSC.TCGA.22.5480.01A.01R.1635.07	72.1806	LUSC.TCGA.22.5480.01A.01R.1635.07	57.5496	LUSC.TCGA.22.5480.01A.01R.1635.07	85.2481	LUSC.TCGA.22.5480.01A.01R.1635.07	77.7783	LUSC.TCGA.22.5480.01A.01R.1635.07	80.7754	LUSC.TCGA.22.5480.01A.01R.1635.07	66.2733	LUSC.TCGA.22.5480.01A.01R.1635.07	66.9027	LUSC.TCGA.22.5480.01A.01R.1635.07	68.1068
LUSC.TCGA.22.5481.01A.31R.1949.07	68.4011	LUSC.TCGA.22.5481.01A.31R.1949.07	44.8755	LUSC.TCGA.22.5481.01A.31R.1949.07	45.013	LUSC.TCGA.22.5481.01A.31R.1949.07	45.616	LUSC.TCGA.22.5481.01A.31R.1949.07	84.3339	LUSC.TCGA.22.5481.01A.31R.1949.07	81.7106	LUSC.TCGA.22.5481.01A.31R.1949.07	72.6361	LUSC.TCGA.22.5481.01A.31R.1949.07	41.9885	LUSC.TCGA.22.5481.01A.31R.1949.07	70.6799	LUSC.TCGA.22.5481.01A.31R.1949.07	53.4517
LUSC.TCGA.22.5482.01A.01R.1635.07	52.4547	LUSC.TCGA.22.5482.01A.01R.1635.07	26.4364	LUSC.TCGA.22.5482.01A.01R.1635.07	55.111	LUSC.TCGA.22.5482.01A.01R.1635.07	68.421	LUSC.TCGA.22.5482.01A.01R.1635.07	52.802	LUSC.TCGA.22.5482.01A.01R.1635.07	52.0716	LUSC.TCGA.22.5482.01A.01R.1635.07	79.6597	LUSC.TCGA.22.5482.01A.01R.1635.07	53.8116	LUSC.TCGA.22.5482.01A.01R.1635.07	60.2688	LUSC.TCGA.22.5482.01A.01R.1635.07	50.6858
LUSC.TCGA.22.5483.01A.01R.1820.07	55.7419	LUSC.TCGA.22.5483.01A.01R.1820.07	31.3336	LUSC.TCGA.22.5483.01A.01R.1820.07	50.5873	LUSC.TCGA.22.5483.01A.01R.1820.07	45.0898	LUSC.TCGA.22.5483.01A.01R.1820.07	95.178	LUSC.TCGA.22.5483.01A.01R.1820.07	91.1724	LUSC.TCGA.22.5483.01A.01R.1820.07	83.5311	LUSC.TCGA.22.5483.01A.01R.1820.07	60.9503	LUSC.TCGA.22.5483.01A.01R.1820.07	67.1525	LUSC.TCGA.22.5483.01A.01R.1820.07	47.6854
LUSC.TCGA.22.5485.01A.01R.1635.07	43.537	LUSC.TCGA.22.5485.01A.01R.1635.07	21.0287	LUSC.TCGA.22.5485.01A.01R.1635.07	55.2329	LUSC.TCGA.22.5485.01A.01R.1635.07	51.2528	LUSC.TCGA.22.5485.01A.01R.1635.07	89.8361	LUSC.TCGA.22.5485.01A.01R.1635.07	77.9948	LUSC.TCGA.22.5485.01A.01R.1635.07	80.761	LUSC.TCGA.22.5485.01A.01R.1635.07	41.472	LUSC.TCGA.22.5485.01A.01R.1635.07	57.0962	LUSC.TCGA.22.5485.01A.01R.1635.07	39.4947
LUSC.TCGA.22.5489.01A.01R.1635.07	63.0394	LUSC.TCGA.22.5489.01A.01R.1635.07	45.7148	LUSC.TCGA.22.5489.01A.01R.1635.07	69.6933	LUSC.TCGA.22.5489.01A.01R.1635.07	48.8426	LUSC.TCGA.22.5489.01A.01R.1635.07	86.7279	LUSC.TCGA.22.5489.01A.01R.1635.07	69.1817	LUSC.TCGA.22.5489.01A.01R.1635.07	79.5577	LUSC.TCGA.22.5489.01A.01R.1635.07	68.5408	LUSC.TCGA.22.5489.01A.01R.1635.07	64.7692	LUSC.TCGA.22.5489.01A.01R.1635.07	68.458
LUSC.TCGA.22.5491.01A.01R.1635.07	47.9679	LUSC.TCGA.22.5491.01A.01R.1635.07	23.2231	LUSC.TCGA.22.5491.01A.01R.1635.07	57.0497	LUSC.TCGA.22.5491.01A.01R.1635.07	67.8101	LUSC.TCGA.22.5491.01A.01R.1635.07	36.5951	LUSC.TCGA.22.5491.01A.01R.1635.07	46.0292	LUSC.TCGA.22.5491.01A.01R.1635.07	80.2872	LUSC.TCGA.22.5491.01A.01R.1635.07	44.6506	LUSC.TCGA.22.5491.01A.01R.1635.07	54.3965	LUSC.TCGA.22.5491.01A.01R.1635.07	36.1719
LUSC.TCGA.22.5492.01A.01R.1635.07	53.1461	LUSC.TCGA.22.5492.01A.01R.1635.07	23.9808	LUSC.TCGA.22.5492.01A.01R.1635.07	54.301	LUSC.TCGA.22.5492.01A.01R.1635.07	52.4174	LUSC.TCGA.22.5492.01A.01R.1635.07	68.8664	LUSC.TCGA.22.5492.01A.01R.1635.07	78.6815	LUSC.TCGA.22.5492.01A.01R.1635.07	80.349	LUSC.TCGA.22.5492.01A.01R.1635.07	49.2544	LUSC.TCGA.22.5492.01A.01R.1635.07	63.4429	LUSC.TCGA.22.5492.01A.01R.1635.07	52.5329
LUSC.TCGA.22.A5C4.01A.12R.A27Q.07	57.753	LUSC.TCGA.22.A5C4.01A.12R.A27Q.07	27.862	LUSC.TCGA.22.A5C4.01A.12R.A27Q.07	59.4035	LUSC.TCGA.22.A5C4.01A.12R.A27Q.07	47.8657	LUSC.TCGA.22.A5C4.01A.12R.A27Q.07	68.6113	LUSC.TCGA.22.A5C4.01A.12R.A27Q.07	82.1561	LUSC.TCGA.22.A5C4.01A.12R.A27Q.07	78.27	LUSC.TCGA.22.A5C4.01A.12R.A27Q.07	50.818	LUSC.TCGA.22.A5C4.01A.12R.A27Q.07	57.2748	LUSC.TCGA.22.A5C4.01A.12R.A27Q.07	35.97
OV.TCGA.23.1021.01B.01R.1564.13	65.6328	OV.TCGA.23.1021.01B.01R.1564.13	43.1339	OV.TCGA.23.1021.01B.01R.1564.13	48.6638	OV.TCGA.23.1021.01B.01R.1564.13	45.7382	OV.TCGA.23.1021.01B.01R.1564.13	41.7115	OV.TCGA.23.1021.01B.01R.1564.13	32.1825	OV.TCGA.23.1021.01B.01R.1564.13	58.8795	OV.TCGA.23.1021.01B.01R.1564.13	38.2293	OV.TCGA.23.1021.01B.01R.1564.13	51.6206	OV.TCGA.23.1021.01B.01R.1564.13	35.6731
OV.TCGA.23.1022.01A.01R.1564.13	51.5691	OV.TCGA.23.1022.01A.01R.1564.13	38.1917	OV.TCGA.23.1022.01A.01R.1564.13	43.3307	OV.TCGA.23.1022.01A.01R.1564.13	47.6525	OV.TCGA.23.1022.01A.01R.1564.13	38.0081	OV.TCGA.23.1022.01A.01R.1564.13	40.1836	OV.TCGA.23.1022.01A.01R.1564.13	60.2734	OV.TCGA.23.1022.01A.01R.1564.13	40.9325	OV.TCGA.23.1022.01A.01R.1564.13	48.575	OV.TCGA.23.1022.01A.01R.1564.13	37.2898
OV.TCGA.23.1027.01A.02R.1564.13	50.1962	OV.TCGA.23.1027.01A.02R.1564.13	40.0018	OV.TCGA.23.1027.01A.02R.1564.13	52.0709	OV.TCGA.23.1027.01A.02R.1564.13	47.7393	OV.TCGA.23.1027.01A.02R.1564.13	80.3314	OV.TCGA.23.1027.01A.02R.1564.13	71.4524	OV.TCGA.23.1027.01A.02R.1564.13	74.4073	OV.TCGA.23.1027.01A.02R.1564.13	41.8182	OV.TCGA.23.1027.01A.02R.1564.13	61.7966	OV.TCGA.23.1027.01A.02R.1564.13	58.0146
OV.TCGA.23.1029.01B.01R.1567.13	48.7811	OV.TCGA.23.1029.01B.01R.1567.13	32.8293	OV.TCGA.23.1029.01B.01R.1567.13	51.755	OV.TCGA.23.1029.01B.01R.1567.13	42.3134	OV.TCGA.23.1029.01B.01R.1567.13	60.3609	OV.TCGA.23.1029.01B.01R.1567.13	52.2009	OV.TCGA.23.1029.01B.01R.1567.13	71.6388	OV.TCGA.23.1029.01B.01R.1567.13	54.5541	OV.TCGA.23.1029.01B.01R.1567.13	59.9606	OV.TCGA.23.1029.01B.01R.1567.13	46.161
OV.TCGA.23.1030.01A.02R.1564.13	58.7312	OV.TCGA.23.1030.01A.02R.1564.13	53.0253	OV.TCGA.23.1030.01A.02R.1564.13	52.3118	OV.TCGA.23.1030.01A.02R.1564.13	46.9831	OV.TCGA.23.1030.01A.02R.1564.13	39.3754	OV.TCGA.23.1030.01A.02R.1564.13	27.1906	OV.TCGA.23.1030.01A.02R.1564.13	79.3533	OV.TCGA.23.1030.01A.02R.1564.13	41.2269	OV.TCGA.23.1030.01A.02R.1564.13	57.4995	OV.TCGA.23.1030.01A.02R.1564.13	35.2843
OV.TCGA.23.1110.01A.01R.1564.13	66.4342	OV.TCGA.23.1110.01A.01R.1564.13	39.7381	OV.TCGA.23.1110.01A.01R.1564.13	53.0824	OV.TCGA.23.1110.01A.01R.1564.13	44.058	OV.TCGA.23.1110.01A.01R.1564.13	51.6936	OV.TCGA.23.1110.01A.01R.1564.13	48.7556	OV.TCGA.23.1110.01A.01R.1564.13	58.522	OV.TCGA.23.1110.01A.01R.1564.13	30.2475	OV.TCGA.23.1110.01A.01R.1564.13	60.7608	OV.TCGA.23.1110.01A.01R.1564.13	35.7496
OV.TCGA.23.1111.01A.01R.1567.13	57.4425	OV.TCGA.23.1111.01A.01R.1567.13	47.3136	OV.TCGA.23.1111.01A.01R.1567.13	48.259	OV.TCGA.23.1111.01A.01R.1567.13	47.9805	OV.TCGA.23.1111.01A.01R.1567.13	59.4843	OV.TCGA.23.1111.01A.01R.1567.13	30.6178	OV.TCGA.23.1111.01A.01R.1567.13	72.2638	OV.TCGA.23.1111.01A.01R.1567.13	54.6101	OV.TCGA.23.1111.01A.01R.1567.13	62.2097	OV.TCGA.23.1111.01A.01R.1567.13	44.9061
OV.TCGA.23.1113.01A.01R.1564.13	50.1455	OV.TCGA.23.1113.01A.01R.1564.13	41.8215	OV.TCGA.23.1113.01A.01R.1564.13	52.8455	OV.TCGA.23.1113.01A.01R.1564.13	50.6965	OV.TCGA.23.1113.01A.01R.1564.13	40.0055	OV.TCGA.23.1113.01A.01R.1564.13	47.1447	OV.TCGA.23.1113.01A.01R.1564.13	54.1356	OV.TCGA.23.1113.01A.01R.1564.13	36.2808	OV.TCGA.23.1113.01A.01R.1564.13	46.3542	OV.TCGA.23.1113.01A.01R.1564.13	39.6441
OV.TCGA.23.1114.01B.01R.1566.13	58.7443	OV.TCGA.23.1114.01B.01R.1566.13	53.3685	OV.TCGA.23.1114.01B.01R.1566.13	45.5434	OV.TCGA.23.1114.01B.01R.1566.13	51.847	OV.TCGA.23.1114.01B.01R.1566.13	61.9422	OV.TCGA.23.1114.01B.01R.1566.13	64.0903	OV.TCGA.23.1114.01B.01R.1566.13	78.98	OV.TCGA.23.1114.01B.01R.1566.13	51.0743	OV.TCGA.23.1114.01B.01R.1566.13	69.6401	OV.TCGA.23.1114.01B.01R.1566.13	58.6883
OV.TCGA.23.1116.01A.01R.1564.13	66.3674	OV.TCGA.23.1116.01A.01R.1564.13	51.1377	OV.TCGA.23.1116.01A.01R.1564.13	53.9831	OV.TCGA.23.1116.01A.01R.1564.13	48.1746	OV.TCGA.23.1116.01A.01R.1564.13	52.1355	OV.TCGA.23.1116.01A.01R.1564.13	49.5551	OV.TCGA.23.1116.01A.01R.1564.13	71.6893	OV.TCGA.23.1116.01A.01R.1564.13	41.2662	OV.TCGA.23.1116.01A.01R.1564.13	54.5644	OV.TCGA.23.1116.01A.01R.1564.13	40.2042
OV.TCGA.23.1118.01A.01R.1564.13	71.1955	OV.TCGA.23.1118.01A.01R.1564.13	44.58	OV.TCGA.23.1118.01A.01R.1564.13	48.0437	OV.TCGA.23.1118.01A.01R.1564.13	48.5869	OV.TCGA.23.1118.01A.01R.1564.13	75.2891	OV.TCGA.23.1118.01A.01R.1564.13	54.594	OV.TCGA.23.1118.01A.01R.1564.13	78.0361	OV.TCGA.23.1118.01A.01R.1564.13	36.8814	OV.TCGA.23.1118.01A.01R.1564.13	57.0912	OV.TCGA.23.1118.01A.01R.1564.13	31.4589
OV.TCGA.23.1123.01A.01R.1565.13	62.3525	OV.TCGA.23.1123.01A.01R.1565.13	29.4126	OV.TCGA.23.1123.01A.01R.1565.13	64.6807	OV.TCGA.23.1123.01A.01R.1565.13	45.3424	OV.TCGA.23.1123.01A.01R.1565.13	72.8367	OV.TCGA.23.1123.01A.01R.1565.13	74.8949	OV.TCGA.23.1123.01A.01R.1565.13	67.1973	OV.TCGA.23.1123.01A.01R.1565.13	34.6519	OV.TCGA.23.1123.01A.01R.1565.13	52.0352	OV.TCGA.23.1123.01A.01R.1565.13	33.3801
OV.TCGA.23.1809.01A.01R.1566.13	56.2896	OV.TCGA.23.1809.01A.01R.1566.13	28.9177	OV.TCGA.23.1809.01A.01R.1566.13	41.9898	OV.TCGA.23.1809.01A.01R.1566.13	36.4912	OV.TCGA.23.1809.01A.01R.1566.13	84.4242	OV.TCGA.23.1809.01A.01R.1566.13	81.0197	OV.TCGA.23.1809.01A.01R.1566.13	66.1789	OV.TCGA.23.1809.01A.01R.1566.13	38.1104	OV.TCGA.23.1809.01A.01R.1566.13	58.2625	OV.TCGA.23.1809.01A.01R.1566.13	52.6655
OV.TCGA.23.2077.01A.01R.1568.13	53.1731	OV.TCGA.23.2077.01A.01R.1568.13	37.477	OV.TCGA.23.2077.01A.01R.1568.13	51.2827	OV.TCGA.23.2077.01A.01R.1568.13	49.883	OV.TCGA.23.2077.01A.01R.1568.13	56.0195	OV.TCGA.23.2077.01A.01R.1568.13	44.1136	OV.TCGA.23.2077.01A.01R.1568.13	46.8027	OV.TCGA.23.2077.01A.01R.1568.13	33.9176	OV.TCGA.23.2077.01A.01R.1568.13	54.9455	OV.TCGA.23.2077.01A.01R.1568.13	38.0112
OV.TCGA.23.2078.01A.01R.1568.13	59.0231	OV.TCGA.23.2078.01A.01R.1568.13	41.2707	OV.TCGA.23.2078.01A.01R.1568.13	45.7778	OV.TCGA.23.2078.01A.01R.1568.13	39.4696	OV.TCGA.23.2078.01A.01R.1568.13	74.9332	OV.TCGA.23.2078.01A.01R.1568.13	75.9078	OV.TCGA.23.2078.01A.01R.1568.13	69.6922	OV.TCGA.23.2078.01A.01R.1568.13	43.4722	OV.TCGA.23.2078.01A.01R.1568.13	60.9105	OV.TCGA.23.2078.01A.01R.1568.13	56.4238
OV.TCGA.23.2084.01A.02R.1568.13	52.618	OV.TCGA.23.2084.01A.02R.1568.13	30.6831	OV.TCGA.23.2084.01A.02R.1568.13	48.2079	OV.TCGA.23.2084.01A.02R.1568.13	44.2401	OV.TCGA.23.2084.01A.02R.1568.13	82.9604	OV.TCGA.23.2084.01A.02R.1568.13	77.7046	OV.TCGA.23.2084.01A.02R.1568.13	65.5654	OV.TCGA.23.2084.01A.02R.1568.13	46.125	OV.TCGA.23.2084.01A.02R.1568.13	56.7186	OV.TCGA.23.2084.01A.02R.1568.13	56.0303
OV.TCGA.24.0970.01B.01R.1565.13	56.739	OV.TCGA.24.0970.01B.01R.1565.13	43.8075	OV.TCGA.24.0970.01B.01R.1565.13	48.478	OV.TCGA.24.0970.01B.01R.1565.13	39.416	OV.TCGA.24.0970.01B.01R.1565.13	63.394	OV.TCGA.24.0970.01B.01R.1565.13	75.0819	OV.TCGA.24.0970.01B.01R.1565.13	70.9718	OV.TCGA.24.0970.01B.01R.1565.13	40.5112	OV.TCGA.24.0970.01B.01R.1565.13	64.6429	OV.TCGA.24.0970.01B.01R.1565.13	55.9535
OV.TCGA.24.0982.01A.01R.1565.13	63.9631	OV.TCGA.24.0982.01A.01R.1565.13	45.9528	OV.TCGA.24.0982.01A.01R.1565.13	49.5736	OV.TCGA.24.0982.01A.01R.1565.13	53.0678	OV.TCGA.24.0982.01A.01R.1565.13	52.589	OV.TCGA.24.0982.01A.01R.1565.13	45.946	OV.TCGA.24.0982.01A.01R.1565.13	53.1811	OV.TCGA.24.0982.01A.01R.1565.13	34.7506	OV.TCGA.24.0982.01A.01R.1565.13	53.4357	OV.TCGA.24.0982.01A.01R.1565.13	40.2293
OV.TCGA.24.1103.01A.01R.1565.13	61.1398	OV.TCGA.24.1103.01A.01R.1565.13	31.6664	OV.TCGA.24.1103.01A.01R.1565.13	41.4166	OV.TCGA.24.1103.01A.01R.1565.13	34.9177	OV.TCGA.24.1103.01A.01R.1565.13	42.7078	OV.TCGA.24.1103.01A.01R.1565.13	42.9075	OV.TCGA.24.1103.01A.01R.1565.13	75.2289	OV.TCGA.24.1103.01A.01R.1565.13	38.997	OV.TCGA.24.1103.01A.01R.1565.13	51.9331	OV.TCGA.24.1103.01A.01R.1565.13	31.9468
OV.TCGA.24.1104.01A.01R.1565.13	63.5314	OV.TCGA.24.1104.01A.01R.1565.13	40.2736	OV.TCGA.24.1104.01A.01R.1565.13	43.6097	OV.TCGA.24.1104.01A.01R.1565.13	49.8239	OV.TCGA.24.1104.01A.01R.1565.13	33.5102	OV.TCGA.24.1104.01A.01R.1565.13	31.0874	OV.TCGA.24.1104.01A.01R.1565.13	59.5543	OV.TCGA.24.1104.01A.01R.1565.13	31.158	OV.TCGA.24.1104.01A.01R.1565.13	55.5929	OV.TCGA.24.1104.01A.01R.1565.13	36.4523
OV.TCGA.24.1413.01A.01R.1565.13	57.0839	OV.TCGA.24.1413.01A.01R.1565.13	42.8817	OV.TCGA.24.1413.01A.01R.1565.13	48.4445	OV.TCGA.24.1413.01A.01R.1565.13	42.3435	OV.TCGA.24.1413.01A.01R.1565.13	40.3527	OV.TCGA.24.1413.01A.01R.1565.13	27.9054	OV.TCGA.24.1413.01A.01R.1565.13	68.7776	OV.TCGA.24.1413.01A.01R.1565.13	33.7307	OV.TCGA.24.1413.01A.01R.1565.13	58.1313	OV.TCGA.24.1413.01A.01R.1565.13	35.5058
OV.TCGA.24.1416.01A.01R.1565.13	67.6386	OV.TCGA.24.1416.01A.01R.1565.13	41.8513	OV.TCGA.24.1416.01A.01R.1565.13	41.7557	OV.TCGA.24.1416.01A.01R.1565.13	41.3792	OV.TCGA.24.1416.01A.01R.1565.13	35.2646	OV.TCGA.24.1416.01A.01R.1565.13	25.0057	OV.TCGA.24.1416.01A.01R.1565.13	68.0335	OV.TCGA.24.1416.01A.01R.1565.13	33.5434	OV.TCGA.24.1416.01A.01R.1565.13	47.0138	OV.TCGA.24.1416.01A.01R.1565.13	29.5401
OV.TCGA.24.1417.01A.01R.1565.13	54.6339	OV.TCGA.24.1417.01A.01R.1565.13	37.6585	OV.TCGA.24.1417.01A.01R.1565.13	58.4516	OV.TCGA.24.1417.01A.01R.1565.13	46.6781	OV.TCGA.24.1417.01A.01R.1565.13	70.754	OV.TCGA.24.1417.01A.01R.1565.13	67.3321	OV.TCGA.24.1417.01A.01R.1565.13	73.4412	OV.TCGA.24.1417.01A.01R.1565.13	50.043	OV.TCGA.24.1417.01A.01R.1565.13	59.4231	OV.TCGA.24.1417.01A.01R.1565.13	52.8746
OV.TCGA.24.1418.01A.01R.1565.13	57.983	OV.TCGA.24.1418.01A.01R.1565.13	49.2605	OV.TCGA.24.1418.01A.01R.1565.13	56.1097	OV.TCGA.24.1418.01A.01R.1565.13	51.6188	OV.TCGA.24.1418.01A.01R.1565.13	63.9976	OV.TCGA.24.1418.01A.01R.1565.13	60.4749	OV.TCGA.24.1418.01A.01R.1565.13	79.8383	OV.TCGA.24.1418.01A.01R.1565.13	53.0102	OV.TCGA.24.1418.01A.01R.1565.13	62.4247	OV.TCGA.24.1418.01A.01R.1565.13	58.8826
OV.TCGA.24.1419.01A.01R.1565.13	53.8605	OV.TCGA.24.1419.01A.01R.1565.13	33.0908	OV.TCGA.24.1419.01A.01R.1565.13	41.8935	OV.TCGA.24.1419.01A.01R.1565.13	41.8538	OV.TCGA.24.1419.01A.01R.1565.13	79.3748	OV.TCGA.24.1419.01A.01R.1565.13	74.9843	OV.TCGA.24.1419.01A.01R.1565.13	63.6917	OV.TCGA.24.1419.01A.01R.1565.13	29.8443	OV.TCGA.24.1419.01A.01R.1565.13	50.952	OV.TCGA.24.1419.01A.01R.1565.13	40.9225
OV.TCGA.24.1422.01A.01R.1565.13	56.2586	OV.TCGA.24.1422.01A.01R.1565.13	42.47	OV.TCGA.24.1422.01A.01R.1565.13	43.0941	OV.TCGA.24.1422.01A.01R.1565.13	48.1928	OV.TCGA.24.1422.01A.01R.1565.13	61.7679	OV.TCGA.24.1422.01A.01R.1565.13	58.6466	OV.TCGA.24.1422.01A.01R.1565.13	71.2582	OV.TCGA.24.1422.01A.01R.1565.13	53.9587	OV.TCGA.24.1422.01A.01R.1565.13	55.1432	OV.TCGA.24.1422.01A.01R.1565.13	52.6645
OV.TCGA.24.1423.01A.01R.1565.13	58.0218	OV.TCGA.24.1423.01A.01R.1565.13	33.9993	OV.TCGA.24.1423.01A.01R.1565.13	54.9191	OV.TCGA.24.1423.01A.01R.1565.13	51.0428	OV.TCGA.24.1423.01A.01R.1565.13	38.2172	OV.TCGA.24.1423.01A.01R.1565.13	25.0714	OV.TCGA.24.1423.01A.01R.1565.13	76.5077	OV.TCGA.24.1423.01A.01R.1565.13	43.7007	OV.TCGA.24.1423.01A.01R.1565.13	54.9838	OV.TCGA.24.1423.01A.01R.1565.13	45.0066
OV.TCGA.24.1424.01A.01R.1565.13	52.7718	OV.TCGA.24.1424.01A.01R.1565.13	32.9452	OV.TCGA.24.1424.01A.01R.1565.13	54.0951	OV.TCGA.24.1424.01A.01R.1565.13	49.5999	OV.TCGA.24.1424.01A.01R.1565.13	80.2635	OV.TCGA.24.1424.01A.01R.1565.13	80.4043	OV.TCGA.24.1424.01A.01R.1565.13	77.1152	OV.TCGA.24.1424.01A.01R.1565.13	52.2524	OV.TCGA.24.1424.01A.01R.1565.13	59.8892	OV.TCGA.24.1424.01A.01R.1565.13	59.3016
OV.TCGA.24.1425.01A.02R.1566.13	63.0483	OV.TCGA.24.1425.01A.02R.1566.13	52.0119	OV.TCGA.24.1425.01A.02R.1566.13	53.2662	OV.TCGA.24.1425.01A.02R.1566.13	59.2507	OV.TCGA.24.1425.01A.02R.1566.13	55.3869	OV.TCGA.24.1425.01A.02R.1566.13	52.8344	OV.TCGA.24.1425.01A.02R.1566.13	75.2377	OV.TCGA.24.1425.01A.02R.1566.13	66.5993	OV.TCGA.24.1425.01A.02R.1566.13	65.8461	OV.TCGA.24.1425.01A.02R.1566.13	61.628
OV.TCGA.24.1426.01A.01R.1565.13	57.6776	OV.TCGA.24.1426.01A.01R.1565.13	38.1197	OV.TCGA.24.1426.01A.01R.1565.13	47.645	OV.TCGA.24.1426.01A.01R.1565.13	52.2122	OV.TCGA.24.1426.01A.01R.1565.13	39.1247	OV.TCGA.24.1426.01A.01R.1565.13	42.6003	OV.TCGA.24.1426.01A.01R.1565.13	62.7482	OV.TCGA.24.1426.01A.01R.1565.13	42.6923	OV.TCGA.24.1426.01A.01R.1565.13	54.4219	OV.TCGA.24.1426.01A.01R.1565.13	38.7218
OV.TCGA.24.1427.01A.01R.1565.13	53.7974	OV.TCGA.24.1427.01A.01R.1565.13	40.0433	OV.TCGA.24.1427.01A.01R.1565.13	46.4582	OV.TCGA.24.1427.01A.01R.1565.13	54.4533	OV.TCGA.24.1427.01A.01R.1565.13	49.6619	OV.TCGA.24.1427.01A.01R.1565.13	45.5196	OV.TCGA.24.1427.01A.01R.1565.13	73.0082	OV.TCGA.24.1427.01A.01R.1565.13	54.1163	OV.TCGA.24.1427.01A.01R.1565.13	64.5005	OV.TCGA.24.1427.01A.01R.1565.13	59.0587
OV.TCGA.24.1428.01A.01R.1564.13	56.8249	OV.TCGA.24.1428.01A.01R.1564.13	32.5908	OV.TCGA.24.1428.01A.01R.1564.13	59.2284	OV.TCGA.24.1428.01A.01R.1564.13	37.8385	OV.TCGA.24.1428.01A.01R.1564.13	86.491	OV.TCGA.24.1428.01A.01R.1564.13	80.8728	OV.TCGA.24.1428.01A.01R.1564.13	72.1255	OV.TCGA.24.1428.01A.01R.1564.13	34.6327	OV.TCGA.24.1428.01A.01R.1564.13	58.2539	OV.TCGA.24.1428.01A.01R.1564.13	52.8291
OV.TCGA.24.1430.01A.01R.1566.13	59.2798	OV.TCGA.24.1430.01A.01R.1566.13	46.0005	OV.TCGA.24.1430.01A.01R.1566.13	40.9928	OV.TCGA.24.1430.01A.01R.1566.13	42.7561	OV.TCGA.24.1430.01A.01R.1566.13	47.7557	OV.TCGA.24.1430.01A.01R.1566.13	52.2106	OV.TCGA.24.1430.01A.01R.1566.13	73.0976	OV.TCGA.24.1430.01A.01R.1566.13	40.3107	OV.TCGA.24.1430.01A.01R.1566.13	54.5964	OV.TCGA.24.1430.01A.01R.1566.13	41.8604
OV.TCGA.24.1431.01A.01R.1566.13	64.5171	OV.TCGA.24.1431.01A.01R.1566.13	41.5696	OV.TCGA.24.1431.01A.01R.1566.13	46.2936	OV.TCGA.24.1431.01A.01R.1566.13	41.3245	OV.TCGA.24.1431.01A.01R.1566.13	44.6723	OV.TCGA.24.1431.01A.01R.1566.13	33.7466	OV.TCGA.24.1431.01A.01R.1566.13	63.6966	OV.TCGA.24.1431.01A.01R.1566.13	30.0075	OV.TCGA.24.1431.01A.01R.1566.13	54.5147	OV.TCGA.24.1431.01A.01R.1566.13	37.3257
OV.TCGA.24.1434.01A.01R.1566.13	63.2531	OV.TCGA.24.1434.01A.01R.1566.13	46.4794	OV.TCGA.24.1434.01A.01R.1566.13	53.8277	OV.TCGA.24.1434.01A.01R.1566.13	47.5298	OV.TCGA.24.1434.01A.01R.1566.13	69.9777	OV.TCGA.24.1434.01A.01R.1566.13	64.6625	OV.TCGA.24.1434.01A.01R.1566.13	79.7048	OV.TCGA.24.1434.01A.01R.1566.13	60.0256	OV.TCGA.24.1434.01A.01R.1566.13	67.0831	OV.TCGA.24.1434.01A.01R.1566.13	59.5881
OV.TCGA.24.1435.01A.01R.1566.13	67.9641	OV.TCGA.24.1435.01A.01R.1566.13	48.5985	OV.TCGA.24.1435.01A.01R.1566.13	47.0539	OV.TCGA.24.1435.01A.01R.1566.13	40.6959	OV.TCGA.24.1435.01A.01R.1566.13	65.8695	OV.TCGA.24.1435.01A.01R.1566.13	73.1523	OV.TCGA.24.1435.01A.01R.1566.13	74.1375	OV.TCGA.24.1435.01A.01R.1566.13	46.0455	OV.TCGA.24.1435.01A.01R.1566.13	57.3461	OV.TCGA.24.1435.01A.01R.1566.13	52.4931
OV.TCGA.24.1464.01A.01R.1566.13	58.8666	OV.TCGA.24.1464.01A.01R.1566.13	37.3801	OV.TCGA.24.1464.01A.01R.1566.13	43.4304	OV.TCGA.24.1464.01A.01R.1566.13	49.9369	OV.TCGA.24.1464.01A.01R.1566.13	60.4625	OV.TCGA.24.1464.01A.01R.1566.13	40.2897	OV.TCGA.24.1464.01A.01R.1566.13	68.3929	OV.TCGA.24.1464.01A.01R.1566.13	43.8355	OV.TCGA.24.1464.01A.01R.1566.13	56.4293	OV.TCGA.24.1464.01A.01R.1566.13	35.0392
OV.TCGA.24.1467.01A.01R.1566.13	61.1261	OV.TCGA.24.1467.01A.01R.1566.13	33.7354	OV.TCGA.24.1467.01A.01R.1566.13	39.1761	OV.TCGA.24.1467.01A.01R.1566.13	47.4236	OV.TCGA.24.1467.01A.01R.1566.13	49.5369	OV.TCGA.24.1467.01A.01R.1566.13	41.6528	OV.TCGA.24.1467.01A.01R.1566.13	58.8701	OV.TCGA.24.1467.01A.01R.1566.13	27.5113	OV.TCGA.24.1467.01A.01R.1566.13	49.7531	OV.TCGA.24.1467.01A.01R.1566.13	32.8516
OV.TCGA.24.1469.01A.01R.1566.13	59.0382	OV.TCGA.24.1469.01A.01R.1566.13	37.6491	OV.TCGA.24.1469.01A.01R.1566.13	53.5275	OV.TCGA.24.1469.01A.01R.1566.13	43.273	OV.TCGA.24.1469.01A.01R.1566.13	74.3008	OV.TCGA.24.1469.01A.01R.1566.13	86.1587	OV.TCGA.24.1469.01A.01R.1566.13	75.139	OV.TCGA.24.1469.01A.01R.1566.13	40.2784	OV.TCGA.24.1469.01A.01R.1566.13	57.5235	OV.TCGA.24.1469.01A.01R.1566.13	38.1305
OV.TCGA.24.1470.01A.01R.1566.13	68.1502	OV.TCGA.24.1470.01A.01R.1566.13	35.3779	OV.TCGA.24.1470.01A.01R.1566.13	56.833	OV.TCGA.24.1470.01A.01R.1566.13	45.75	OV.TCGA.24.1470.01A.01R.1566.13	37.1891	OV.TCGA.24.1470.01A.01R.1566.13	62.6069	OV.TCGA.24.1470.01A.01R.1566.13	76.9259	OV.TCGA.24.1470.01A.01R.1566.13	45.9525	OV.TCGA.24.1470.01A.01R.1566.13	54.6574	OV.TCGA.24.1470.01A.01R.1566.13	39.2859
OV.TCGA.24.1471.01A.01R.1566.13	54.8403	OV.TCGA.24.1471.01A.01R.1566.13	45.2702	OV.TCGA.24.1471.01A.01R.1566.13	53.5614	OV.TCGA.24.1471.01A.01R.1566.13	45.5929	OV.TCGA.24.1471.01A.01R.1566.13	60.3348	OV.TCGA.24.1471.01A.01R.1566.13	39.7664	OV.TCGA.24.1471.01A.01R.1566.13	68.2725	OV.TCGA.24.1471.01A.01R.1566.13	43.5315	OV.TCGA.24.1471.01A.01R.1566.13	56.9297	OV.TCGA.24.1471.01A.01R.1566.13	37.3031
OV.TCGA.24.1474.01A.01R.1566.13	69.3185	OV.TCGA.24.1474.01A.01R.1566.13	37.7304	OV.TCGA.24.1474.01A.01R.1566.13	51.2014	OV.TCGA.24.1474.01A.01R.1566.13	45.1384	OV.TCGA.24.1474.01A.01R.1566.13	76.2553	OV.TCGA.24.1474.01A.01R.1566.13	88.0122	OV.TCGA.24.1474.01A.01R.1566.13	73.1748	OV.TCGA.24.1474.01A.01R.1566.13	39.3189	OV.TCGA.24.1474.01A.01R.1566.13	58.4757	OV.TCGA.24.1474.01A.01R.1566.13	34.6916
OV.TCGA.24.1549.01A.01R.1566.13	56.8233	OV.TCGA.24.1549.01A.01R.1566.13	35.316	OV.TCGA.24.1549.01A.01R.1566.13	65.7857	OV.TCGA.24.1549.01A.01R.1566.13	37.0733	OV.TCGA.24.1549.01A.01R.1566.13	78.799	OV.TCGA.24.1549.01A.01R.1566.13	72.9259	OV.TCGA.24.1549.01A.01R.1566.13	75.4338	OV.TCGA.24.1549.01A.01R.1566.13	39.8113	OV.TCGA.24.1549.01A.01R.1566.13	60.3528	OV.TCGA.24.1549.01A.01R.1566.13	42.4435
OV.TCGA.24.1550.01A.01R.1566.13	64.3063	OV.TCGA.24.1550.01A.01R.1566.13	43.5202	OV.TCGA.24.1550.01A.01R.1566.13	62.7408	OV.TCGA.24.1550.01A.01R.1566.13	51.7932	OV.TCGA.24.1550.01A.01R.1566.13	85.1061	OV.TCGA.24.1550.01A.01R.1566.13	69.4221	OV.TCGA.24.1550.01A.01R.1566.13	77.7676	OV.TCGA.24.1550.01A.01R.1566.13	67.8094	OV.TCGA.24.1550.01A.01R.1566.13	73.1351	OV.TCGA.24.1550.01A.01R.1566.13	67.8395
OV.TCGA.24.1551.01A.01R.1566.13	68.7666	OV.TCGA.24.1551.01A.01R.1566.13	41.5822	OV.TCGA.24.1551.01A.01R.1566.13	46.5773	OV.TCGA.24.1551.01A.01R.1566.13	48.1572	OV.TCGA.24.1551.01A.01R.1566.13	48.5344	OV.TCGA.24.1551.01A.01R.1566.13	36.214	OV.TCGA.24.1551.01A.01R.1566.13	77.4747	OV.TCGA.24.1551.01A.01R.1566.13	35.124	OV.TCGA.24.1551.01A.01R.1566.13	52.2374	OV.TCGA.24.1551.01A.01R.1566.13	31.1625
OV.TCGA.24.1552.01A.01R.1566.13	57.0288	OV.TCGA.24.1552.01A.01R.1566.13	31.4747	OV.TCGA.24.1552.01A.01R.1566.13	46.2624	OV.TCGA.24.1552.01A.01R.1566.13	36.732	OV.TCGA.24.1552.01A.01R.1566.13	50.4097	OV.TCGA.24.1552.01A.01R.1566.13	51.7197	OV.TCGA.24.1552.01A.01R.1566.13	73.4341	OV.TCGA.24.1552.01A.01R.1566.13	32.0671	OV.TCGA.24.1552.01A.01R.1566.13	57.8834	OV.TCGA.24.1552.01A.01R.1566.13	38.9053
OV.TCGA.24.1562.01A.01R.1566.13	56.0014	OV.TCGA.24.1562.01A.01R.1566.13	40.6292	OV.TCGA.24.1562.01A.01R.1566.13	48.4024	OV.TCGA.24.1562.01A.01R.1566.13	49.3204	OV.TCGA.24.1562.01A.01R.1566.13	62.9493	OV.TCGA.24.1562.01A.01R.1566.13	41.3151	OV.TCGA.24.1562.01A.01R.1566.13	76.5077	OV.TCGA.24.1562.01A.01R.1566.13	48.3629	OV.TCGA.24.1562.01A.01R.1566.13	57.1621	OV.TCGA.24.1562.01A.01R.1566.13	45.3492
OV.TCGA.24.1563.01A.01R.1566.13	57.2576	OV.TCGA.24.1563.01A.01R.1566.13	51.257	OV.TCGA.24.1563.01A.01R.1566.13	65.4917	OV.TCGA.24.1563.01A.01R.1566.13	60.6026	OV.TCGA.24.1563.01A.01R.1566.13	45.5435	OV.TCGA.24.1563.01A.01R.1566.13	35.092	OV.TCGA.24.1563.01A.01R.1566.13	81.1175	OV.TCGA.24.1563.01A.01R.1566.13	50.2328	OV.TCGA.24.1563.01A.01R.1566.13	64.604	OV.TCGA.24.1563.01A.01R.1566.13	57.2904
OV.TCGA.24.1565.01A.01R.1566.13	58.3637	OV.TCGA.24.1565.01A.01R.1566.13	37.8639	OV.TCGA.24.1565.01A.01R.1566.13	40.3371	OV.TCGA.24.1565.01A.01R.1566.13	48.2047	OV.TCGA.24.1565.01A.01R.1566.13	45.4021	OV.TCGA.24.1565.01A.01R.1566.13	25.5772	OV.TCGA.24.1565.01A.01R.1566.13	56.94	OV.TCGA.24.1565.01A.01R.1566.13	40.3023	OV.TCGA.24.1565.01A.01R.1566.13	48.5465	OV.TCGA.24.1565.01A.01R.1566.13	28.1562
OV.TCGA.24.1603.01A.01R.1566.13	52.4895	OV.TCGA.24.1603.01A.01R.1566.13	29.8261	OV.TCGA.24.1603.01A.01R.1566.13	53.3272	OV.TCGA.24.1603.01A.01R.1566.13	44.8181	OV.TCGA.24.1603.01A.01R.1566.13	81.4195	OV.TCGA.24.1603.01A.01R.1566.13	60.379	OV.TCGA.24.1603.01A.01R.1566.13	71.7661	OV.TCGA.24.1603.01A.01R.1566.13	41.2929	OV.TCGA.24.1603.01A.01R.1566.13	52.4392	OV.TCGA.24.1603.01A.01R.1566.13	49.2236
OV.TCGA.24.1616.01A.01R.1566.13	52.1965	OV.TCGA.24.1616.01A.01R.1566.13	37.5811	OV.TCGA.24.1616.01A.01R.1566.13	42.7372	OV.TCGA.24.1616.01A.01R.1566.13	37.6624	OV.TCGA.24.1616.01A.01R.1566.13	68.2471	OV.TCGA.24.1616.01A.01R.1566.13	42.3789	OV.TCGA.24.1616.01A.01R.1566.13	72.9489	OV.TCGA.24.1616.01A.01R.1566.13	48.9383	OV.TCGA.24.1616.01A.01R.1566.13	54.116	OV.TCGA.24.1616.01A.01R.1566.13	47.8392
OV.TCGA.24.1842.01A.01R.1567.13	61.4239	OV.TCGA.24.1842.01A.01R.1567.13	41.4347	OV.TCGA.24.1842.01A.01R.1567.13	45.4045	OV.TCGA.24.1842.01A.01R.1567.13	41.4008	OV.TCGA.24.1842.01A.01R.1567.13	76.2774	OV.TCGA.24.1842.01A.01R.1567.13	65.6615	OV.TCGA.24.1842.01A.01R.1567.13	75.7796	OV.TCGA.24.1842.01A.01R.1567.13	36.2453	OV.TCGA.24.1842.01A.01R.1567.13	56.7696	OV.TCGA.24.1842.01A.01R.1567.13	36.8034
OV.TCGA.24.1843.01A.01R.1567.13	58.9235	OV.TCGA.24.1843.01A.01R.1567.13	27.7829	OV.TCGA.24.1843.01A.01R.1567.13	59.6807	OV.TCGA.24.1843.01A.01R.1567.13	47.5232	OV.TCGA.24.1843.01A.01R.1567.13	86.2209	OV.TCGA.24.1843.01A.01R.1567.13	82.0824	OV.TCGA.24.1843.01A.01R.1567.13	68.1835	OV.TCGA.24.1843.01A.01R.1567.13	39.7031	OV.TCGA.24.1843.01A.01R.1567.13	53.4532	OV.TCGA.24.1843.01A.01R.1567.13	32.7381
OV.TCGA.24.1844.01A.01R.1567.13	54.7234	OV.TCGA.24.1844.01A.01R.1567.13	39.572	OV.TCGA.24.1844.01A.01R.1567.13	39.1967	OV.TCGA.24.1844.01A.01R.1567.13	44.701	OV.TCGA.24.1844.01A.01R.1567.13	48.4643	OV.TCGA.24.1844.01A.01R.1567.13	39.6519	OV.TCGA.24.1844.01A.01R.1567.13	56.0474	OV.TCGA.24.1844.01A.01R.1567.13	34.5955	OV.TCGA.24.1844.01A.01R.1567.13	51.2258	OV.TCGA.24.1844.01A.01R.1567.13	40.1831
OV.TCGA.24.1845.01A.01R.1567.13	73.6692	OV.TCGA.24.1845.01A.01R.1567.13	41.7175	OV.TCGA.24.1845.01A.01R.1567.13	44.5814	OV.TCGA.24.1845.01A.01R.1567.13	37.9256	OV.TCGA.24.1845.01A.01R.1567.13	59.2137	OV.TCGA.24.1845.01A.01R.1567.13	40.6781	OV.TCGA.24.1845.01A.01R.1567.13	66.1859	OV.TCGA.24.1845.01A.01R.1567.13	27.132	OV.TCGA.24.1845.01A.01R.1567.13	53.4927	OV.TCGA.24.1845.01A.01R.1567.13	28.2985
OV.TCGA.24.1846.01A.01R.1567.13	55.6552	OV.TCGA.24.1846.01A.01R.1567.13	46.6599	OV.TCGA.24.1846.01A.01R.1567.13	56.6993	OV.TCGA.24.1846.01A.01R.1567.13	50.4954	OV.TCGA.24.1846.01A.01R.1567.13	69.7784	OV.TCGA.24.1846.01A.01R.1567.13	50.7913	OV.TCGA.24.1846.01A.01R.1567.13	77.4783	OV.TCGA.24.1846.01A.01R.1567.13	42.9371	OV.TCGA.24.1846.01A.01R.1567.13	54.1816	OV.TCGA.24.1846.01A.01R.1567.13	55.656
OV.TCGA.24.1847.01A.01R.1566.13	50.3559	OV.TCGA.24.1847.01A.01R.1566.13	41.549	OV.TCGA.24.1847.01A.01R.1566.13	47.725	OV.TCGA.24.1847.01A.01R.1566.13	47.4324	OV.TCGA.24.1847.01A.01R.1566.13	44.5486	OV.TCGA.24.1847.01A.01R.1566.13	46.7044	OV.TCGA.24.1847.01A.01R.1566.13	75.8804	OV.TCGA.24.1847.01A.01R.1566.13	38.0752	OV.TCGA.24.1847.01A.01R.1566.13	56.4213	OV.TCGA.24.1847.01A.01R.1566.13	35.7657
OV.TCGA.24.1850.01A.01R.1567.13	64.4125	OV.TCGA.24.1850.01A.01R.1567.13	48.2602	OV.TCGA.24.1850.01A.01R.1567.13	57.5651	OV.TCGA.24.1850.01A.01R.1567.13	41.532	OV.TCGA.24.1850.01A.01R.1567.13	46.8119	OV.TCGA.24.1850.01A.01R.1567.13	54.6411	OV.TCGA.24.1850.01A.01R.1567.13	65.7098	OV.TCGA.24.1850.01A.01R.1567.13	37.3881	OV.TCGA.24.1850.01A.01R.1567.13	65.6876	OV.TCGA.24.1850.01A.01R.1567.13	45.6626
OV.TCGA.24.2024.01A.02R.1568.13	51.3351	OV.TCGA.24.2024.01A.02R.1568.13	46.2177	OV.TCGA.24.2024.01A.02R.1568.13	45.1406	OV.TCGA.24.2024.01A.02R.1568.13	51.6855	OV.TCGA.24.2024.01A.02R.1568.13	62.3223	OV.TCGA.24.2024.01A.02R.1568.13	52.1326	OV.TCGA.24.2024.01A.02R.1568.13	77.0239	OV.TCGA.24.2024.01A.02R.1568.13	48.3191	OV.TCGA.24.2024.01A.02R.1568.13	62.7533	OV.TCGA.24.2024.01A.02R.1568.13	57.3219
OV.TCGA.24.2033.01A.01R.1568.13	61.469	OV.TCGA.24.2033.01A.01R.1568.13	48.532	OV.TCGA.24.2033.01A.01R.1568.13	40.5232	OV.TCGA.24.2033.01A.01R.1568.13	51.7822	OV.TCGA.24.2033.01A.01R.1568.13	48.8605	OV.TCGA.24.2033.01A.01R.1568.13	45.5817	OV.TCGA.24.2033.01A.01R.1568.13	73.2777	OV.TCGA.24.2033.01A.01R.1568.13	45.9067	OV.TCGA.24.2033.01A.01R.1568.13	58.5622	OV.TCGA.24.2033.01A.01R.1568.13	49.2576
OV.TCGA.24.2035.01A.01R.1568.13	60.2868	OV.TCGA.24.2035.01A.01R.1568.13	43.1978	OV.TCGA.24.2035.01A.01R.1568.13	47.7369	OV.TCGA.24.2035.01A.01R.1568.13	47.1242	OV.TCGA.24.2035.01A.01R.1568.13	56.2498	OV.TCGA.24.2035.01A.01R.1568.13	44.6493	OV.TCGA.24.2035.01A.01R.1568.13	65.6868	OV.TCGA.24.2035.01A.01R.1568.13	43.5068	OV.TCGA.24.2035.01A.01R.1568.13	63.9826	OV.TCGA.24.2035.01A.01R.1568.13	47.7226
OV.TCGA.24.2038.01A.01R.1568.13	64.9048	OV.TCGA.24.2038.01A.01R.1568.13	57.2342	OV.TCGA.24.2038.01A.01R.1568.13	48.7296	OV.TCGA.24.2038.01A.01R.1568.13	56.0022	OV.TCGA.24.2038.01A.01R.1568.13	58.566	OV.TCGA.24.2038.01A.01R.1568.13	36.764	OV.TCGA.24.2038.01A.01R.1568.13	75.3411	OV.TCGA.24.2038.01A.01R.1568.13	38.9713	OV.TCGA.24.2038.01A.01R.1568.13	63.5973	OV.TCGA.24.2038.01A.01R.1568.13	36.6099
OV.TCGA.24.2254.01A.01R.1568.13	60.1938	OV.TCGA.24.2254.01A.01R.1568.13	60.2669	OV.TCGA.24.2254.01A.01R.1568.13	55.368	OV.TCGA.24.2254.01A.01R.1568.13	48.3717	OV.TCGA.24.2254.01A.01R.1568.13	43.8251	OV.TCGA.24.2254.01A.01R.1568.13	42.4747	OV.TCGA.24.2254.01A.01R.1568.13	79.8114	OV.TCGA.24.2254.01A.01R.1568.13	49.0425	OV.TCGA.24.2254.01A.01R.1568.13	69.6111	OV.TCGA.24.2254.01A.01R.1568.13	48.7752
OV.TCGA.24.2261.01A.01R.1568.13	50.3969	OV.TCGA.24.2261.01A.01R.1568.13	30.2337	OV.TCGA.24.2261.01A.01R.1568.13	49.6729	OV.TCGA.24.2261.01A.01R.1568.13	41.4176	OV.TCGA.24.2261.01A.01R.1568.13	72.946	OV.TCGA.24.2261.01A.01R.1568.13	77.22	OV.TCGA.24.2261.01A.01R.1568.13	65.217	OV.TCGA.24.2261.01A.01R.1568.13	32.3968	OV.TCGA.24.2261.01A.01R.1568.13	56.9713	OV.TCGA.24.2261.01A.01R.1568.13	43.0751
OV.TCGA.24.2262.01A.01R.1568.13	68.3606	OV.TCGA.24.2262.01A.01R.1568.13	43.1728	OV.TCGA.24.2262.01A.01R.1568.13	45.9526	OV.TCGA.24.2262.01A.01R.1568.13	40.4493	OV.TCGA.24.2262.01A.01R.1568.13	49.3787	OV.TCGA.24.2262.01A.01R.1568.13	43.1698	OV.TCGA.24.2262.01A.01R.1568.13	69.5775	OV.TCGA.24.2262.01A.01R.1568.13	26.6741	OV.TCGA.24.2262.01A.01R.1568.13	57.8204	OV.TCGA.24.2262.01A.01R.1568.13	38.1375
OV.TCGA.24.2267.01A.01R.1568.13	62.8326	OV.TCGA.24.2267.01A.01R.1568.13	36.3305	OV.TCGA.24.2267.01A.01R.1568.13	53.3799	OV.TCGA.24.2267.01A.01R.1568.13	53.929	OV.TCGA.24.2267.01A.01R.1568.13	52.601	OV.TCGA.24.2267.01A.01R.1568.13	40.0663	OV.TCGA.24.2267.01A.01R.1568.13	60.9175	OV.TCGA.24.2267.01A.01R.1568.13	27.0826	OV.TCGA.24.2267.01A.01R.1568.13	54.9861	OV.TCGA.24.2267.01A.01R.1568.13	37.5929
OV.TCGA.24.2271.01A.01R.1568.13	61.8321	OV.TCGA.24.2271.01A.01R.1568.13	44.6625	OV.TCGA.24.2271.01A.01R.1568.13	42.7495	OV.TCGA.24.2271.01A.01R.1568.13	53.6179	OV.TCGA.24.2271.01A.01R.1568.13	35.7208	OV.TCGA.24.2271.01A.01R.1568.13	38.7958	OV.TCGA.24.2271.01A.01R.1568.13	52.6937	OV.TCGA.24.2271.01A.01R.1568.13	35.3884	OV.TCGA.24.2271.01A.01R.1568.13	52.7091	OV.TCGA.24.2271.01A.01R.1568.13	41.4804
OV.TCGA.24.2280.01A.01R.1568.13	61.5226	OV.TCGA.24.2280.01A.01R.1568.13	53.5634	OV.TCGA.24.2280.01A.01R.1568.13	54.3232	OV.TCGA.24.2280.01A.01R.1568.13	52.307	OV.TCGA.24.2280.01A.01R.1568.13	60.3457	OV.TCGA.24.2280.01A.01R.1568.13	55.5867	OV.TCGA.24.2280.01A.01R.1568.13	60.7132	OV.TCGA.24.2280.01A.01R.1568.13	52.4532	OV.TCGA.24.2280.01A.01R.1568.13	70.8084	OV.TCGA.24.2280.01A.01R.1568.13	55.6454
OV.TCGA.24.2281.01A.01R.1568.13	64.699	OV.TCGA.24.2281.01A.01R.1568.13	38.1724	OV.TCGA.24.2281.01A.01R.1568.13	54.1826	OV.TCGA.24.2281.01A.01R.1568.13	52.9252	OV.TCGA.24.2281.01A.01R.1568.13	57.1314	OV.TCGA.24.2281.01A.01R.1568.13	56.4715	OV.TCGA.24.2281.01A.01R.1568.13	58.1311	OV.TCGA.24.2281.01A.01R.1568.13	36.5463	OV.TCGA.24.2281.01A.01R.1568.13	57.9308	OV.TCGA.24.2281.01A.01R.1568.13	34.9424
OV.TCGA.24.2288.01A.01R.1568.13	61.3784	OV.TCGA.24.2288.01A.01R.1568.13	44.7408	OV.TCGA.24.2288.01A.01R.1568.13	47.9118	OV.TCGA.24.2288.01A.01R.1568.13	55.0888	OV.TCGA.24.2288.01A.01R.1568.13	51.2489	OV.TCGA.24.2288.01A.01R.1568.13	46.0439	OV.TCGA.24.2288.01A.01R.1568.13	68.8298	OV.TCGA.24.2288.01A.01R.1568.13	35.7665	OV.TCGA.24.2288.01A.01R.1568.13	52.6507	OV.TCGA.24.2288.01A.01R.1568.13	43.6276
OV.TCGA.24.2289.01A.01R.1568.13	57.4826	OV.TCGA.24.2289.01A.01R.1568.13	51.5892	OV.TCGA.24.2289.01A.01R.1568.13	53.6402	OV.TCGA.24.2289.01A.01R.1568.13	55.8212	OV.TCGA.24.2289.01A.01R.1568.13	52.6263	OV.TCGA.24.2289.01A.01R.1568.13	44.9351	OV.TCGA.24.2289.01A.01R.1568.13	80.6896	OV.TCGA.24.2289.01A.01R.1568.13	54.6272	OV.TCGA.24.2289.01A.01R.1568.13	67.2442	OV.TCGA.24.2289.01A.01R.1568.13	56.7214
OV.TCGA.24.2290.01A.01R.1568.13	69.714	OV.TCGA.24.2290.01A.01R.1568.13	46.5044	OV.TCGA.24.2290.01A.01R.1568.13	49.2503	OV.TCGA.24.2290.01A.01R.1568.13	37.5442	OV.TCGA.24.2290.01A.01R.1568.13	54.1489	OV.TCGA.24.2290.01A.01R.1568.13	43.1482	OV.TCGA.24.2290.01A.01R.1568.13	80.9816	OV.TCGA.24.2290.01A.01R.1568.13	33.942	OV.TCGA.24.2290.01A.01R.1568.13	52.6879	OV.TCGA.24.2290.01A.01R.1568.13	33.9643
OV.TCGA.24.2293.01A.01R.1568.13	62.5935	OV.TCGA.24.2293.01A.01R.1568.13	47.7878	OV.TCGA.24.2293.01A.01R.1568.13	56.6818	OV.TCGA.24.2293.01A.01R.1568.13	46.9963	OV.TCGA.24.2293.01A.01R.1568.13	57.3861	OV.TCGA.24.2293.01A.01R.1568.13	53.2538	OV.TCGA.24.2293.01A.01R.1568.13	74.6674	OV.TCGA.24.2293.01A.01R.1568.13	57.5367	OV.TCGA.24.2293.01A.01R.1568.13	60.7501	OV.TCGA.24.2293.01A.01R.1568.13	58.2933
OV.TCGA.24.2298.01A.01R.1569.13	51.0481	OV.TCGA.24.2298.01A.01R.1569.13	41.8563	OV.TCGA.24.2298.01A.01R.1569.13	49.8023	OV.TCGA.24.2298.01A.01R.1569.13	46.0456	OV.TCGA.24.2298.01A.01R.1569.13	51.9514	OV.TCGA.24.2298.01A.01R.1569.13	25.6215	OV.TCGA.24.2298.01A.01R.1569.13	68.8404	OV.TCGA.24.2298.01A.01R.1569.13	44.9879	OV.TCGA.24.2298.01A.01R.1569.13	56.2625	OV.TCGA.24.2298.01A.01R.1569.13	51.6933
OV.TCGA.25.1312.01A.01R.1565.13	59.3427	OV.TCGA.25.1312.01A.01R.1565.13	38.8871	OV.TCGA.25.1312.01A.01R.1565.13	49.6965	OV.TCGA.25.1312.01A.01R.1565.13	54.9579	OV.TCGA.25.1312.01A.01R.1565.13	42.3569	OV.TCGA.25.1312.01A.01R.1565.13	31.8334	OV.TCGA.25.1312.01A.01R.1565.13	70.4504	OV.TCGA.25.1312.01A.01R.1565.13	51.5799	OV.TCGA.25.1312.01A.01R.1565.13	55.0301	OV.TCGA.25.1312.01A.01R.1565.13	41.1811
OV.TCGA.25.1313.01A.01R.1565.13	62.9611	OV.TCGA.25.1313.01A.01R.1565.13	39.4428	OV.TCGA.25.1313.01A.01R.1565.13	49.5528	OV.TCGA.25.1313.01A.01R.1565.13	47.8147	OV.TCGA.25.1313.01A.01R.1565.13	34.0178	OV.TCGA.25.1313.01A.01R.1565.13	32.4037	OV.TCGA.25.1313.01A.01R.1565.13	53.5639	OV.TCGA.25.1313.01A.01R.1565.13	40.7319	OV.TCGA.25.1313.01A.01R.1565.13	58.3746	OV.TCGA.25.1313.01A.01R.1565.13	42.7239
OV.TCGA.25.1315.01A.01R.1565.13	51.8212	OV.TCGA.25.1315.01A.01R.1565.13	33.5587	OV.TCGA.25.1315.01A.01R.1565.13	41.7809	OV.TCGA.25.1315.01A.01R.1565.13	42.8375	OV.TCGA.25.1315.01A.01R.1565.13	84.9419	OV.TCGA.25.1315.01A.01R.1565.13	79.9109	OV.TCGA.25.1315.01A.01R.1565.13	64.2296	OV.TCGA.25.1315.01A.01R.1565.13	54.192	OV.TCGA.25.1315.01A.01R.1565.13	56.8094	OV.TCGA.25.1315.01A.01R.1565.13	57.0823
OV.TCGA.25.1319.01A.01R.1565.13	66.3182	OV.TCGA.25.1319.01A.01R.1565.13	32.5688	OV.TCGA.25.1319.01A.01R.1565.13	52.3005	OV.TCGA.25.1319.01A.01R.1565.13	43.2117	OV.TCGA.25.1319.01A.01R.1565.13	52.5753	OV.TCGA.25.1319.01A.01R.1565.13	42.7679	OV.TCGA.25.1319.01A.01R.1565.13	67.7886	OV.TCGA.25.1319.01A.01R.1565.13	39.4708	OV.TCGA.25.1319.01A.01R.1565.13	57.673	OV.TCGA.25.1319.01A.01R.1565.13	31.2657
OV.TCGA.25.1320.01A.01R.1565.13	61.3312	OV.TCGA.25.1320.01A.01R.1565.13	45.3712	OV.TCGA.25.1320.01A.01R.1565.13	46.4151	OV.TCGA.25.1320.01A.01R.1565.13	49.6827	OV.TCGA.25.1320.01A.01R.1565.13	60.1989	OV.TCGA.25.1320.01A.01R.1565.13	70.8063	OV.TCGA.25.1320.01A.01R.1565.13	77.1237	OV.TCGA.25.1320.01A.01R.1565.13	45.5993	OV.TCGA.25.1320.01A.01R.1565.13	62.7559	OV.TCGA.25.1320.01A.01R.1565.13	54.9659
OV.TCGA.25.1322.01A.01R.1565.13	55.7693	OV.TCGA.25.1322.01A.01R.1565.13	31.9837	OV.TCGA.25.1322.01A.01R.1565.13	61.4666	OV.TCGA.25.1322.01A.01R.1565.13	47.2186	OV.TCGA.25.1322.01A.01R.1565.13	62.9481	OV.TCGA.25.1322.01A.01R.1565.13	61.6364	OV.TCGA.25.1322.01A.01R.1565.13	67.6648	OV.TCGA.25.1322.01A.01R.1565.13	45.7756	OV.TCGA.25.1322.01A.01R.1565.13	55.5363	OV.TCGA.25.1322.01A.01R.1565.13	47.8895
OV.TCGA.25.1323.01A.01R.1565.13	56.1303	OV.TCGA.25.1323.01A.01R.1565.13	38.0234	OV.TCGA.25.1323.01A.01R.1565.13	44.5051	OV.TCGA.25.1323.01A.01R.1565.13	46.7871	OV.TCGA.25.1323.01A.01R.1565.13	42.8303	OV.TCGA.25.1323.01A.01R.1565.13	51.3805	OV.TCGA.25.1323.01A.01R.1565.13	72.6155	OV.TCGA.25.1323.01A.01R.1565.13	45.1752	OV.TCGA.25.1323.01A.01R.1565.13	53.8484	OV.TCGA.25.1323.01A.01R.1565.13	56.5066
OV.TCGA.25.1329.01A.01R.1565.13	57.2707	OV.TCGA.25.1329.01A.01R.1565.13	39.1516	OV.TCGA.25.1329.01A.01R.1565.13	46.8101	OV.TCGA.25.1329.01A.01R.1565.13	50.5654	OV.TCGA.25.1329.01A.01R.1565.13	52.0492	OV.TCGA.25.1329.01A.01R.1565.13	54.1958	OV.TCGA.25.1329.01A.01R.1565.13	64.5909	OV.TCGA.25.1329.01A.01R.1565.13	41.0999	OV.TCGA.25.1329.01A.01R.1565.13	61.7219	OV.TCGA.25.1329.01A.01R.1565.13	57.2315
OV.TCGA.25.2042.01A.01R.1568.13	53.1383	OV.TCGA.25.2042.01A.01R.1568.13	52.3553	OV.TCGA.25.2042.01A.01R.1568.13	45.9935	OV.TCGA.25.2042.01A.01R.1568.13	57.2538	OV.TCGA.25.2042.01A.01R.1568.13	47.5487	OV.TCGA.25.2042.01A.01R.1568.13	50.2173	OV.TCGA.25.2042.01A.01R.1568.13	65.8838	OV.TCGA.25.2042.01A.01R.1568.13	55.5702	OV.TCGA.25.2042.01A.01R.1568.13	70.4147	OV.TCGA.25.2042.01A.01R.1568.13	55.4026
OV.TCGA.25.2391.01A.01R.1569.13	55.4735	OV.TCGA.25.2391.01A.01R.1569.13	40.2099	OV.TCGA.25.2391.01A.01R.1569.13	62.6079	OV.TCGA.25.2391.01A.01R.1569.13	50.2598	OV.TCGA.25.2391.01A.01R.1569.13	52.0679	OV.TCGA.25.2391.01A.01R.1569.13	50.6893	OV.TCGA.25.2391.01A.01R.1569.13	81.5459	OV.TCGA.25.2391.01A.01R.1569.13	46.4189	OV.TCGA.25.2391.01A.01R.1569.13	54.3176	OV.TCGA.25.2391.01A.01R.1569.13	37.3041
OV.TCGA.25.2392.01A.01R.1569.13	49.7964	OV.TCGA.25.2392.01A.01R.1569.13	44.1786	OV.TCGA.25.2392.01A.01R.1569.13	58.2013	OV.TCGA.25.2392.01A.01R.1569.13	54.261	OV.TCGA.25.2392.01A.01R.1569.13	33.7437	OV.TCGA.25.2392.01A.01R.1569.13	59.7956	OV.TCGA.25.2392.01A.01R.1569.13	50.0462	OV.TCGA.25.2392.01A.01R.1569.13	29.7111	OV.TCGA.25.2392.01A.01R.1569.13	50.4695	OV.TCGA.25.2392.01A.01R.1569.13	37.4595
OV.TCGA.25.2393.01A.01R.1569.13	67.2182	OV.TCGA.25.2393.01A.01R.1569.13	53.2278	OV.TCGA.25.2393.01A.01R.1569.13	53.8227	OV.TCGA.25.2393.01A.01R.1569.13	52.2409	OV.TCGA.25.2393.01A.01R.1569.13	75.5972	OV.TCGA.25.2393.01A.01R.1569.13	79.2391	OV.TCGA.25.2393.01A.01R.1569.13	77.684	OV.TCGA.25.2393.01A.01R.1569.13	54.5303	OV.TCGA.25.2393.01A.01R.1569.13	65.0027	OV.TCGA.25.2393.01A.01R.1569.13	47.1413
OV.TCGA.25.2396.01A.01R.1569.13	72.7384	OV.TCGA.25.2396.01A.01R.1569.13	38.3509	OV.TCGA.25.2396.01A.01R.1569.13	56.3604	OV.TCGA.25.2396.01A.01R.1569.13	48.7433	OV.TCGA.25.2396.01A.01R.1569.13	60.2685	OV.TCGA.25.2396.01A.01R.1569.13	40.0704	OV.TCGA.25.2396.01A.01R.1569.13	70.1424	OV.TCGA.25.2396.01A.01R.1569.13	43.1213	OV.TCGA.25.2396.01A.01R.1569.13	58.9745	OV.TCGA.25.2396.01A.01R.1569.13	41.4877
OV.TCGA.25.2398.01A.01R.1569.13	61.3654	OV.TCGA.25.2398.01A.01R.1569.13	62.503	OV.TCGA.25.2398.01A.01R.1569.13	54.2889	OV.TCGA.25.2398.01A.01R.1569.13	53.5666	OV.TCGA.25.2398.01A.01R.1569.13	42.4585	OV.TCGA.25.2398.01A.01R.1569.13	47.2231	OV.TCGA.25.2398.01A.01R.1569.13	67.9608	OV.TCGA.25.2398.01A.01R.1569.13	62.9882	OV.TCGA.25.2398.01A.01R.1569.13	68.3297	OV.TCGA.25.2398.01A.01R.1569.13	55.6721
OV.TCGA.25.2399.01A.01R.1569.13	56.5843	OV.TCGA.25.2399.01A.01R.1569.13	44.4884	OV.TCGA.25.2399.01A.01R.1569.13	61.3448	OV.TCGA.25.2399.01A.01R.1569.13	54.5741	OV.TCGA.25.2399.01A.01R.1569.13	58.1593	OV.TCGA.25.2399.01A.01R.1569.13	55.3182	OV.TCGA.25.2399.01A.01R.1569.13	75.443	OV.TCGA.25.2399.01A.01R.1569.13	53.1715	OV.TCGA.25.2399.01A.01R.1569.13	60.3398	OV.TCGA.25.2399.01A.01R.1569.13	52.4798
OV.TCGA.25.2400.01A.01R.1569.13	59.6434	OV.TCGA.25.2400.01A.01R.1569.13	36.0717	OV.TCGA.25.2400.01A.01R.1569.13	46.4992	OV.TCGA.25.2400.01A.01R.1569.13	40.6447	OV.TCGA.25.2400.01A.01R.1569.13	40.6179	OV.TCGA.25.2400.01A.01R.1569.13	45.0493	OV.TCGA.25.2400.01A.01R.1569.13	69.4331	OV.TCGA.25.2400.01A.01R.1569.13	35.1287	OV.TCGA.25.2400.01A.01R.1569.13	54.6351	OV.TCGA.25.2400.01A.01R.1569.13	41.6082
OV.TCGA.25.2401.01A.01R.1569.13	67.4506	OV.TCGA.25.2401.01A.01R.1569.13	55.765	OV.TCGA.25.2401.01A.01R.1569.13	59.0676	OV.TCGA.25.2401.01A.01R.1569.13	53.4372	OV.TCGA.25.2401.01A.01R.1569.13	60.1836	OV.TCGA.25.2401.01A.01R.1569.13	40.7827	OV.TCGA.25.2401.01A.01R.1569.13	75.0613	OV.TCGA.25.2401.01A.01R.1569.13	44.7318	OV.TCGA.25.2401.01A.01R.1569.13	60.4053	OV.TCGA.25.2401.01A.01R.1569.13	54.0606
OV.TCGA.25.2404.01A.01R.1569.13	55.6971	OV.TCGA.25.2404.01A.01R.1569.13	42.4105	OV.TCGA.25.2404.01A.01R.1569.13	51.1794	OV.TCGA.25.2404.01A.01R.1569.13	49.6727	OV.TCGA.25.2404.01A.01R.1569.13	49.6319	OV.TCGA.25.2404.01A.01R.1569.13	40.1599	OV.TCGA.25.2404.01A.01R.1569.13	65.0957	OV.TCGA.25.2404.01A.01R.1569.13	51.7852	OV.TCGA.25.2404.01A.01R.1569.13	58.1761	OV.TCGA.25.2404.01A.01R.1569.13	52.494
GBM.TCGA.26.1442.01A.01R.1850.01	60.9571	GBM.TCGA.26.1442.01A.01R.1850.01	48.5845	GBM.TCGA.26.1442.01A.01R.1850.01	44.1868	GBM.TCGA.26.1442.01A.01R.1850.01	39.5154	GBM.TCGA.26.1442.01A.01R.1850.01	67.1168	GBM.TCGA.26.1442.01A.01R.1850.01	53.4344	GBM.TCGA.26.1442.01A.01R.1850.01	65.7894	GBM.TCGA.26.1442.01A.01R.1850.01	58.0052	GBM.TCGA.26.1442.01A.01R.1850.01	69.3571	GBM.TCGA.26.1442.01A.01R.1850.01	61.5943
GBM.TCGA.26.5132.01A.01R.1850.01	62.6728	GBM.TCGA.26.5132.01A.01R.1850.01	59.544	GBM.TCGA.26.5132.01A.01R.1850.01	49.8185	GBM.TCGA.26.5132.01A.01R.1850.01	40.7139	GBM.TCGA.26.5132.01A.01R.1850.01	85.8693	GBM.TCGA.26.5132.01A.01R.1850.01	83.5934	GBM.TCGA.26.5132.01A.01R.1850.01	79.2555	GBM.TCGA.26.5132.01A.01R.1850.01	56.5646	GBM.TCGA.26.5132.01A.01R.1850.01	69.8724	GBM.TCGA.26.5132.01A.01R.1850.01	72.7294
GBM.TCGA.26.5133.01A.01R.1850.01	64.5136	GBM.TCGA.26.5133.01A.01R.1850.01	50.8498	GBM.TCGA.26.5133.01A.01R.1850.01	47.9759	GBM.TCGA.26.5133.01A.01R.1850.01	39.6862	GBM.TCGA.26.5133.01A.01R.1850.01	78.0546	GBM.TCGA.26.5133.01A.01R.1850.01	75.1935	GBM.TCGA.26.5133.01A.01R.1850.01	67.2044	GBM.TCGA.26.5133.01A.01R.1850.01	57.8402	GBM.TCGA.26.5133.01A.01R.1850.01	60.4738	GBM.TCGA.26.5133.01A.01R.1850.01	65.5737
GBM.TCGA.26.5134.01A.01R.1850.01	69.5464	GBM.TCGA.26.5134.01A.01R.1850.01	50.9824	GBM.TCGA.26.5134.01A.01R.1850.01	40.4031	GBM.TCGA.26.5134.01A.01R.1850.01	56.5994	GBM.TCGA.26.5134.01A.01R.1850.01	57.6816	GBM.TCGA.26.5134.01A.01R.1850.01	50.0765	GBM.TCGA.26.5134.01A.01R.1850.01	72.481	GBM.TCGA.26.5134.01A.01R.1850.01	46.3596	GBM.TCGA.26.5134.01A.01R.1850.01	59.4978	GBM.TCGA.26.5134.01A.01R.1850.01	55.4826
GBM.TCGA.26.5135.01A.01R.1850.01	60.6911	GBM.TCGA.26.5135.01A.01R.1850.01	64.2124	GBM.TCGA.26.5135.01A.01R.1850.01	44.242	GBM.TCGA.26.5135.01A.01R.1850.01	37.4537	GBM.TCGA.26.5135.01A.01R.1850.01	68.4643	GBM.TCGA.26.5135.01A.01R.1850.01	58.3262	GBM.TCGA.26.5135.01A.01R.1850.01	74.3801	GBM.TCGA.26.5135.01A.01R.1850.01	57.1397	GBM.TCGA.26.5135.01A.01R.1850.01	67.9802	GBM.TCGA.26.5135.01A.01R.1850.01	74.9508
GBM.TCGA.26.5136.01B.01R.1850.01	71.7629	GBM.TCGA.26.5136.01B.01R.1850.01	51.9704	GBM.TCGA.26.5136.01B.01R.1850.01	40.3496	GBM.TCGA.26.5136.01B.01R.1850.01	51.9318	GBM.TCGA.26.5136.01B.01R.1850.01	62.8498	GBM.TCGA.26.5136.01B.01R.1850.01	59.7857	GBM.TCGA.26.5136.01B.01R.1850.01	70.8885	GBM.TCGA.26.5136.01B.01R.1850.01	54.7611	GBM.TCGA.26.5136.01B.01R.1850.01	63.2724	GBM.TCGA.26.5136.01B.01R.1850.01	59.7249
GBM.TCGA.26.5139.01A.01R.1850.01	68.9877	GBM.TCGA.26.5139.01A.01R.1850.01	64.297	GBM.TCGA.26.5139.01A.01R.1850.01	52.3251	GBM.TCGA.26.5139.01A.01R.1850.01	44.8765	GBM.TCGA.26.5139.01A.01R.1850.01	74.3	GBM.TCGA.26.5139.01A.01R.1850.01	57.871	GBM.TCGA.26.5139.01A.01R.1850.01	81.7106	GBM.TCGA.26.5139.01A.01R.1850.01	63.3276	GBM.TCGA.26.5139.01A.01R.1850.01	69.9706	GBM.TCGA.26.5139.01A.01R.1850.01	72.7294
GBM.TCGA.27.1830.01A.01R.1850.01	71.7402	GBM.TCGA.27.1830.01A.01R.1850.01	63.8711	GBM.TCGA.27.1830.01A.01R.1850.01	43.4928	GBM.TCGA.27.1830.01A.01R.1850.01	41.981	GBM.TCGA.27.1830.01A.01R.1850.01	67.4211	GBM.TCGA.27.1830.01A.01R.1850.01	55.8179	GBM.TCGA.27.1830.01A.01R.1850.01	76.7739	GBM.TCGA.27.1830.01A.01R.1850.01	60.8539	GBM.TCGA.27.1830.01A.01R.1850.01	71.9548	GBM.TCGA.27.1830.01A.01R.1850.01	63.1708
GBM.TCGA.27.1831.01A.01R.1850.01	68.3167	GBM.TCGA.27.1831.01A.01R.1850.01	51.0866	GBM.TCGA.27.1831.01A.01R.1850.01	48.1117	GBM.TCGA.27.1831.01A.01R.1850.01	49.9331	GBM.TCGA.27.1831.01A.01R.1850.01	87.7791	GBM.TCGA.27.1831.01A.01R.1850.01	68.447	GBM.TCGA.27.1831.01A.01R.1850.01	79.7241	GBM.TCGA.27.1831.01A.01R.1850.01	60.1437	GBM.TCGA.27.1831.01A.01R.1850.01	64.3339	GBM.TCGA.27.1831.01A.01R.1850.01	75.1736
GBM.TCGA.27.1832.01A.01R.1850.01	61.9195	GBM.TCGA.27.1832.01A.01R.1850.01	48.64	GBM.TCGA.27.1832.01A.01R.1850.01	50.7523	GBM.TCGA.27.1832.01A.01R.1850.01	49.7686	GBM.TCGA.27.1832.01A.01R.1850.01	86.6592	GBM.TCGA.27.1832.01A.01R.1850.01	72.8403	GBM.TCGA.27.1832.01A.01R.1850.01	80.6765	GBM.TCGA.27.1832.01A.01R.1850.01	57.861	GBM.TCGA.27.1832.01A.01R.1850.01	68.0269	GBM.TCGA.27.1832.01A.01R.1850.01	74.82
GBM.TCGA.27.1834.01A.01R.1850.01	62.3059	GBM.TCGA.27.1834.01A.01R.1850.01	40.8398	GBM.TCGA.27.1834.01A.01R.1850.01	50.7533	GBM.TCGA.27.1834.01A.01R.1850.01	41.0743	GBM.TCGA.27.1834.01A.01R.1850.01	68.7809	GBM.TCGA.27.1834.01A.01R.1850.01	51.8737	GBM.TCGA.27.1834.01A.01R.1850.01	73.0939	GBM.TCGA.27.1834.01A.01R.1850.01	58.1085	GBM.TCGA.27.1834.01A.01R.1850.01	65.5548	GBM.TCGA.27.1834.01A.01R.1850.01	60.7934
GBM.TCGA.27.1835.01A.01R.1850.01	66.9884	GBM.TCGA.27.1835.01A.01R.1850.01	57.302	GBM.TCGA.27.1835.01A.01R.1850.01	37.7887	GBM.TCGA.27.1835.01A.01R.1850.01	49.0064	GBM.TCGA.27.1835.01A.01R.1850.01	65.5008	GBM.TCGA.27.1835.01A.01R.1850.01	56.2508	GBM.TCGA.27.1835.01A.01R.1850.01	72.2189	GBM.TCGA.27.1835.01A.01R.1850.01	61.0365	GBM.TCGA.27.1835.01A.01R.1850.01	68.2848	GBM.TCGA.27.1835.01A.01R.1850.01	77.6554
GBM.TCGA.27.1837.01A.01R.1850.01	67.7053	GBM.TCGA.27.1837.01A.01R.1850.01	57.6792	GBM.TCGA.27.1837.01A.01R.1850.01	40.2543	GBM.TCGA.27.1837.01A.01R.1850.01	51.4631	GBM.TCGA.27.1837.01A.01R.1850.01	61.9488	GBM.TCGA.27.1837.01A.01R.1850.01	56.5092	GBM.TCGA.27.1837.01A.01R.1850.01	72.0071	GBM.TCGA.27.1837.01A.01R.1850.01	56.3744	GBM.TCGA.27.1837.01A.01R.1850.01	63.3987	GBM.TCGA.27.1837.01A.01R.1850.01	66.2638
GBM.TCGA.27.2519.01A.01R.1850.01	65.8898	GBM.TCGA.27.2519.01A.01R.1850.01	52.8685	GBM.TCGA.27.2519.01A.01R.1850.01	50.4405	GBM.TCGA.27.2519.01A.01R.1850.01	39.5154	GBM.TCGA.27.2519.01A.01R.1850.01	79.6754	GBM.TCGA.27.2519.01A.01R.1850.01	61.449	GBM.TCGA.27.2519.01A.01R.1850.01	80.2905	GBM.TCGA.27.2519.01A.01R.1850.01	57.7855	GBM.TCGA.27.2519.01A.01R.1850.01	72.7867	GBM.TCGA.27.2519.01A.01R.1850.01	75.8378
GBM.TCGA.27.2521.01A.01R.1850.01	63.246	GBM.TCGA.27.2521.01A.01R.1850.01	51.0884	GBM.TCGA.27.2521.01A.01R.1850.01	41.8503	GBM.TCGA.27.2521.01A.01R.1850.01	42.1381	GBM.TCGA.27.2521.01A.01R.1850.01	83.6446	GBM.TCGA.27.2521.01A.01R.1850.01	76.5308	GBM.TCGA.27.2521.01A.01R.1850.01	68.8333	GBM.TCGA.27.2521.01A.01R.1850.01	61.749	GBM.TCGA.27.2521.01A.01R.1850.01	65.3598	GBM.TCGA.27.2521.01A.01R.1850.01	71.744
GBM.TCGA.27.2523.01A.01R.1850.01	60.1818	GBM.TCGA.27.2523.01A.01R.1850.01	61.5861	GBM.TCGA.27.2523.01A.01R.1850.01	43.5774	GBM.TCGA.27.2523.01A.01R.1850.01	39.0674	GBM.TCGA.27.2523.01A.01R.1850.01	92.5244	GBM.TCGA.27.2523.01A.01R.1850.01	87.6985	GBM.TCGA.27.2523.01A.01R.1850.01	77.5928	GBM.TCGA.27.2523.01A.01R.1850.01	64.3601	GBM.TCGA.27.2523.01A.01R.1850.01	67.6205	GBM.TCGA.27.2523.01A.01R.1850.01	71.7083
GBM.TCGA.27.2524.01A.01R.1850.01	66.9591	GBM.TCGA.27.2524.01A.01R.1850.01	66.0196	GBM.TCGA.27.2524.01A.01R.1850.01	51.3211	GBM.TCGA.27.2524.01A.01R.1850.01	50.0384	GBM.TCGA.27.2524.01A.01R.1850.01	94.1165	GBM.TCGA.27.2524.01A.01R.1850.01	79.6073	GBM.TCGA.27.2524.01A.01R.1850.01	75.4232	GBM.TCGA.27.2524.01A.01R.1850.01	62.7687	GBM.TCGA.27.2524.01A.01R.1850.01	68.6294	GBM.TCGA.27.2524.01A.01R.1850.01	71.3312
GBM.TCGA.27.2526.01A.01R.1850.01	62.8519	GBM.TCGA.27.2526.01A.01R.1850.01	40.571	GBM.TCGA.27.2526.01A.01R.1850.01	56.1597	GBM.TCGA.27.2526.01A.01R.1850.01	36.1772	GBM.TCGA.27.2526.01A.01R.1850.01	86.2195	GBM.TCGA.27.2526.01A.01R.1850.01	59.053	GBM.TCGA.27.2526.01A.01R.1850.01	80.9578	GBM.TCGA.27.2526.01A.01R.1850.01	61.0146	GBM.TCGA.27.2526.01A.01R.1850.01	67.7987	GBM.TCGA.27.2526.01A.01R.1850.01	66.7927
GBM.TCGA.27.2528.01A.01R.1850.01	62.5004	GBM.TCGA.27.2528.01A.01R.1850.01	63.5217	GBM.TCGA.27.2528.01A.01R.1850.01	46.5025	GBM.TCGA.27.2528.01A.01R.1850.01	43.2636	GBM.TCGA.27.2528.01A.01R.1850.01	86.8213	GBM.TCGA.27.2528.01A.01R.1850.01	79.815	GBM.TCGA.27.2528.01A.01R.1850.01	63.1848	GBM.TCGA.27.2528.01A.01R.1850.01	64.5993	GBM.TCGA.27.2528.01A.01R.1850.01	70.812	GBM.TCGA.27.2528.01A.01R.1850.01	69.2078
GBM.TCGA.28.1747.01C.01R.1850.01	61.632	GBM.TCGA.28.1747.01C.01R.1850.01	48.5638	GBM.TCGA.28.1747.01C.01R.1850.01	54.914	GBM.TCGA.28.1747.01C.01R.1850.01	38.2614	GBM.TCGA.28.1747.01C.01R.1850.01	74.8423	GBM.TCGA.28.1747.01C.01R.1850.01	60.972	GBM.TCGA.28.1747.01C.01R.1850.01	78.2289	GBM.TCGA.28.1747.01C.01R.1850.01	54.6436	GBM.TCGA.28.1747.01C.01R.1850.01	69.1004	GBM.TCGA.28.1747.01C.01R.1850.01	72.8563
GBM.TCGA.28.1753.01A.01R.1850.01	67.2017	GBM.TCGA.28.1753.01A.01R.1850.01	55.0891	GBM.TCGA.28.1753.01A.01R.1850.01	36.742	GBM.TCGA.28.1753.01A.01R.1850.01	50.1798	GBM.TCGA.28.1753.01A.01R.1850.01	72.6236	GBM.TCGA.28.1753.01A.01R.1850.01	59.528	GBM.TCGA.28.1753.01A.01R.1850.01	72.7985	GBM.TCGA.28.1753.01A.01R.1850.01	58.9978	GBM.TCGA.28.1753.01A.01R.1850.01	67.1071	GBM.TCGA.28.1753.01A.01R.1850.01	69.5359
GBM.TCGA.28.2509.01A.01R.1850.01	65.1785	GBM.TCGA.28.2509.01A.01R.1850.01	58.922	GBM.TCGA.28.2509.01A.01R.1850.01	50.1872	GBM.TCGA.28.2509.01A.01R.1850.01	38.5105	GBM.TCGA.28.2509.01A.01R.1850.01	92.4184	GBM.TCGA.28.2509.01A.01R.1850.01	86.2992	GBM.TCGA.28.2509.01A.01R.1850.01	82.4843	GBM.TCGA.28.2509.01A.01R.1850.01	61.0404	GBM.TCGA.28.2509.01A.01R.1850.01	66.8692	GBM.TCGA.28.2509.01A.01R.1850.01	75.3815
GBM.TCGA.28.2510.01A.01R.1850.01	62.8716	GBM.TCGA.28.2510.01A.01R.1850.01	43.6936	GBM.TCGA.28.2510.01A.01R.1850.01	43.9355	GBM.TCGA.28.2510.01A.01R.1850.01	42.9712	GBM.TCGA.28.2510.01A.01R.1850.01	67.4567	GBM.TCGA.28.2510.01A.01R.1850.01	53.8321	GBM.TCGA.28.2510.01A.01R.1850.01	72.0297	GBM.TCGA.28.2510.01A.01R.1850.01	52.2482	GBM.TCGA.28.2510.01A.01R.1850.01	64.5208	GBM.TCGA.28.2510.01A.01R.1850.01	63.9244
GBM.TCGA.28.2513.01A.01R.1850.01	65.2406	GBM.TCGA.28.2513.01A.01R.1850.01	57.4548	GBM.TCGA.28.2513.01A.01R.1850.01	48.2998	GBM.TCGA.28.2513.01A.01R.1850.01	41.8389	GBM.TCGA.28.2513.01A.01R.1850.01	68.1722	GBM.TCGA.28.2513.01A.01R.1850.01	55.5729	GBM.TCGA.28.2513.01A.01R.1850.01	75.9299	GBM.TCGA.28.2513.01A.01R.1850.01	58.8935	GBM.TCGA.28.2513.01A.01R.1850.01	70.0435	GBM.TCGA.28.2513.01A.01R.1850.01	73.1142
GBM.TCGA.28.2514.01A.02R.1850.01	64.5124	GBM.TCGA.28.2514.01A.02R.1850.01	62.1107	GBM.TCGA.28.2514.01A.02R.1850.01	49.336	GBM.TCGA.28.2514.01A.02R.1850.01	42.6405	GBM.TCGA.28.2514.01A.02R.1850.01	69.2976	GBM.TCGA.28.2514.01A.02R.1850.01	68.7952	GBM.TCGA.28.2514.01A.02R.1850.01	75.0181	GBM.TCGA.28.2514.01A.02R.1850.01	56.8971	GBM.TCGA.28.2514.01A.02R.1850.01	69.1863	GBM.TCGA.28.2514.01A.02R.1850.01	77.2638
GBM.TCGA.28.5204.01A.01R.1850.01	64.4145	GBM.TCGA.28.5204.01A.01R.1850.01	61.7187	GBM.TCGA.28.5204.01A.01R.1850.01	49.9399	GBM.TCGA.28.5204.01A.01R.1850.01	43.7589	GBM.TCGA.28.5204.01A.01R.1850.01	89.1205	GBM.TCGA.28.5204.01A.01R.1850.01	88.829	GBM.TCGA.28.5204.01A.01R.1850.01	79.2098	GBM.TCGA.28.5204.01A.01R.1850.01	63.7066	GBM.TCGA.28.5204.01A.01R.1850.01	68.7194	GBM.TCGA.28.5204.01A.01R.1850.01	75.9314
GBM.TCGA.28.5207.01A.01R.1850.01	63.221	GBM.TCGA.28.5207.01A.01R.1850.01	48.8019	GBM.TCGA.28.5207.01A.01R.1850.01	47.976	GBM.TCGA.28.5207.01A.01R.1850.01	43.4706	GBM.TCGA.28.5207.01A.01R.1850.01	71.7815	GBM.TCGA.28.5207.01A.01R.1850.01	56.1964	GBM.TCGA.28.5207.01A.01R.1850.01	70.0428	GBM.TCGA.28.5207.01A.01R.1850.01	63.1116	GBM.TCGA.28.5207.01A.01R.1850.01	73.805	GBM.TCGA.28.5207.01A.01R.1850.01	74.7454
GBM.TCGA.28.5208.01A.01R.1850.01	66.7173	GBM.TCGA.28.5208.01A.01R.1850.01	58.9222	GBM.TCGA.28.5208.01A.01R.1850.01	50.9114	GBM.TCGA.28.5208.01A.01R.1850.01	44.6913	GBM.TCGA.28.5208.01A.01R.1850.01	96.2102	GBM.TCGA.28.5208.01A.01R.1850.01	80.98	GBM.TCGA.28.5208.01A.01R.1850.01	79.8858	GBM.TCGA.28.5208.01A.01R.1850.01	69.0127	GBM.TCGA.28.5208.01A.01R.1850.01	69.0003	GBM.TCGA.28.5208.01A.01R.1850.01	71.0606
GBM.TCGA.28.5209.01A.01R.1850.01	66.6304	GBM.TCGA.28.5209.01A.01R.1850.01	68.5012	GBM.TCGA.28.5209.01A.01R.1850.01	49.4819	GBM.TCGA.28.5209.01A.01R.1850.01	47.3464	GBM.TCGA.28.5209.01A.01R.1850.01	92.8828	GBM.TCGA.28.5209.01A.01R.1850.01	87.4513	GBM.TCGA.28.5209.01A.01R.1850.01	79.7551	GBM.TCGA.28.5209.01A.01R.1850.01	63.452	GBM.TCGA.28.5209.01A.01R.1850.01	71.1642	GBM.TCGA.28.5209.01A.01R.1850.01	74.7701
GBM.TCGA.28.5213.01A.01R.1850.01	70.9463	GBM.TCGA.28.5213.01A.01R.1850.01	49.8281	GBM.TCGA.28.5213.01A.01R.1850.01	47.8962	GBM.TCGA.28.5213.01A.01R.1850.01	48.8974	GBM.TCGA.28.5213.01A.01R.1850.01	65.6015	GBM.TCGA.28.5213.01A.01R.1850.01	50.7865	GBM.TCGA.28.5213.01A.01R.1850.01	75.887	GBM.TCGA.28.5213.01A.01R.1850.01	57.8602	GBM.TCGA.28.5213.01A.01R.1850.01	61.0363	GBM.TCGA.28.5213.01A.01R.1850.01	57.8543
GBM.TCGA.28.5215.01A.01R.1850.01	63.9029	GBM.TCGA.28.5215.01A.01R.1850.01	55.8553	GBM.TCGA.28.5215.01A.01R.1850.01	49.7447	GBM.TCGA.28.5215.01A.01R.1850.01	45.853	GBM.TCGA.28.5215.01A.01R.1850.01	88.7	GBM.TCGA.28.5215.01A.01R.1850.01	76.6394	GBM.TCGA.28.5215.01A.01R.1850.01	77.4267	GBM.TCGA.28.5215.01A.01R.1850.01	67.2343	GBM.TCGA.28.5215.01A.01R.1850.01	68.1686	GBM.TCGA.28.5215.01A.01R.1850.01	71.0578
GBM.TCGA.28.5216.01A.01R.1850.01	66.7567	GBM.TCGA.28.5216.01A.01R.1850.01	67.2473	GBM.TCGA.28.5216.01A.01R.1850.01	47.8924	GBM.TCGA.28.5216.01A.01R.1850.01	50.6254	GBM.TCGA.28.5216.01A.01R.1850.01	73.4335	GBM.TCGA.28.5216.01A.01R.1850.01	60.4128	GBM.TCGA.28.5216.01A.01R.1850.01	78.9058	GBM.TCGA.28.5216.01A.01R.1850.01	60.7795	GBM.TCGA.28.5216.01A.01R.1850.01	72.7572	GBM.TCGA.28.5216.01A.01R.1850.01	68.299
GBM.TCGA.28.5218.01A.01R.1850.01	68.3055	GBM.TCGA.28.5218.01A.01R.1850.01	63.0478	GBM.TCGA.28.5218.01A.01R.1850.01	50.7355	GBM.TCGA.28.5218.01A.01R.1850.01	50.4007	GBM.TCGA.28.5218.01A.01R.1850.01	69.475	GBM.TCGA.28.5218.01A.01R.1850.01	60.2139	GBM.TCGA.28.5218.01A.01R.1850.01	78.9103	GBM.TCGA.28.5218.01A.01R.1850.01	67.9429	GBM.TCGA.28.5218.01A.01R.1850.01	70.5893	GBM.TCGA.28.5218.01A.01R.1850.01	62.3746
GBM.TCGA.28.5220.01A.01R.1850.01	61.2635	GBM.TCGA.28.5220.01A.01R.1850.01	39.7455	GBM.TCGA.28.5220.01A.01R.1850.01	55.1151	GBM.TCGA.28.5220.01A.01R.1850.01	43.4205	GBM.TCGA.28.5220.01A.01R.1850.01	86.0855	GBM.TCGA.28.5220.01A.01R.1850.01	67.5525	GBM.TCGA.28.5220.01A.01R.1850.01	79.7353	GBM.TCGA.28.5220.01A.01R.1850.01	62.1028	GBM.TCGA.28.5220.01A.01R.1850.01	69.3297	GBM.TCGA.28.5220.01A.01R.1850.01	70.9033
OV.TCGA.29.1688.01A.01R.1566.13	71.6694	OV.TCGA.29.1688.01A.01R.1566.13	40.042	OV.TCGA.29.1688.01A.01R.1566.13	55.0086	OV.TCGA.29.1688.01A.01R.1566.13	45.9063	OV.TCGA.29.1688.01A.01R.1566.13	67.1326	OV.TCGA.29.1688.01A.01R.1566.13	59.3947	OV.TCGA.29.1688.01A.01R.1566.13	73.9265	OV.TCGA.29.1688.01A.01R.1566.13	39.7085	OV.TCGA.29.1688.01A.01R.1566.13	53.3384	OV.TCGA.29.1688.01A.01R.1566.13	33.8657
OV.TCGA.29.1690.01A.01R.1566.13	53.861	OV.TCGA.29.1690.01A.01R.1566.13	48.9731	OV.TCGA.29.1690.01A.01R.1566.13	56.5259	OV.TCGA.29.1690.01A.01R.1566.13	52.7434	OV.TCGA.29.1690.01A.01R.1566.13	60.0686	OV.TCGA.29.1690.01A.01R.1566.13	36.2632	OV.TCGA.29.1690.01A.01R.1566.13	78.2553	OV.TCGA.29.1690.01A.01R.1566.13	41.66	OV.TCGA.29.1690.01A.01R.1566.13	61.9216	OV.TCGA.29.1690.01A.01R.1566.13	44.2817
OV.TCGA.29.1691.01A.01R.1566.13	58.6559	OV.TCGA.29.1691.01A.01R.1566.13	27.2328	OV.TCGA.29.1691.01A.01R.1566.13	52.5949	OV.TCGA.29.1691.01A.01R.1566.13	40.381	OV.TCGA.29.1691.01A.01R.1566.13	89.8198	OV.TCGA.29.1691.01A.01R.1566.13	89.0901	OV.TCGA.29.1691.01A.01R.1566.13	64.5835	OV.TCGA.29.1691.01A.01R.1566.13	45.8685	OV.TCGA.29.1691.01A.01R.1566.13	56.7614	OV.TCGA.29.1691.01A.01R.1566.13	52.4328
OV.TCGA.29.1693.01A.01R.1567.13	49.5254	OV.TCGA.29.1693.01A.01R.1567.13	46.939	OV.TCGA.29.1693.01A.01R.1567.13	52.5046	OV.TCGA.29.1693.01A.01R.1567.13	53.2212	OV.TCGA.29.1693.01A.01R.1567.13	61.4923	OV.TCGA.29.1693.01A.01R.1567.13	37.0374	OV.TCGA.29.1693.01A.01R.1567.13	72.4792	OV.TCGA.29.1693.01A.01R.1567.13	47.1832	OV.TCGA.29.1693.01A.01R.1567.13	58.7401	OV.TCGA.29.1693.01A.01R.1567.13	44.6566
OV.TCGA.29.1694.01A.01R.1567.13	53.5708	OV.TCGA.29.1694.01A.01R.1567.13	44.2589	OV.TCGA.29.1694.01A.01R.1567.13	63.1034	OV.TCGA.29.1694.01A.01R.1567.13	50.4891	OV.TCGA.29.1694.01A.01R.1567.13	38.8926	OV.TCGA.29.1694.01A.01R.1567.13	19.9594	OV.TCGA.29.1694.01A.01R.1567.13	79.775	OV.TCGA.29.1694.01A.01R.1567.13	47.3197	OV.TCGA.29.1694.01A.01R.1567.13	62.9787	OV.TCGA.29.1694.01A.01R.1567.13	52.2262
OV.TCGA.29.1695.01A.01R.1567.13	74.6075	OV.TCGA.29.1695.01A.01R.1567.13	48.3361	OV.TCGA.29.1695.01A.01R.1567.13	53.1552	OV.TCGA.29.1695.01A.01R.1567.13	50.6576	OV.TCGA.29.1695.01A.01R.1567.13	81.5223	OV.TCGA.29.1695.01A.01R.1567.13	74.0359	OV.TCGA.29.1695.01A.01R.1567.13	76.1955	OV.TCGA.29.1695.01A.01R.1567.13	52.6607	OV.TCGA.29.1695.01A.01R.1567.13	59.7468	OV.TCGA.29.1695.01A.01R.1567.13	57.4877
OV.TCGA.29.1696.01A.01R.1567.13	58.8502	OV.TCGA.29.1696.01A.01R.1567.13	38.2414	OV.TCGA.29.1696.01A.01R.1567.13	50.9936	OV.TCGA.29.1696.01A.01R.1567.13	37.7893	OV.TCGA.29.1696.01A.01R.1567.13	59.684	OV.TCGA.29.1696.01A.01R.1567.13	43.0956	OV.TCGA.29.1696.01A.01R.1567.13	76.8477	OV.TCGA.29.1696.01A.01R.1567.13	37.6702	OV.TCGA.29.1696.01A.01R.1567.13	53.4391	OV.TCGA.29.1696.01A.01R.1567.13	35.6843
OV.TCGA.29.1697.01A.01R.1567.13	52.009	OV.TCGA.29.1697.01A.01R.1567.13	25.6652	OV.TCGA.29.1697.01A.01R.1567.13	48.0064	OV.TCGA.29.1697.01A.01R.1567.13	41.6048	OV.TCGA.29.1697.01A.01R.1567.13	89.0523	OV.TCGA.29.1697.01A.01R.1567.13	83.5299	OV.TCGA.29.1697.01A.01R.1567.13	74.725	OV.TCGA.29.1697.01A.01R.1567.13	34.1776	OV.TCGA.29.1697.01A.01R.1567.13	53.3435	OV.TCGA.29.1697.01A.01R.1567.13	49.3761
OV.TCGA.29.1701.01A.01R.1567.13	73.8418	OV.TCGA.29.1701.01A.01R.1567.13	36.5484	OV.TCGA.29.1701.01A.01R.1567.13	57.7639	OV.TCGA.29.1701.01A.01R.1567.13	43.7057	OV.TCGA.29.1701.01A.01R.1567.13	79.2178	OV.TCGA.29.1701.01A.01R.1567.13	73.2705	OV.TCGA.29.1701.01A.01R.1567.13	74.2745	OV.TCGA.29.1701.01A.01R.1567.13	43.0446	OV.TCGA.29.1701.01A.01R.1567.13	57.5445	OV.TCGA.29.1701.01A.01R.1567.13	44.3851
OV.TCGA.29.1703.01A.01R.1567.13	55.1578	OV.TCGA.29.1703.01A.01R.1567.13	36.3311	OV.TCGA.29.1703.01A.01R.1567.13	49.7012	OV.TCGA.29.1703.01A.01R.1567.13	48.3877	OV.TCGA.29.1703.01A.01R.1567.13	54.3604	OV.TCGA.29.1703.01A.01R.1567.13	42.9311	OV.TCGA.29.1703.01A.01R.1567.13	80.023	OV.TCGA.29.1703.01A.01R.1567.13	37.9837	OV.TCGA.29.1703.01A.01R.1567.13	59.7439	OV.TCGA.29.1703.01A.01R.1567.13	47.9957
OV.TCGA.29.1705.01A.01R.1567.13	53.377	OV.TCGA.29.1705.01A.01R.1567.13	36.394	OV.TCGA.29.1705.01A.01R.1567.13	45.4566	OV.TCGA.29.1705.01A.01R.1567.13	51.4383	OV.TCGA.29.1705.01A.01R.1567.13	58.9476	OV.TCGA.29.1705.01A.01R.1567.13	40.438	OV.TCGA.29.1705.01A.01R.1567.13	76.0896	OV.TCGA.29.1705.01A.01R.1567.13	42.7304	OV.TCGA.29.1705.01A.01R.1567.13	59.3251	OV.TCGA.29.1705.01A.01R.1567.13	57.3489
OV.TCGA.29.1710.01A.02R.1567.13	60.0496	OV.TCGA.29.1710.01A.02R.1567.13	42.7879	OV.TCGA.29.1710.01A.02R.1567.13	54.1842	OV.TCGA.29.1710.01A.02R.1567.13	57.4718	OV.TCGA.29.1710.01A.02R.1567.13	41.4846	OV.TCGA.29.1710.01A.02R.1567.13	31.2665	OV.TCGA.29.1710.01A.02R.1567.13	69.936	OV.TCGA.29.1710.01A.02R.1567.13	40.8052	OV.TCGA.29.1710.01A.02R.1567.13	59.9553	OV.TCGA.29.1710.01A.02R.1567.13	42.9514
OV.TCGA.29.1711.01A.01R.1567.13	60.8184	OV.TCGA.29.1711.01A.01R.1567.13	50.6179	OV.TCGA.29.1711.01A.01R.1567.13	55.7096	OV.TCGA.29.1711.01A.01R.1567.13	57.7838	OV.TCGA.29.1711.01A.01R.1567.13	33.6754	OV.TCGA.29.1711.01A.01R.1567.13	31.3372	OV.TCGA.29.1711.01A.01R.1567.13	75.2902	OV.TCGA.29.1711.01A.01R.1567.13	39.5179	OV.TCGA.29.1711.01A.01R.1567.13	59.0598	OV.TCGA.29.1711.01A.01R.1567.13	38.5628
OV.TCGA.29.1761.01A.01R.1567.13	69.6976	OV.TCGA.29.1761.01A.01R.1567.13	37.0945	OV.TCGA.29.1761.01A.01R.1567.13	52.9644	OV.TCGA.29.1761.01A.01R.1567.13	31.419	OV.TCGA.29.1761.01A.01R.1567.13	73.9692	OV.TCGA.29.1761.01A.01R.1567.13	65.1451	OV.TCGA.29.1761.01A.01R.1567.13	76.747	OV.TCGA.29.1761.01A.01R.1567.13	34.6973	OV.TCGA.29.1761.01A.01R.1567.13	56.0621	OV.TCGA.29.1761.01A.01R.1567.13	35.1794
OV.TCGA.29.1762.01A.01R.1567.13	52.898	OV.TCGA.29.1762.01A.01R.1567.13	31.4926	OV.TCGA.29.1762.01A.01R.1567.13	36.0618	OV.TCGA.29.1762.01A.01R.1567.13	42.4154	OV.TCGA.29.1762.01A.01R.1567.13	95.5137	OV.TCGA.29.1762.01A.01R.1567.13	92.508	OV.TCGA.29.1762.01A.01R.1567.13	67.3761	OV.TCGA.29.1762.01A.01R.1567.13	53.3329	OV.TCGA.29.1762.01A.01R.1567.13	56.5033	OV.TCGA.29.1762.01A.01R.1567.13	52.3784
OV.TCGA.29.1763.01A.02R.1567.13	47.3606	OV.TCGA.29.1763.01A.02R.1567.13	41.9647	OV.TCGA.29.1763.01A.02R.1567.13	56.0375	OV.TCGA.29.1763.01A.02R.1567.13	43.4812	OV.TCGA.29.1763.01A.02R.1567.13	68.086	OV.TCGA.29.1763.01A.02R.1567.13	57.3537	OV.TCGA.29.1763.01A.02R.1567.13	68.0109	OV.TCGA.29.1763.01A.02R.1567.13	48.3285	OV.TCGA.29.1763.01A.02R.1567.13	56.8429	OV.TCGA.29.1763.01A.02R.1567.13	55.6571
OV.TCGA.29.1766.01A.01R.1567.13	63.9934	OV.TCGA.29.1766.01A.01R.1567.13	48.6284	OV.TCGA.29.1766.01A.01R.1567.13	54.7533	OV.TCGA.29.1766.01A.01R.1567.13	56.7364	OV.TCGA.29.1766.01A.01R.1567.13	52.7724	OV.TCGA.29.1766.01A.01R.1567.13	49.6523	OV.TCGA.29.1766.01A.01R.1567.13	68.8776	OV.TCGA.29.1766.01A.01R.1567.13	43.1879	OV.TCGA.29.1766.01A.01R.1567.13	61.078	OV.TCGA.29.1766.01A.01R.1567.13	40.1578
OV.TCGA.29.1768.01A.01R.1567.13	62.2072	OV.TCGA.29.1768.01A.01R.1567.13	52.6283	OV.TCGA.29.1768.01A.01R.1567.13	53.7029	OV.TCGA.29.1768.01A.01R.1567.13	56.404	OV.TCGA.29.1768.01A.01R.1567.13	63.0707	OV.TCGA.29.1768.01A.01R.1567.13	48.2359	OV.TCGA.29.1768.01A.01R.1567.13	70.9653	OV.TCGA.29.1768.01A.01R.1567.13	50.4065	OV.TCGA.29.1768.01A.01R.1567.13	64.5627	OV.TCGA.29.1768.01A.01R.1567.13	51.0127
OV.TCGA.29.1769.01A.01R.1567.13	59.2091	OV.TCGA.29.1769.01A.01R.1567.13	34.5666	OV.TCGA.29.1769.01A.01R.1567.13	55.1718	OV.TCGA.29.1769.01A.01R.1567.13	44.0335	OV.TCGA.29.1769.01A.01R.1567.13	78.3241	OV.TCGA.29.1769.01A.01R.1567.13	70.5305	OV.TCGA.29.1769.01A.01R.1567.13	76.0594	OV.TCGA.29.1769.01A.01R.1567.13	47.4299	OV.TCGA.29.1769.01A.01R.1567.13	57.6041	OV.TCGA.29.1769.01A.01R.1567.13	46.7346
OV.TCGA.29.1770.01A.01R.1567.13	51.0356	OV.TCGA.29.1770.01A.01R.1567.13	43.9329	OV.TCGA.29.1770.01A.01R.1567.13	44.8343	OV.TCGA.29.1770.01A.01R.1567.13	48.0753	OV.TCGA.29.1770.01A.01R.1567.13	69.3546	OV.TCGA.29.1770.01A.01R.1567.13	55.6928	OV.TCGA.29.1770.01A.01R.1567.13	71.8836	OV.TCGA.29.1770.01A.01R.1567.13	48.7837	OV.TCGA.29.1770.01A.01R.1567.13	59.6329	OV.TCGA.29.1770.01A.01R.1567.13	54.1677
OV.TCGA.29.1774.01A.01R.1567.13	63.1571	OV.TCGA.29.1774.01A.01R.1567.13	41.8367	OV.TCGA.29.1774.01A.01R.1567.13	51.9618	OV.TCGA.29.1774.01A.01R.1567.13	51.8823	OV.TCGA.29.1774.01A.01R.1567.13	48.1205	OV.TCGA.29.1774.01A.01R.1567.13	60.2937	OV.TCGA.29.1774.01A.01R.1567.13	58.5514	OV.TCGA.29.1774.01A.01R.1567.13	46.9329	OV.TCGA.29.1774.01A.01R.1567.13	53.2211	OV.TCGA.29.1774.01A.01R.1567.13	38.898
OV.TCGA.29.1776.01A.01R.1567.13	52.7075	OV.TCGA.29.1776.01A.01R.1567.13	47.6239	OV.TCGA.29.1776.01A.01R.1567.13	43.1108	OV.TCGA.29.1776.01A.01R.1567.13	50.4681	OV.TCGA.29.1776.01A.01R.1567.13	38.1923	OV.TCGA.29.1776.01A.01R.1567.13	27.5683	OV.TCGA.29.1776.01A.01R.1567.13	69.4876	OV.TCGA.29.1776.01A.01R.1567.13	45.7427	OV.TCGA.29.1776.01A.01R.1567.13	52.6453	OV.TCGA.29.1776.01A.01R.1567.13	44.7599
OV.TCGA.29.1777.01A.01R.1567.13	61.811	OV.TCGA.29.1777.01A.01R.1567.13	46.0607	OV.TCGA.29.1777.01A.01R.1567.13	48.8992	OV.TCGA.29.1777.01A.01R.1567.13	50.4361	OV.TCGA.29.1777.01A.01R.1567.13	58.8477	OV.TCGA.29.1777.01A.01R.1567.13	46.9349	OV.TCGA.29.1777.01A.01R.1567.13	67.0652	OV.TCGA.29.1777.01A.01R.1567.13	39.287	OV.TCGA.29.1777.01A.01R.1567.13	56.0615	OV.TCGA.29.1777.01A.01R.1567.13	44.2941
OV.TCGA.29.1778.01A.01R.1567.13	52.9732	OV.TCGA.29.1778.01A.01R.1567.13	42.6373	OV.TCGA.29.1778.01A.01R.1567.13	51.4674	OV.TCGA.29.1778.01A.01R.1567.13	52.2122	OV.TCGA.29.1778.01A.01R.1567.13	49.6926	OV.TCGA.29.1778.01A.01R.1567.13	38.9858	OV.TCGA.29.1778.01A.01R.1567.13	60.2135	OV.TCGA.29.1778.01A.01R.1567.13	45.3325	OV.TCGA.29.1778.01A.01R.1567.13	53.3203	OV.TCGA.29.1778.01A.01R.1567.13	28.2379
OV.TCGA.29.1781.01A.01R.1567.13	61.3912	OV.TCGA.29.1781.01A.01R.1567.13	38.0819	OV.TCGA.29.1781.01A.01R.1567.13	62.8295	OV.TCGA.29.1781.01A.01R.1567.13	53.097	OV.TCGA.29.1781.01A.01R.1567.13	77.492	OV.TCGA.29.1781.01A.01R.1567.13	66.2033	OV.TCGA.29.1781.01A.01R.1567.13	75.1355	OV.TCGA.29.1781.01A.01R.1567.13	40.3456	OV.TCGA.29.1781.01A.01R.1567.13	53.277	OV.TCGA.29.1781.01A.01R.1567.13	45.2069
OV.TCGA.29.1783.01A.01R.1567.13	47.6354	OV.TCGA.29.1783.01A.01R.1567.13	38.9533	OV.TCGA.29.1783.01A.01R.1567.13	43.0442	OV.TCGA.29.1783.01A.01R.1567.13	51.5573	OV.TCGA.29.1783.01A.01R.1567.13	56.4796	OV.TCGA.29.1783.01A.01R.1567.13	33.1893	OV.TCGA.29.1783.01A.01R.1567.13	73.3122	OV.TCGA.29.1783.01A.01R.1567.13	46.9817	OV.TCGA.29.1783.01A.01R.1567.13	58.6962	OV.TCGA.29.1783.01A.01R.1567.13	46.6617
OV.TCGA.29.1784.01A.02R.1567.13	65.9815	OV.TCGA.29.1784.01A.02R.1567.13	39.0051	OV.TCGA.29.1784.01A.02R.1567.13	60.0473	OV.TCGA.29.1784.01A.02R.1567.13	46.2578	OV.TCGA.29.1784.01A.02R.1567.13	76.9087	OV.TCGA.29.1784.01A.02R.1567.13	69.4936	OV.TCGA.29.1784.01A.02R.1567.13	66.4318	OV.TCGA.29.1784.01A.02R.1567.13	31.9035	OV.TCGA.29.1784.01A.02R.1567.13	57.0548	OV.TCGA.29.1784.01A.02R.1567.13	26.3455
OV.TCGA.29.1785.01A.01R.1567.13	55.3901	OV.TCGA.29.1785.01A.01R.1567.13	40.9235	OV.TCGA.29.1785.01A.01R.1567.13	56.9971	OV.TCGA.29.1785.01A.01R.1567.13	51.7843	OV.TCGA.29.1785.01A.01R.1567.13	46.4233	OV.TCGA.29.1785.01A.01R.1567.13	35.9283	OV.TCGA.29.1785.01A.01R.1567.13	75.4212	OV.TCGA.29.1785.01A.01R.1567.13	36.3216	OV.TCGA.29.1785.01A.01R.1567.13	55.4773	OV.TCGA.29.1785.01A.01R.1567.13	39.7485
OV.TCGA.29.2427.01A.01R.1569.13	70.2361	OV.TCGA.29.2427.01A.01R.1569.13	40.8771	OV.TCGA.29.2427.01A.01R.1569.13	50.1133	OV.TCGA.29.2427.01A.01R.1569.13	53.8721	OV.TCGA.29.2427.01A.01R.1569.13	48.1304	OV.TCGA.29.2427.01A.01R.1569.13	47.0347	OV.TCGA.29.2427.01A.01R.1569.13	62.8997	OV.TCGA.29.2427.01A.01R.1569.13	30.7497	OV.TCGA.29.2427.01A.01R.1569.13	52.063	OV.TCGA.29.2427.01A.01R.1569.13	42.6681
OV.TCGA.29.A5NZ.01A.11R.A406.31	57.9451	OV.TCGA.29.A5NZ.01A.11R.A406.31	59.0195	OV.TCGA.29.A5NZ.01A.11R.A406.31	52.7455	OV.TCGA.29.A5NZ.01A.11R.A406.31	46.9897	OV.TCGA.29.A5NZ.01A.11R.A406.31	62.6532	OV.TCGA.29.A5NZ.01A.11R.A406.31	69.2899	OV.TCGA.29.A5NZ.01A.11R.A406.31	80.4541	OV.TCGA.29.A5NZ.01A.11R.A406.31	61.41	OV.TCGA.29.A5NZ.01A.11R.A406.31	62.2459	OV.TCGA.29.A5NZ.01A.11R.A406.31	70.8596
PRAD.TCGA.2A.A8VL.01A.21R.A37L.07	51.3325	PRAD.TCGA.2A.A8VL.01A.21R.A37L.07	44.133	PRAD.TCGA.2A.A8VL.01A.21R.A37L.07	34.3775	PRAD.TCGA.2A.A8VL.01A.21R.A37L.07	29.52	PRAD.TCGA.2A.A8VL.01A.21R.A37L.07	53.2837	PRAD.TCGA.2A.A8VL.01A.21R.A37L.07	38.7781	PRAD.TCGA.2A.A8VL.01A.21R.A37L.07	57.5384	PRAD.TCGA.2A.A8VL.01A.21R.A37L.07	52.78	PRAD.TCGA.2A.A8VL.01A.21R.A37L.07	51.1132	PRAD.TCGA.2A.A8VL.01A.21R.A37L.07	50.6454
PRAD.TCGA.2A.A8VO.01A.11R.A37L.07	61.7077	PRAD.TCGA.2A.A8VO.01A.11R.A37L.07	40.6156	PRAD.TCGA.2A.A8VO.01A.11R.A37L.07	41.7919	PRAD.TCGA.2A.A8VO.01A.11R.A37L.07	38.3943	PRAD.TCGA.2A.A8VO.01A.11R.A37L.07	41.0034	PRAD.TCGA.2A.A8VO.01A.11R.A37L.07	42.0806	PRAD.TCGA.2A.A8VO.01A.11R.A37L.07	62.1907	PRAD.TCGA.2A.A8VO.01A.11R.A37L.07	48.051	PRAD.TCGA.2A.A8VO.01A.11R.A37L.07	58.2033	PRAD.TCGA.2A.A8VO.01A.11R.A37L.07	44.589
PRAD.TCGA.2A.A8VT.01A.11R.A37L.07	53.516	PRAD.TCGA.2A.A8VT.01A.11R.A37L.07	47.1387	PRAD.TCGA.2A.A8VT.01A.11R.A37L.07	39.867	PRAD.TCGA.2A.A8VT.01A.11R.A37L.07	38.1962	PRAD.TCGA.2A.A8VT.01A.11R.A37L.07	49.508	PRAD.TCGA.2A.A8VT.01A.11R.A37L.07	43.1061	PRAD.TCGA.2A.A8VT.01A.11R.A37L.07	65.8952	PRAD.TCGA.2A.A8VT.01A.11R.A37L.07	51.3921	PRAD.TCGA.2A.A8VT.01A.11R.A37L.07	53.1788	PRAD.TCGA.2A.A8VT.01A.11R.A37L.07	49.2714
PRAD.TCGA.2A.A8VV.01A.11R.A37L.07	56.1575	PRAD.TCGA.2A.A8VV.01A.11R.A37L.07	45.928	PRAD.TCGA.2A.A8VV.01A.11R.A37L.07	36.3788	PRAD.TCGA.2A.A8VV.01A.11R.A37L.07	34.2004	PRAD.TCGA.2A.A8VV.01A.11R.A37L.07	59.7348	PRAD.TCGA.2A.A8VV.01A.11R.A37L.07	45.7913	PRAD.TCGA.2A.A8VV.01A.11R.A37L.07	61.8732	PRAD.TCGA.2A.A8VV.01A.11R.A37L.07	52.5217	PRAD.TCGA.2A.A8VV.01A.11R.A37L.07	54.0482	PRAD.TCGA.2A.A8VV.01A.11R.A37L.07	51.4871
PRAD.TCGA.2A.A8VX.01A.11R.A37L.07	58.9729	PRAD.TCGA.2A.A8VX.01A.11R.A37L.07	34.8086	PRAD.TCGA.2A.A8VX.01A.11R.A37L.07	36.4105	PRAD.TCGA.2A.A8VX.01A.11R.A37L.07	38.9744	PRAD.TCGA.2A.A8VX.01A.11R.A37L.07	51.3298	PRAD.TCGA.2A.A8VX.01A.11R.A37L.07	41.3356	PRAD.TCGA.2A.A8VX.01A.11R.A37L.07	65.9706	PRAD.TCGA.2A.A8VX.01A.11R.A37L.07	48.8606	PRAD.TCGA.2A.A8VX.01A.11R.A37L.07	46.2459	PRAD.TCGA.2A.A8VX.01A.11R.A37L.07	40.4693
PRAD.TCGA.2A.A8W1.01A.11R.A37L.07	68.2638	PRAD.TCGA.2A.A8W1.01A.11R.A37L.07	38.4451	PRAD.TCGA.2A.A8W1.01A.11R.A37L.07	32.5066	PRAD.TCGA.2A.A8W1.01A.11R.A37L.07	40.7289	PRAD.TCGA.2A.A8W1.01A.11R.A37L.07	43.1085	PRAD.TCGA.2A.A8W1.01A.11R.A37L.07	43.0431	PRAD.TCGA.2A.A8W1.01A.11R.A37L.07	80.0836	PRAD.TCGA.2A.A8W1.01A.11R.A37L.07	47.327	PRAD.TCGA.2A.A8W1.01A.11R.A37L.07	41.7569	PRAD.TCGA.2A.A8W1.01A.11R.A37L.07	32.472
PRAD.TCGA.2A.A8W3.01A.11R.A37L.07	51.614	PRAD.TCGA.2A.A8W3.01A.11R.A37L.07	46.405	PRAD.TCGA.2A.A8W3.01A.11R.A37L.07	34.8235	PRAD.TCGA.2A.A8W3.01A.11R.A37L.07	40.7762	PRAD.TCGA.2A.A8W3.01A.11R.A37L.07	56.3621	PRAD.TCGA.2A.A8W3.01A.11R.A37L.07	50.7545	PRAD.TCGA.2A.A8W3.01A.11R.A37L.07	59.9048	PRAD.TCGA.2A.A8W3.01A.11R.A37L.07	46.6883	PRAD.TCGA.2A.A8W3.01A.11R.A37L.07	54.7419	PRAD.TCGA.2A.A8W3.01A.11R.A37L.07	50.6781
PRAD.TCGA.2A.AAYF.01A.11R.A41O.07	61.9955	PRAD.TCGA.2A.AAYF.01A.11R.A41O.07	40.0784	PRAD.TCGA.2A.AAYF.01A.11R.A41O.07	38.7138	PRAD.TCGA.2A.AAYF.01A.11R.A41O.07	36.0937	PRAD.TCGA.2A.AAYF.01A.11R.A41O.07	42.0442	PRAD.TCGA.2A.AAYF.01A.11R.A41O.07	43.3605	PRAD.TCGA.2A.AAYF.01A.11R.A41O.07	71.0004	PRAD.TCGA.2A.AAYF.01A.11R.A41O.07	51.6584	PRAD.TCGA.2A.AAYF.01A.11R.A41O.07	49.0155	PRAD.TCGA.2A.AAYF.01A.11R.A41O.07	42.3886
PRAD.TCGA.2A.AAYO.01A.11R.A41O.07	60.0923	PRAD.TCGA.2A.AAYO.01A.11R.A41O.07	40.2249	PRAD.TCGA.2A.AAYO.01A.11R.A41O.07	38.861	PRAD.TCGA.2A.AAYO.01A.11R.A41O.07	34.8054	PRAD.TCGA.2A.AAYO.01A.11R.A41O.07	48.4677	PRAD.TCGA.2A.AAYO.01A.11R.A41O.07	45.0805	PRAD.TCGA.2A.AAYO.01A.11R.A41O.07	77.7565	PRAD.TCGA.2A.AAYO.01A.11R.A41O.07	60.7605	PRAD.TCGA.2A.AAYO.01A.11R.A41O.07	57.4959	PRAD.TCGA.2A.AAYO.01A.11R.A41O.07	46.4476
PRAD.TCGA.2A.AAYU.01A.11R.A41O.07	55.6184	PRAD.TCGA.2A.AAYU.01A.11R.A41O.07	41.8718	PRAD.TCGA.2A.AAYU.01A.11R.A41O.07	36.7904	PRAD.TCGA.2A.AAYU.01A.11R.A41O.07	32.8882	PRAD.TCGA.2A.AAYU.01A.11R.A41O.07	48.2074	PRAD.TCGA.2A.AAYU.01A.11R.A41O.07	46.921	PRAD.TCGA.2A.AAYU.01A.11R.A41O.07	65.7891	PRAD.TCGA.2A.AAYU.01A.11R.A41O.07	54.0295	PRAD.TCGA.2A.AAYU.01A.11R.A41O.07	51.6503	PRAD.TCGA.2A.AAYU.01A.11R.A41O.07	53.163
UCEC.TCGA.2E.A9G8.01A.11R.A40A.07	53.4827	UCEC.TCGA.2E.A9G8.01A.11R.A40A.07	31.4409	UCEC.TCGA.2E.A9G8.01A.11R.A40A.07	56.7371	UCEC.TCGA.2E.A9G8.01A.11R.A40A.07	41.4727	UCEC.TCGA.2E.A9G8.01A.11R.A40A.07	89.4778	UCEC.TCGA.2E.A9G8.01A.11R.A40A.07	82.5481	UCEC.TCGA.2E.A9G8.01A.11R.A40A.07	70.7933	UCEC.TCGA.2E.A9G8.01A.11R.A40A.07	41.232	UCEC.TCGA.2E.A9G8.01A.11R.A40A.07	54.8042	UCEC.TCGA.2E.A9G8.01A.11R.A40A.07	40.2974
BLCA.TCGA.2F.A9KO.01A.11R.A38B.07	61.588	BLCA.TCGA.2F.A9KO.01A.11R.A38B.07	33.229	BLCA.TCGA.2F.A9KO.01A.11R.A38B.07	53.9824	BLCA.TCGA.2F.A9KO.01A.11R.A38B.07	51.3498	BLCA.TCGA.2F.A9KO.01A.11R.A38B.07	48.9049	BLCA.TCGA.2F.A9KO.01A.11R.A38B.07	30.2835	BLCA.TCGA.2F.A9KO.01A.11R.A38B.07	78.2811	BLCA.TCGA.2F.A9KO.01A.11R.A38B.07	41.992	BLCA.TCGA.2F.A9KO.01A.11R.A38B.07	50.832	BLCA.TCGA.2F.A9KO.01A.11R.A38B.07	30.1521
BLCA.TCGA.2F.A9KP.01A.11R.A38B.07	47.0078	BLCA.TCGA.2F.A9KP.01A.11R.A38B.07	37.5291	BLCA.TCGA.2F.A9KP.01A.11R.A38B.07	46.7098	BLCA.TCGA.2F.A9KP.01A.11R.A38B.07	51.5837	BLCA.TCGA.2F.A9KP.01A.11R.A38B.07	49.277	BLCA.TCGA.2F.A9KP.01A.11R.A38B.07	69.6772	BLCA.TCGA.2F.A9KP.01A.11R.A38B.07	68.9479	BLCA.TCGA.2F.A9KP.01A.11R.A38B.07	44.581	BLCA.TCGA.2F.A9KP.01A.11R.A38B.07	47.4225	BLCA.TCGA.2F.A9KP.01A.11R.A38B.07	32.6638
BLCA.TCGA.2F.A9KQ.01A.11R.A38B.07	51.3202	BLCA.TCGA.2F.A9KQ.01A.11R.A38B.07	35.688	BLCA.TCGA.2F.A9KQ.01A.11R.A38B.07	48.2412	BLCA.TCGA.2F.A9KQ.01A.11R.A38B.07	62.1839	BLCA.TCGA.2F.A9KQ.01A.11R.A38B.07	22.1251	BLCA.TCGA.2F.A9KQ.01A.11R.A38B.07	17.492	BLCA.TCGA.2F.A9KQ.01A.11R.A38B.07	67.3284	BLCA.TCGA.2F.A9KQ.01A.11R.A38B.07	43.7978	BLCA.TCGA.2F.A9KQ.01A.11R.A38B.07	54.9266	BLCA.TCGA.2F.A9KQ.01A.11R.A38B.07	36.2057
BLCA.TCGA.2F.A9KR.01A.11R.A38B.07	50.6798	BLCA.TCGA.2F.A9KR.01A.11R.A38B.07	31.0354	BLCA.TCGA.2F.A9KR.01A.11R.A38B.07	51.3129	BLCA.TCGA.2F.A9KR.01A.11R.A38B.07	68.9433	BLCA.TCGA.2F.A9KR.01A.11R.A38B.07	19.2754	BLCA.TCGA.2F.A9KR.01A.11R.A38B.07	12.5951	BLCA.TCGA.2F.A9KR.01A.11R.A38B.07	71.8738	BLCA.TCGA.2F.A9KR.01A.11R.A38B.07	47.6	BLCA.TCGA.2F.A9KR.01A.11R.A38B.07	58.4828	BLCA.TCGA.2F.A9KR.01A.11R.A38B.07	38.4447
BLCA.TCGA.2F.A9KT.01A.11R.A38B.07	55.0047	BLCA.TCGA.2F.A9KT.01A.11R.A38B.07	40.1738	BLCA.TCGA.2F.A9KT.01A.11R.A38B.07	55.1837	BLCA.TCGA.2F.A9KT.01A.11R.A38B.07	54.9938	BLCA.TCGA.2F.A9KT.01A.11R.A38B.07	35.6744	BLCA.TCGA.2F.A9KT.01A.11R.A38B.07	35.7689	BLCA.TCGA.2F.A9KT.01A.11R.A38B.07	71.5443	BLCA.TCGA.2F.A9KT.01A.11R.A38B.07	47.5286	BLCA.TCGA.2F.A9KT.01A.11R.A38B.07	61.483	BLCA.TCGA.2F.A9KT.01A.11R.A38B.07	34.5511
BLCA.TCGA.2F.A9KW.01A.11R.A38B.07	69.8637	BLCA.TCGA.2F.A9KW.01A.11R.A38B.07	44.8857	BLCA.TCGA.2F.A9KW.01A.11R.A38B.07	52.7069	BLCA.TCGA.2F.A9KW.01A.11R.A38B.07	48.623	BLCA.TCGA.2F.A9KW.01A.11R.A38B.07	85.8742	BLCA.TCGA.2F.A9KW.01A.11R.A38B.07	77.6819	BLCA.TCGA.2F.A9KW.01A.11R.A38B.07	81.408	BLCA.TCGA.2F.A9KW.01A.11R.A38B.07	56.1852	BLCA.TCGA.2F.A9KW.01A.11R.A38B.07	67.5067	BLCA.TCGA.2F.A9KW.01A.11R.A38B.07	47.0672
TGCT.TCGA.2G.AAEW.01A.11R.A430.07	53.2283	TGCT.TCGA.2G.AAEW.01A.11R.A430.07	48.0117	TGCT.TCGA.2G.AAEW.01A.11R.A430.07	46.5159	TGCT.TCGA.2G.AAEW.01A.11R.A430.07	46.9178	TGCT.TCGA.2G.AAEW.01A.11R.A430.07	94.3543	TGCT.TCGA.2G.AAEW.01A.11R.A430.07	89.472	TGCT.TCGA.2G.AAEW.01A.11R.A430.07	69.128	TGCT.TCGA.2G.AAEW.01A.11R.A430.07	45.9746	TGCT.TCGA.2G.AAEW.01A.11R.A430.07	66.7013	TGCT.TCGA.2G.AAEW.01A.11R.A430.07	37.3636
TGCT.TCGA.2G.AAEX.01A.11R.A430.07	47.7388	TGCT.TCGA.2G.AAEX.01A.11R.A430.07	43.2654	TGCT.TCGA.2G.AAEX.01A.11R.A430.07	42.2956	TGCT.TCGA.2G.AAEX.01A.11R.A430.07	51.4639	TGCT.TCGA.2G.AAEX.01A.11R.A430.07	87.3583	TGCT.TCGA.2G.AAEX.01A.11R.A430.07	86.2613	TGCT.TCGA.2G.AAEX.01A.11R.A430.07	68.5257	TGCT.TCGA.2G.AAEX.01A.11R.A430.07	48.6275	TGCT.TCGA.2G.AAEX.01A.11R.A430.07	62.6393	TGCT.TCGA.2G.AAEX.01A.11R.A430.07	28.4753
TGCT.TCGA.2G.AAF4.01A.11R.A430.07	59.0775	TGCT.TCGA.2G.AAF4.01A.11R.A430.07	37.0485	TGCT.TCGA.2G.AAF4.01A.11R.A430.07	42.0619	TGCT.TCGA.2G.AAF4.01A.11R.A430.07	47.0524	TGCT.TCGA.2G.AAF4.01A.11R.A430.07	81.2141	TGCT.TCGA.2G.AAF4.01A.11R.A430.07	82.3381	TGCT.TCGA.2G.AAF4.01A.11R.A430.07	69.7786	TGCT.TCGA.2G.AAF4.01A.11R.A430.07	49.8679	TGCT.TCGA.2G.AAF4.01A.11R.A430.07	62.426	TGCT.TCGA.2G.AAF4.01A.11R.A430.07	31.7543
TGCT.TCGA.2G.AAF6.01A.11R.A430.07	52.0766	TGCT.TCGA.2G.AAF6.01A.11R.A430.07	43.7354	TGCT.TCGA.2G.AAF6.01A.11R.A430.07	49.1704	TGCT.TCGA.2G.AAF6.01A.11R.A430.07	47.7936	TGCT.TCGA.2G.AAF6.01A.11R.A430.07	92.3479	TGCT.TCGA.2G.AAF6.01A.11R.A430.07	88.1316	TGCT.TCGA.2G.AAF6.01A.11R.A430.07	74.6658	TGCT.TCGA.2G.AAF6.01A.11R.A430.07	44.9822	TGCT.TCGA.2G.AAF6.01A.11R.A430.07	68.7491	TGCT.TCGA.2G.AAF6.01A.11R.A430.07	34.8017
TGCT.TCGA.2G.AAF8.01A.11R.A430.07	49.7053	TGCT.TCGA.2G.AAF8.01A.11R.A430.07	43.2654	TGCT.TCGA.2G.AAF8.01A.11R.A430.07	42.2574	TGCT.TCGA.2G.AAF8.01A.11R.A430.07	48.2895	TGCT.TCGA.2G.AAF8.01A.11R.A430.07	79.8868	TGCT.TCGA.2G.AAF8.01A.11R.A430.07	82.9521	TGCT.TCGA.2G.AAF8.01A.11R.A430.07	69.0566	TGCT.TCGA.2G.AAF8.01A.11R.A430.07	43.4383	TGCT.TCGA.2G.AAF8.01A.11R.A430.07	63.4062	TGCT.TCGA.2G.AAF8.01A.11R.A430.07	30.0809
TGCT.TCGA.2G.AAFG.01A.11R.A430.07	52.0156	TGCT.TCGA.2G.AAFG.01A.11R.A430.07	45.7086	TGCT.TCGA.2G.AAFG.01A.11R.A430.07	46.4129	TGCT.TCGA.2G.AAFG.01A.11R.A430.07	49.2756	TGCT.TCGA.2G.AAFG.01A.11R.A430.07	90.3362	TGCT.TCGA.2G.AAFG.01A.11R.A430.07	87.7523	TGCT.TCGA.2G.AAFG.01A.11R.A430.07	71.6551	TGCT.TCGA.2G.AAFG.01A.11R.A430.07	44.1394	TGCT.TCGA.2G.AAFG.01A.11R.A430.07	70.3963	TGCT.TCGA.2G.AAFG.01A.11R.A430.07	34.0986
TGCT.TCGA.2G.AAFH.01A.12R.A430.07	52.2199	TGCT.TCGA.2G.AAFH.01A.12R.A430.07	43.2654	TGCT.TCGA.2G.AAFH.01A.12R.A430.07	41.0626	TGCT.TCGA.2G.AAFH.01A.12R.A430.07	53.6488	TGCT.TCGA.2G.AAFH.01A.12R.A430.07	81.1106	TGCT.TCGA.2G.AAFH.01A.12R.A430.07	84.7892	TGCT.TCGA.2G.AAFH.01A.12R.A430.07	72.7057	TGCT.TCGA.2G.AAFH.01A.12R.A430.07	48.7656	TGCT.TCGA.2G.AAFH.01A.12R.A430.07	61.7451	TGCT.TCGA.2G.AAFH.01A.12R.A430.07	31.7543
TGCT.TCGA.2G.AAFI.01A.21R.A430.07	67.9557	TGCT.TCGA.2G.AAFI.01A.21R.A430.07	60.7602	TGCT.TCGA.2G.AAFI.01A.21R.A430.07	53.5404	TGCT.TCGA.2G.AAFI.01A.21R.A430.07	40.0762	TGCT.TCGA.2G.AAFI.01A.21R.A430.07	90.2295	TGCT.TCGA.2G.AAFI.01A.21R.A430.07	93.1951	TGCT.TCGA.2G.AAFI.01A.21R.A430.07	74.299	TGCT.TCGA.2G.AAFI.01A.21R.A430.07	69.9401	TGCT.TCGA.2G.AAFI.01A.21R.A430.07	64.9902	TGCT.TCGA.2G.AAFI.01A.21R.A430.07	50.4848
TGCT.TCGA.2G.AAFJ.01A.11R.A430.07	57.2862	TGCT.TCGA.2G.AAFJ.01A.11R.A430.07	44.9391	TGCT.TCGA.2G.AAFJ.01A.11R.A430.07	48.3468	TGCT.TCGA.2G.AAFJ.01A.11R.A430.07	48.1816	TGCT.TCGA.2G.AAFJ.01A.11R.A430.07	43.7827	TGCT.TCGA.2G.AAFJ.01A.11R.A430.07	74.0033	TGCT.TCGA.2G.AAFJ.01A.11R.A430.07	65.4053	TGCT.TCGA.2G.AAFJ.01A.11R.A430.07	70.2036	TGCT.TCGA.2G.AAFJ.01A.11R.A430.07	68.4952	TGCT.TCGA.2G.AAFJ.01A.11R.A430.07	61.2476
TGCT.TCGA.2G.AAFM.01A.11R.A430.07	62.771	TGCT.TCGA.2G.AAFM.01A.11R.A430.07	45.9767	TGCT.TCGA.2G.AAFM.01A.11R.A430.07	44.8696	TGCT.TCGA.2G.AAFM.01A.11R.A430.07	45.3661	TGCT.TCGA.2G.AAFM.01A.11R.A430.07	86.6222	TGCT.TCGA.2G.AAFM.01A.11R.A430.07	84.6484	TGCT.TCGA.2G.AAFM.01A.11R.A430.07	67.6676	TGCT.TCGA.2G.AAFM.01A.11R.A430.07	46.0566	TGCT.TCGA.2G.AAFM.01A.11R.A430.07	64.361	TGCT.TCGA.2G.AAFM.01A.11R.A430.07	40.2551
TGCT.TCGA.2G.AAFN.01A.31R.A430.07	71.9941	TGCT.TCGA.2G.AAFN.01A.31R.A430.07	55.1352	TGCT.TCGA.2G.AAFN.01A.31R.A430.07	48.585	TGCT.TCGA.2G.AAFN.01A.31R.A430.07	42.0372	TGCT.TCGA.2G.AAFN.01A.31R.A430.07	83.3298	TGCT.TCGA.2G.AAFN.01A.31R.A430.07	83.3664	TGCT.TCGA.2G.AAFN.01A.31R.A430.07	74.7817	TGCT.TCGA.2G.AAFN.01A.31R.A430.07	46.369	TGCT.TCGA.2G.AAFN.01A.31R.A430.07	63.156	TGCT.TCGA.2G.AAFN.01A.31R.A430.07	37.1057
TGCT.TCGA.2G.AAFV.01A.11R.A430.07	47.9683	TGCT.TCGA.2G.AAFV.01A.11R.A430.07	48.3818	TGCT.TCGA.2G.AAFV.01A.11R.A430.07	50.0073	TGCT.TCGA.2G.AAFV.01A.11R.A430.07	54.9242	TGCT.TCGA.2G.AAFV.01A.11R.A430.07	87.2023	TGCT.TCGA.2G.AAFV.01A.11R.A430.07	86.9446	TGCT.TCGA.2G.AAFV.01A.11R.A430.07	67.6686	TGCT.TCGA.2G.AAFV.01A.11R.A430.07	54.7849	TGCT.TCGA.2G.AAFV.01A.11R.A430.07	67.5439	TGCT.TCGA.2G.AAFV.01A.11R.A430.07	53.0994
TGCT.TCGA.2G.AAFZ.01A.11R.A430.07	51.2741	TGCT.TCGA.2G.AAFZ.01A.11R.A430.07	43.3606	TGCT.TCGA.2G.AAFZ.01A.11R.A430.07	48.7195	TGCT.TCGA.2G.AAFZ.01A.11R.A430.07	52.2488	TGCT.TCGA.2G.AAFZ.01A.11R.A430.07	78.7524	TGCT.TCGA.2G.AAFZ.01A.11R.A430.07	81.9342	TGCT.TCGA.2G.AAFZ.01A.11R.A430.07	75.3777	TGCT.TCGA.2G.AAFZ.01A.11R.A430.07	69.3174	TGCT.TCGA.2G.AAFZ.01A.11R.A430.07	67.7823	TGCT.TCGA.2G.AAFZ.01A.11R.A430.07	57.2435
TGCT.TCGA.2G.AAG0.01A.11R.A430.07	53.7369	TGCT.TCGA.2G.AAG0.01A.11R.A430.07	55.2194	TGCT.TCGA.2G.AAG0.01A.11R.A430.07	46.7427	TGCT.TCGA.2G.AAG0.01A.11R.A430.07	48.5504	TGCT.TCGA.2G.AAG0.01A.11R.A430.07	87.5166	TGCT.TCGA.2G.AAG0.01A.11R.A430.07	89.0541	TGCT.TCGA.2G.AAG0.01A.11R.A430.07	72.649	TGCT.TCGA.2G.AAG0.01A.11R.A430.07	46.5245	TGCT.TCGA.2G.AAG0.01A.11R.A430.07	65.4414	TGCT.TCGA.2G.AAG0.01A.11R.A430.07	44.165
TGCT.TCGA.2G.AAG3.01A.11R.A430.07	60.9217	TGCT.TCGA.2G.AAG3.01A.11R.A430.07	37.2514	TGCT.TCGA.2G.AAG3.01A.11R.A430.07	47.3492	TGCT.TCGA.2G.AAG3.01A.11R.A430.07	38.5411	TGCT.TCGA.2G.AAG3.01A.11R.A430.07	75.2333	TGCT.TCGA.2G.AAG3.01A.11R.A430.07	80.2782	TGCT.TCGA.2G.AAG3.01A.11R.A430.07	66.3151	TGCT.TCGA.2G.AAG3.01A.11R.A430.07	71.6411	TGCT.TCGA.2G.AAG3.01A.11R.A430.07	58.8061	TGCT.TCGA.2G.AAG3.01A.11R.A430.07	45.052
TGCT.TCGA.2G.AAG5.01A.11R.A430.07	64.7487	TGCT.TCGA.2G.AAG5.01A.11R.A430.07	45.5476	TGCT.TCGA.2G.AAG5.01A.11R.A430.07	54.8484	TGCT.TCGA.2G.AAG5.01A.11R.A430.07	54.8582	TGCT.TCGA.2G.AAG5.01A.11R.A430.07	62.8098	TGCT.TCGA.2G.AAG5.01A.11R.A430.07	49.7095	TGCT.TCGA.2G.AAG5.01A.11R.A430.07	74.8154	TGCT.TCGA.2G.AAG5.01A.11R.A430.07	83.3803	TGCT.TCGA.2G.AAG5.01A.11R.A430.07	69.6731	TGCT.TCGA.2G.AAG5.01A.11R.A430.07	59.6846
TGCT.TCGA.2G.AAG6.01A.11R.A430.07	43.438	TGCT.TCGA.2G.AAG6.01A.11R.A430.07	48.033	TGCT.TCGA.2G.AAG6.01A.11R.A430.07	53.6858	TGCT.TCGA.2G.AAG6.01A.11R.A430.07	59.7706	TGCT.TCGA.2G.AAG6.01A.11R.A430.07	53.2425	TGCT.TCGA.2G.AAG6.01A.11R.A430.07	46.0596	TGCT.TCGA.2G.AAG6.01A.11R.A430.07	59.8474	TGCT.TCGA.2G.AAG6.01A.11R.A430.07	73.369	TGCT.TCGA.2G.AAG6.01A.11R.A430.07	66.6142	TGCT.TCGA.2G.AAG6.01A.11R.A430.07	67.2104
TGCT.TCGA.2G.AAG7.01A.11R.A430.07	59.3218	TGCT.TCGA.2G.AAG7.01A.11R.A430.07	52.0602	TGCT.TCGA.2G.AAG7.01A.11R.A430.07	49.7468	TGCT.TCGA.2G.AAG7.01A.11R.A430.07	39.741	TGCT.TCGA.2G.AAG7.01A.11R.A430.07	79.8661	TGCT.TCGA.2G.AAG7.01A.11R.A430.07	81.4343	TGCT.TCGA.2G.AAG7.01A.11R.A430.07	73.1493	TGCT.TCGA.2G.AAG7.01A.11R.A430.07	50.8173	TGCT.TCGA.2G.AAG7.01A.11R.A430.07	59.9218	TGCT.TCGA.2G.AAG7.01A.11R.A430.07	38.5707
TGCT.TCGA.2G.AAG8.01A.31R.A430.07	58.9173	TGCT.TCGA.2G.AAG8.01A.31R.A430.07	47.5324	TGCT.TCGA.2G.AAG8.01A.31R.A430.07	48.1079	TGCT.TCGA.2G.AAG8.01A.31R.A430.07	39.8032	TGCT.TCGA.2G.AAG8.01A.31R.A430.07	95.5051	TGCT.TCGA.2G.AAG8.01A.31R.A430.07	87.8091	TGCT.TCGA.2G.AAG8.01A.31R.A430.07	72.8673	TGCT.TCGA.2G.AAG8.01A.31R.A430.07	47.2421	TGCT.TCGA.2G.AAG8.01A.31R.A430.07	63.6141	TGCT.TCGA.2G.AAG8.01A.31R.A430.07	40.258
TGCT.TCGA.2G.AAG9.01A.11R.A430.07	59.7444	TGCT.TCGA.2G.AAG9.01A.11R.A430.07	46.8142	TGCT.TCGA.2G.AAG9.01A.11R.A430.07	47.2828	TGCT.TCGA.2G.AAG9.01A.11R.A430.07	52.8825	TGCT.TCGA.2G.AAG9.01A.11R.A430.07	83.0283	TGCT.TCGA.2G.AAG9.01A.11R.A430.07	87.5194	TGCT.TCGA.2G.AAG9.01A.11R.A430.07	72.1493	TGCT.TCGA.2G.AAG9.01A.11R.A430.07	45.4525	TGCT.TCGA.2G.AAG9.01A.11R.A430.07	70.5941	TGCT.TCGA.2G.AAG9.01A.11R.A430.07	33.4335
TGCT.TCGA.2G.AAGA.01A.11R.A430.07	57.9613	TGCT.TCGA.2G.AAGA.01A.11R.A430.07	51.6904	TGCT.TCGA.2G.AAGA.01A.11R.A430.07	55.5784	TGCT.TCGA.2G.AAGA.01A.11R.A430.07	44.682	TGCT.TCGA.2G.AAGA.01A.11R.A430.07	97.3655	TGCT.TCGA.2G.AAGA.01A.11R.A430.07	92.3592	TGCT.TCGA.2G.AAGA.01A.11R.A430.07	68.703	TGCT.TCGA.2G.AAGA.01A.11R.A430.07	57.0663	TGCT.TCGA.2G.AAGA.01A.11R.A430.07	64.6608	TGCT.TCGA.2G.AAGA.01A.11R.A430.07	39.4756
TGCT.TCGA.2G.AAGC.01A.21R.A430.07	68.2627	TGCT.TCGA.2G.AAGC.01A.21R.A430.07	61.1125	TGCT.TCGA.2G.AAGC.01A.21R.A430.07	53.0511	TGCT.TCGA.2G.AAGC.01A.21R.A430.07	49.9366	TGCT.TCGA.2G.AAGC.01A.21R.A430.07	94.3314	TGCT.TCGA.2G.AAGC.01A.21R.A430.07	93.4184	TGCT.TCGA.2G.AAGC.01A.21R.A430.07	67.8591	TGCT.TCGA.2G.AAGC.01A.21R.A430.07	72.6843	TGCT.TCGA.2G.AAGC.01A.21R.A430.07	68.1616	TGCT.TCGA.2G.AAGC.01A.21R.A430.07	55.4926
TGCT.TCGA.2G.AAGE.01A.21R.A430.07	69.1466	TGCT.TCGA.2G.AAGE.01A.21R.A430.07	59.8919	TGCT.TCGA.2G.AAGE.01A.21R.A430.07	50.7916	TGCT.TCGA.2G.AAGE.01A.21R.A430.07	44.6092	TGCT.TCGA.2G.AAGE.01A.21R.A430.07	88.9367	TGCT.TCGA.2G.AAGE.01A.21R.A430.07	86.7105	TGCT.TCGA.2G.AAGE.01A.21R.A430.07	77.2508	TGCT.TCGA.2G.AAGE.01A.21R.A430.07	56.799	TGCT.TCGA.2G.AAGE.01A.21R.A430.07	66.8917	TGCT.TCGA.2G.AAGE.01A.21R.A430.07	44.0325
TGCT.TCGA.2G.AAGF.01A.31R.A430.07	69.3252	TGCT.TCGA.2G.AAGF.01A.31R.A430.07	60.4402	TGCT.TCGA.2G.AAGF.01A.31R.A430.07	53.4972	TGCT.TCGA.2G.AAGF.01A.31R.A430.07	48.1514	TGCT.TCGA.2G.AAGF.01A.31R.A430.07	84.6662	TGCT.TCGA.2G.AAGF.01A.31R.A430.07	88.4397	TGCT.TCGA.2G.AAGF.01A.31R.A430.07	80.5427	TGCT.TCGA.2G.AAGF.01A.31R.A430.07	63.4378	TGCT.TCGA.2G.AAGF.01A.31R.A430.07	67.3346	TGCT.TCGA.2G.AAGF.01A.31R.A430.07	61.2616
TGCT.TCGA.2G.AAGG.01A.11R.A430.07	67.012	TGCT.TCGA.2G.AAGG.01A.11R.A430.07	39.9072	TGCT.TCGA.2G.AAGG.01A.11R.A430.07	55.0015	TGCT.TCGA.2G.AAGG.01A.11R.A430.07	54.394	TGCT.TCGA.2G.AAGG.01A.11R.A430.07	70.423	TGCT.TCGA.2G.AAGG.01A.11R.A430.07	75.9235	TGCT.TCGA.2G.AAGG.01A.11R.A430.07	75.1432	TGCT.TCGA.2G.AAGG.01A.11R.A430.07	60.1988	TGCT.TCGA.2G.AAGG.01A.11R.A430.07	58.0928	TGCT.TCGA.2G.AAGG.01A.11R.A430.07	45.3039
TGCT.TCGA.2G.AAGI.01A.11R.A430.07	62.1847	TGCT.TCGA.2G.AAGI.01A.11R.A430.07	46.7763	TGCT.TCGA.2G.AAGI.01A.11R.A430.07	57.1652	TGCT.TCGA.2G.AAGI.01A.11R.A430.07	61.1533	TGCT.TCGA.2G.AAGI.01A.11R.A430.07	83.9448	TGCT.TCGA.2G.AAGI.01A.11R.A430.07	80.1623	TGCT.TCGA.2G.AAGI.01A.11R.A430.07	73.2271	TGCT.TCGA.2G.AAGI.01A.11R.A430.07	68.5268	TGCT.TCGA.2G.AAGI.01A.11R.A430.07	67.5025	TGCT.TCGA.2G.AAGI.01A.11R.A430.07	53.7669
TGCT.TCGA.2G.AAGJ.01A.11R.A430.07	57.9428	TGCT.TCGA.2G.AAGJ.01A.11R.A430.07	53.3437	TGCT.TCGA.2G.AAGJ.01A.11R.A430.07	48.6879	TGCT.TCGA.2G.AAGJ.01A.11R.A430.07	44.3184	TGCT.TCGA.2G.AAGJ.01A.11R.A430.07	94.1699	TGCT.TCGA.2G.AAGJ.01A.11R.A430.07	89.5433	TGCT.TCGA.2G.AAGJ.01A.11R.A430.07	68.6782	TGCT.TCGA.2G.AAGJ.01A.11R.A430.07	48.4316	TGCT.TCGA.2G.AAGJ.01A.11R.A430.07	64.5115	TGCT.TCGA.2G.AAGJ.01A.11R.A430.07	45.0229
TGCT.TCGA.2G.AAGK.01A.11R.A430.07	48.5333	TGCT.TCGA.2G.AAGK.01A.11R.A430.07	54.3451	TGCT.TCGA.2G.AAGK.01A.11R.A430.07	52.796	TGCT.TCGA.2G.AAGK.01A.11R.A430.07	47.7057	TGCT.TCGA.2G.AAGK.01A.11R.A430.07	95.2862	TGCT.TCGA.2G.AAGK.01A.11R.A430.07	89.958	TGCT.TCGA.2G.AAGK.01A.11R.A430.07	73.4739	TGCT.TCGA.2G.AAGK.01A.11R.A430.07	50.655	TGCT.TCGA.2G.AAGK.01A.11R.A430.07	61.6131	TGCT.TCGA.2G.AAGK.01A.11R.A430.07	40.0187
TGCT.TCGA.2G.AAGM.01A.11R.A430.07	55.5766	TGCT.TCGA.2G.AAGM.01A.11R.A430.07	54.8673	TGCT.TCGA.2G.AAGM.01A.11R.A430.07	47.2757	TGCT.TCGA.2G.AAGM.01A.11R.A430.07	55.4747	TGCT.TCGA.2G.AAGM.01A.11R.A430.07	90.7125	TGCT.TCGA.2G.AAGM.01A.11R.A430.07	88.3804	TGCT.TCGA.2G.AAGM.01A.11R.A430.07	62.5016	TGCT.TCGA.2G.AAGM.01A.11R.A430.07	72.7692	TGCT.TCGA.2G.AAGM.01A.11R.A430.07	71.4068	TGCT.TCGA.2G.AAGM.01A.11R.A430.07	60.0132
TGCT.TCGA.2G.AAGN.01A.11R.A430.07	56.9129	TGCT.TCGA.2G.AAGN.01A.11R.A430.07	50.6327	TGCT.TCGA.2G.AAGN.01A.11R.A430.07	50.7433	TGCT.TCGA.2G.AAGN.01A.11R.A430.07	47.416	TGCT.TCGA.2G.AAGN.01A.11R.A430.07	89.3684	TGCT.TCGA.2G.AAGN.01A.11R.A430.07	87.1914	TGCT.TCGA.2G.AAGN.01A.11R.A430.07	71.2419	TGCT.TCGA.2G.AAGN.01A.11R.A430.07	43.6437	TGCT.TCGA.2G.AAGN.01A.11R.A430.07	63.8356	TGCT.TCGA.2G.AAGN.01A.11R.A430.07	33.7302
TGCT.TCGA.2G.AAGO.01A.11R.A430.07	67.0653	TGCT.TCGA.2G.AAGO.01A.11R.A430.07	54.7724	TGCT.TCGA.2G.AAGO.01A.11R.A430.07	49.1691	TGCT.TCGA.2G.AAGO.01A.11R.A430.07	41.861	TGCT.TCGA.2G.AAGO.01A.11R.A430.07	94.5356	TGCT.TCGA.2G.AAGO.01A.11R.A430.07	88.9293	TGCT.TCGA.2G.AAGO.01A.11R.A430.07	77.2822	TGCT.TCGA.2G.AAGO.01A.11R.A430.07	57.0863	TGCT.TCGA.2G.AAGO.01A.11R.A430.07	66.9598	TGCT.TCGA.2G.AAGO.01A.11R.A430.07	41.9552
TGCT.TCGA.2G.AAGP.01A.11R.A430.07	62.319	TGCT.TCGA.2G.AAGP.01A.11R.A430.07	52.7228	TGCT.TCGA.2G.AAGP.01A.11R.A430.07	57.6528	TGCT.TCGA.2G.AAGP.01A.11R.A430.07	53.8116	TGCT.TCGA.2G.AAGP.01A.11R.A430.07	78.1218	TGCT.TCGA.2G.AAGP.01A.11R.A430.07	74.0719	TGCT.TCGA.2G.AAGP.01A.11R.A430.07	66.7552	TGCT.TCGA.2G.AAGP.01A.11R.A430.07	76.3545	TGCT.TCGA.2G.AAGP.01A.11R.A430.07	67.729	TGCT.TCGA.2G.AAGP.01A.11R.A430.07	46.9382
TGCT.TCGA.2G.AAGS.01A.11R.A430.07	65.6405	TGCT.TCGA.2G.AAGS.01A.11R.A430.07	61.6723	TGCT.TCGA.2G.AAGS.01A.11R.A430.07	50.255	TGCT.TCGA.2G.AAGS.01A.11R.A430.07	46.4053	TGCT.TCGA.2G.AAGS.01A.11R.A430.07	92.8931	TGCT.TCGA.2G.AAGS.01A.11R.A430.07	93.0384	TGCT.TCGA.2G.AAGS.01A.11R.A430.07	73.5165	TGCT.TCGA.2G.AAGS.01A.11R.A430.07	71.1117	TGCT.TCGA.2G.AAGS.01A.11R.A430.07	72.4936	TGCT.TCGA.2G.AAGS.01A.11R.A430.07	58.5599
TGCT.TCGA.2G.AAGT.01A.11R.A430.07	62.5852	TGCT.TCGA.2G.AAGT.01A.11R.A430.07	47.4558	TGCT.TCGA.2G.AAGT.01A.11R.A430.07	50.6307	TGCT.TCGA.2G.AAGT.01A.11R.A430.07	43.8382	TGCT.TCGA.2G.AAGT.01A.11R.A430.07	90.1229	TGCT.TCGA.2G.AAGT.01A.11R.A430.07	91.7415	TGCT.TCGA.2G.AAGT.01A.11R.A430.07	78.7398	TGCT.TCGA.2G.AAGT.01A.11R.A430.07	63.1296	TGCT.TCGA.2G.AAGT.01A.11R.A430.07	58.4699	TGCT.TCGA.2G.AAGT.01A.11R.A430.07	47.2419
TGCT.TCGA.2G.AAGV.01A.11R.A430.07	48.2747	TGCT.TCGA.2G.AAGV.01A.11R.A430.07	34.3734	TGCT.TCGA.2G.AAGV.01A.11R.A430.07	49.5875	TGCT.TCGA.2G.AAGV.01A.11R.A430.07	57.6981	TGCT.TCGA.2G.AAGV.01A.11R.A430.07	35.2363	TGCT.TCGA.2G.AAGV.01A.11R.A430.07	23.3779	TGCT.TCGA.2G.AAGV.01A.11R.A430.07	52.8724	TGCT.TCGA.2G.AAGV.01A.11R.A430.07	61.3836	TGCT.TCGA.2G.AAGV.01A.11R.A430.07	64.5691	TGCT.TCGA.2G.AAGV.01A.11R.A430.07	53.9734
TGCT.TCGA.2G.AAGW.01A.11R.A430.07	66.6093	TGCT.TCGA.2G.AAGW.01A.11R.A430.07	47.2855	TGCT.TCGA.2G.AAGW.01A.11R.A430.07	49.4809	TGCT.TCGA.2G.AAGW.01A.11R.A430.07	45.6695	TGCT.TCGA.2G.AAGW.01A.11R.A430.07	87.743	TGCT.TCGA.2G.AAGW.01A.11R.A430.07	85.1985	TGCT.TCGA.2G.AAGW.01A.11R.A430.07	74.6133	TGCT.TCGA.2G.AAGW.01A.11R.A430.07	51.2531	TGCT.TCGA.2G.AAGW.01A.11R.A430.07	61.6226	TGCT.TCGA.2G.AAGW.01A.11R.A430.07	33.2226
TGCT.TCGA.2G.AAGX.01A.11R.A430.07	60.2332	TGCT.TCGA.2G.AAGX.01A.11R.A430.07	49.2682	TGCT.TCGA.2G.AAGX.01A.11R.A430.07	49.7926	TGCT.TCGA.2G.AAGX.01A.11R.A430.07	45.3444	TGCT.TCGA.2G.AAGX.01A.11R.A430.07	58.387	TGCT.TCGA.2G.AAGX.01A.11R.A430.07	71.7568	TGCT.TCGA.2G.AAGX.01A.11R.A430.07	65.6083	TGCT.TCGA.2G.AAGX.01A.11R.A430.07	72.0995	TGCT.TCGA.2G.AAGX.01A.11R.A430.07	69.4678	TGCT.TCGA.2G.AAGX.01A.11R.A430.07	68.0777
TGCT.TCGA.2G.AAGY.01A.11R.A430.07	59.6902	TGCT.TCGA.2G.AAGY.01A.11R.A430.07	65.4202	TGCT.TCGA.2G.AAGY.01A.11R.A430.07	51.2041	TGCT.TCGA.2G.AAGY.01A.11R.A430.07	52.5934	TGCT.TCGA.2G.AAGY.01A.11R.A430.07	94.018	TGCT.TCGA.2G.AAGY.01A.11R.A430.07	80.0193	TGCT.TCGA.2G.AAGY.01A.11R.A430.07	59.1505	TGCT.TCGA.2G.AAGY.01A.11R.A430.07	78.1962	TGCT.TCGA.2G.AAGY.01A.11R.A430.07	75.109	TGCT.TCGA.2G.AAGY.01A.11R.A430.07	66.7483
TGCT.TCGA.2G.AAGY.05A.11R.A430.07	54.2769	TGCT.TCGA.2G.AAGY.05A.11R.A430.07	47.2199	TGCT.TCGA.2G.AAGY.05A.11R.A430.07	40.8746	TGCT.TCGA.2G.AAGY.05A.11R.A430.07	47.5833	TGCT.TCGA.2G.AAGY.05A.11R.A430.07	73.6854	TGCT.TCGA.2G.AAGY.05A.11R.A430.07	76.8656	TGCT.TCGA.2G.AAGY.05A.11R.A430.07	71.5058	TGCT.TCGA.2G.AAGY.05A.11R.A430.07	46.1382	TGCT.TCGA.2G.AAGY.05A.11R.A430.07	59.0039	TGCT.TCGA.2G.AAGY.05A.11R.A430.07	35.4425
TGCT.TCGA.2G.AAH0.01A.11R.A430.07	49.9202	TGCT.TCGA.2G.AAH0.01A.11R.A430.07	41.7837	TGCT.TCGA.2G.AAH0.01A.11R.A430.07	44.0194	TGCT.TCGA.2G.AAH0.01A.11R.A430.07	51.0377	TGCT.TCGA.2G.AAH0.01A.11R.A430.07	87.3054	TGCT.TCGA.2G.AAH0.01A.11R.A430.07	86.2613	TGCT.TCGA.2G.AAH0.01A.11R.A430.07	72.9197	TGCT.TCGA.2G.AAH0.01A.11R.A430.07	43.6878	TGCT.TCGA.2G.AAH0.01A.11R.A430.07	69.583	TGCT.TCGA.2G.AAH0.01A.11R.A430.07	28.3396
TGCT.TCGA.2G.AAH2.01A.11R.A430.07	68.0267	TGCT.TCGA.2G.AAH2.01A.11R.A430.07	64.1911	TGCT.TCGA.2G.AAH2.01A.11R.A430.07	62.622	TGCT.TCGA.2G.AAH2.01A.11R.A430.07	59.0652	TGCT.TCGA.2G.AAH2.01A.11R.A430.07	85.2205	TGCT.TCGA.2G.AAH2.01A.11R.A430.07	86.0057	TGCT.TCGA.2G.AAH2.01A.11R.A430.07	70.9247	TGCT.TCGA.2G.AAH2.01A.11R.A430.07	71.4922	TGCT.TCGA.2G.AAH2.01A.11R.A430.07	68.198	TGCT.TCGA.2G.AAH2.01A.11R.A430.07	61.196
TGCT.TCGA.2G.AAH3.01A.11R.A430.07	53.7442	TGCT.TCGA.2G.AAH3.01A.11R.A430.07	47.7172	TGCT.TCGA.2G.AAH3.01A.11R.A430.07	46.033	TGCT.TCGA.2G.AAH3.01A.11R.A430.07	50.6737	TGCT.TCGA.2G.AAH3.01A.11R.A430.07	83.7552	TGCT.TCGA.2G.AAH3.01A.11R.A430.07	86.3811	TGCT.TCGA.2G.AAH3.01A.11R.A430.07	67.6536	TGCT.TCGA.2G.AAH3.01A.11R.A430.07	44.7224	TGCT.TCGA.2G.AAH3.01A.11R.A430.07	70.0903	TGCT.TCGA.2G.AAH3.01A.11R.A430.07	37.1027
TGCT.TCGA.2G.AAH4.01A.12R.A430.07	52.8146	TGCT.TCGA.2G.AAH4.01A.12R.A430.07	54.2145	TGCT.TCGA.2G.AAH4.01A.12R.A430.07	48.2607	TGCT.TCGA.2G.AAH4.01A.12R.A430.07	59.9575	TGCT.TCGA.2G.AAH4.01A.12R.A430.07	83.812	TGCT.TCGA.2G.AAH4.01A.12R.A430.07	87.2812	TGCT.TCGA.2G.AAH4.01A.12R.A430.07	67.2564	TGCT.TCGA.2G.AAH4.01A.12R.A430.07	71.5762	TGCT.TCGA.2G.AAH4.01A.12R.A430.07	72.2042	TGCT.TCGA.2G.AAH4.01A.12R.A430.07	57.0086
TGCT.TCGA.2G.AAH8.01A.11R.A430.07	52.961	TGCT.TCGA.2G.AAH8.01A.11R.A430.07	54.9287	TGCT.TCGA.2G.AAH8.01A.11R.A430.07	47.2866	TGCT.TCGA.2G.AAH8.01A.11R.A430.07	44.0458	TGCT.TCGA.2G.AAH8.01A.11R.A430.07	91.7255	TGCT.TCGA.2G.AAH8.01A.11R.A430.07	88.2573	TGCT.TCGA.2G.AAH8.01A.11R.A430.07	74.3709	TGCT.TCGA.2G.AAH8.01A.11R.A430.07	49.274	TGCT.TCGA.2G.AAH8.01A.11R.A430.07	64.8125	TGCT.TCGA.2G.AAH8.01A.11R.A430.07	35.7022
TGCT.TCGA.2G.AAHA.01A.11R.A430.07	65.8644	TGCT.TCGA.2G.AAHA.01A.11R.A430.07	53.7382	TGCT.TCGA.2G.AAHA.01A.11R.A430.07	40.7627	TGCT.TCGA.2G.AAHA.01A.11R.A430.07	48.085	TGCT.TCGA.2G.AAHA.01A.11R.A430.07	81.0109	TGCT.TCGA.2G.AAHA.01A.11R.A430.07	77.8801	TGCT.TCGA.2G.AAHA.01A.11R.A430.07	68.9822	TGCT.TCGA.2G.AAHA.01A.11R.A430.07	46.2672	TGCT.TCGA.2G.AAHA.01A.11R.A430.07	68.9621	TGCT.TCGA.2G.AAHA.01A.11R.A430.07	34.4238
TGCT.TCGA.2G.AAHC.01A.11R.A430.07	64.1161	TGCT.TCGA.2G.AAHC.01A.11R.A430.07	44.5871	TGCT.TCGA.2G.AAHC.01A.11R.A430.07	39.5658	TGCT.TCGA.2G.AAHC.01A.11R.A430.07	52.5249	TGCT.TCGA.2G.AAHC.01A.11R.A430.07	81.4984	TGCT.TCGA.2G.AAHC.01A.11R.A430.07	85.0974	TGCT.TCGA.2G.AAHC.01A.11R.A430.07	73.1001	TGCT.TCGA.2G.AAHC.01A.11R.A430.07	47.0015	TGCT.TCGA.2G.AAHC.01A.11R.A430.07	67.4252	TGCT.TCGA.2G.AAHC.01A.11R.A430.07	32.3936
TGCT.TCGA.2G.AAHG.01A.11R.A430.07	50.363	TGCT.TCGA.2G.AAHG.01A.11R.A430.07	53.1327	TGCT.TCGA.2G.AAHG.01A.11R.A430.07	46.5246	TGCT.TCGA.2G.AAHG.01A.11R.A430.07	48.635	TGCT.TCGA.2G.AAHG.01A.11R.A430.07	90.416	TGCT.TCGA.2G.AAHG.01A.11R.A430.07	86.3347	TGCT.TCGA.2G.AAHG.01A.11R.A430.07	74.334	TGCT.TCGA.2G.AAHG.01A.11R.A430.07	46.5422	TGCT.TCGA.2G.AAHG.01A.11R.A430.07	64.4928	TGCT.TCGA.2G.AAHG.01A.11R.A430.07	39.7295
TGCT.TCGA.2G.AAHL.01A.11R.A430.07	57.984	TGCT.TCGA.2G.AAHL.01A.11R.A430.07	50.2505	TGCT.TCGA.2G.AAHL.01A.11R.A430.07	45.2329	TGCT.TCGA.2G.AAHL.01A.11R.A430.07	47.0864	TGCT.TCGA.2G.AAHL.01A.11R.A430.07	87.6288	TGCT.TCGA.2G.AAHL.01A.11R.A430.07	85.5365	TGCT.TCGA.2G.AAHL.01A.11R.A430.07	71.5828	TGCT.TCGA.2G.AAHL.01A.11R.A430.07	43.5561	TGCT.TCGA.2G.AAHL.01A.11R.A430.07	67.2308	TGCT.TCGA.2G.AAHL.01A.11R.A430.07	33.33
TGCT.TCGA.2G.AAHN.01A.11R.A430.07	64.1257	TGCT.TCGA.2G.AAHN.01A.11R.A430.07	44.8315	TGCT.TCGA.2G.AAHN.01A.11R.A430.07	45.2729	TGCT.TCGA.2G.AAHN.01A.11R.A430.07	49.0526	TGCT.TCGA.2G.AAHN.01A.11R.A430.07	80.0874	TGCT.TCGA.2G.AAHN.01A.11R.A430.07	77.0175	TGCT.TCGA.2G.AAHN.01A.11R.A430.07	71.9174	TGCT.TCGA.2G.AAHN.01A.11R.A430.07	47.7353	TGCT.TCGA.2G.AAHN.01A.11R.A430.07	62.5206	TGCT.TCGA.2G.AAHN.01A.11R.A430.07	32.8771
TGCT.TCGA.2G.AAHP.01A.12R.A430.07	55.6269	TGCT.TCGA.2G.AAHP.01A.12R.A430.07	52.1821	TGCT.TCGA.2G.AAHP.01A.12R.A430.07	52.2978	TGCT.TCGA.2G.AAHP.01A.12R.A430.07	46.819	TGCT.TCGA.2G.AAHP.01A.12R.A430.07	82.8747	TGCT.TCGA.2G.AAHP.01A.12R.A430.07	85.5927	TGCT.TCGA.2G.AAHP.01A.12R.A430.07	72.7772	TGCT.TCGA.2G.AAHP.01A.12R.A430.07	48.0646	TGCT.TCGA.2G.AAHP.01A.12R.A430.07	64.3099	TGCT.TCGA.2G.AAHP.01A.12R.A430.07	34.7418
TGCT.TCGA.2G.AAHP.05A.11R.A430.07	59.9771	TGCT.TCGA.2G.AAHP.05A.11R.A430.07	47.3056	TGCT.TCGA.2G.AAHP.05A.11R.A430.07	41.201	TGCT.TCGA.2G.AAHP.05A.11R.A430.07	48.0365	TGCT.TCGA.2G.AAHP.05A.11R.A430.07	78.3113	TGCT.TCGA.2G.AAHP.05A.11R.A430.07	79.8485	TGCT.TCGA.2G.AAHP.05A.11R.A430.07	72.1191	TGCT.TCGA.2G.AAHP.05A.11R.A430.07	47.1966	TGCT.TCGA.2G.AAHP.05A.11R.A430.07	62.4187	TGCT.TCGA.2G.AAHP.05A.11R.A430.07	33.6343
TGCT.TCGA.2G.AAHT.01A.11R.A430.07	60.3902	TGCT.TCGA.2G.AAHT.01A.11R.A430.07	46.8142	TGCT.TCGA.2G.AAHT.01A.11R.A430.07	44.0194	TGCT.TCGA.2G.AAHT.01A.11R.A430.07	50.6125	TGCT.TCGA.2G.AAHT.01A.11R.A430.07	85.4665	TGCT.TCGA.2G.AAHT.01A.11R.A430.07	86.8441	TGCT.TCGA.2G.AAHT.01A.11R.A430.07	73.4129	TGCT.TCGA.2G.AAHT.01A.11R.A430.07	44.5113	TGCT.TCGA.2G.AAHT.01A.11R.A430.07	65.4824	TGCT.TCGA.2G.AAHT.01A.11R.A430.07	29.4488
TGCT.TCGA.2G.AAKD.01A.31R.A430.07	67.4731	TGCT.TCGA.2G.AAKD.01A.31R.A430.07	52.9095	TGCT.TCGA.2G.AAKD.01A.31R.A430.07	45.9234	TGCT.TCGA.2G.AAKD.01A.31R.A430.07	46.0976	TGCT.TCGA.2G.AAKD.01A.31R.A430.07	77.7332	TGCT.TCGA.2G.AAKD.01A.31R.A430.07	70.0643	TGCT.TCGA.2G.AAKD.01A.31R.A430.07	70.8471	TGCT.TCGA.2G.AAKD.01A.31R.A430.07	47.905	TGCT.TCGA.2G.AAKD.01A.31R.A430.07	59.2772	TGCT.TCGA.2G.AAKD.01A.31R.A430.07	32.1181
TGCT.TCGA.2G.AAKG.01A.11R.A430.07	64.395	TGCT.TCGA.2G.AAKG.01A.11R.A430.07	49.9591	TGCT.TCGA.2G.AAKG.01A.11R.A430.07	54.0724	TGCT.TCGA.2G.AAKG.01A.11R.A430.07	39.8047	TGCT.TCGA.2G.AAKG.01A.11R.A430.07	78.0543	TGCT.TCGA.2G.AAKG.01A.11R.A430.07	82.2345	TGCT.TCGA.2G.AAKG.01A.11R.A430.07	76.6885	TGCT.TCGA.2G.AAKG.01A.11R.A430.07	47.1883	TGCT.TCGA.2G.AAKG.01A.11R.A430.07	63.5135	TGCT.TCGA.2G.AAKG.01A.11R.A430.07	40.423
TGCT.TCGA.2G.AAKG.05A.11R.A430.07	70.7712	TGCT.TCGA.2G.AAKG.05A.11R.A430.07	41.0376	TGCT.TCGA.2G.AAKG.05A.11R.A430.07	55.7193	TGCT.TCGA.2G.AAKG.05A.11R.A430.07	50.9823	TGCT.TCGA.2G.AAKG.05A.11R.A430.07	57.9167	TGCT.TCGA.2G.AAKG.05A.11R.A430.07	52.7418	TGCT.TCGA.2G.AAKG.05A.11R.A430.07	72.0426	TGCT.TCGA.2G.AAKG.05A.11R.A430.07	54.6119	TGCT.TCGA.2G.AAKG.05A.11R.A430.07	54.5801	TGCT.TCGA.2G.AAKG.05A.11R.A430.07	35.1464
TGCT.TCGA.2G.AAKH.01A.11R.A430.07	49.5594	TGCT.TCGA.2G.AAKH.01A.11R.A430.07	55.2194	TGCT.TCGA.2G.AAKH.01A.11R.A430.07	47.0963	TGCT.TCGA.2G.AAKH.01A.11R.A430.07	48.4674	TGCT.TCGA.2G.AAKH.01A.11R.A430.07	92.5707	TGCT.TCGA.2G.AAKH.01A.11R.A430.07	88.307	TGCT.TCGA.2G.AAKH.01A.11R.A430.07	73.8096	TGCT.TCGA.2G.AAKH.01A.11R.A430.07	43.1764	TGCT.TCGA.2G.AAKH.01A.11R.A430.07	66.8406	TGCT.TCGA.2G.AAKH.01A.11R.A430.07	39.5024
TGCT.TCGA.2G.AAKL.01A.11R.A430.07	64.7064	TGCT.TCGA.2G.AAKL.01A.11R.A430.07	54.8358	TGCT.TCGA.2G.AAKL.01A.11R.A430.07	47.4882	TGCT.TCGA.2G.AAKL.01A.11R.A430.07	44.1562	TGCT.TCGA.2G.AAKL.01A.11R.A430.07	90.0168	TGCT.TCGA.2G.AAKL.01A.11R.A430.07	87.2637	TGCT.TCGA.2G.AAKL.01A.11R.A430.07	75.8963	TGCT.TCGA.2G.AAKL.01A.11R.A430.07	48.375	TGCT.TCGA.2G.AAKL.01A.11R.A430.07	62.8759	TGCT.TCGA.2G.AAKL.01A.11R.A430.07	46.0081
TGCT.TCGA.2G.AAKM.01A.11R.A430.07	69.2098	TGCT.TCGA.2G.AAKM.01A.11R.A430.07	67.7682	TGCT.TCGA.2G.AAKM.01A.11R.A430.07	48.4907	TGCT.TCGA.2G.AAKM.01A.11R.A430.07	41.0787	TGCT.TCGA.2G.AAKM.01A.11R.A430.07	87.7789	TGCT.TCGA.2G.AAKM.01A.11R.A430.07	85.5077	TGCT.TCGA.2G.AAKM.01A.11R.A430.07	77.566	TGCT.TCGA.2G.AAKM.01A.11R.A430.07	66.6528	TGCT.TCGA.2G.AAKM.01A.11R.A430.07	63.3509	TGCT.TCGA.2G.AAKM.01A.11R.A430.07	56.7419
TGCT.TCGA.2G.AAKO.05A.11R.A430.07	61.7012	TGCT.TCGA.2G.AAKO.05A.11R.A430.07	42.274	TGCT.TCGA.2G.AAKO.05A.11R.A430.07	47.981	TGCT.TCGA.2G.AAKO.05A.11R.A430.07	49.7393	TGCT.TCGA.2G.AAKO.05A.11R.A430.07	92.2166	TGCT.TCGA.2G.AAKO.05A.11R.A430.07	85.1811	TGCT.TCGA.2G.AAKO.05A.11R.A430.07	70.3619	TGCT.TCGA.2G.AAKO.05A.11R.A430.07	50.8471	TGCT.TCGA.2G.AAKO.05A.11R.A430.07	69.7141	TGCT.TCGA.2G.AAKO.05A.11R.A430.07	40.9038
TGCT.TCGA.2G.AAL5.01A.11R.A430.07	67.092	TGCT.TCGA.2G.AAL5.01A.11R.A430.07	45.779	TGCT.TCGA.2G.AAL5.01A.11R.A430.07	50.6273	TGCT.TCGA.2G.AAL5.01A.11R.A430.07	44.6141	TGCT.TCGA.2G.AAL5.01A.11R.A430.07	95.1855	TGCT.TCGA.2G.AAL5.01A.11R.A430.07	79.945	TGCT.TCGA.2G.AAL5.01A.11R.A430.07	69.9103	TGCT.TCGA.2G.AAL5.01A.11R.A430.07	69.8837	TGCT.TCGA.2G.AAL5.01A.11R.A430.07	72.3457	TGCT.TCGA.2G.AAL5.01A.11R.A430.07	67.9283
TGCT.TCGA.2G.AAL7.01A.11R.A430.07	57.2396	TGCT.TCGA.2G.AAL7.01A.11R.A430.07	50.4037	TGCT.TCGA.2G.AAL7.01A.11R.A430.07	52.6805	TGCT.TCGA.2G.AAL7.01A.11R.A430.07	44.9126	TGCT.TCGA.2G.AAL7.01A.11R.A430.07	80.9827	TGCT.TCGA.2G.AAL7.01A.11R.A430.07	82.5377	TGCT.TCGA.2G.AAL7.01A.11R.A430.07	72.1286	TGCT.TCGA.2G.AAL7.01A.11R.A430.07	45.3897	TGCT.TCGA.2G.AAL7.01A.11R.A430.07	58.4419	TGCT.TCGA.2G.AAL7.01A.11R.A430.07	30.9297
TGCT.TCGA.2G.AALF.01A.11R.A430.07	60.1204	TGCT.TCGA.2G.AALF.01A.11R.A430.07	41.1495	TGCT.TCGA.2G.AALF.01A.11R.A430.07	47.6777	TGCT.TCGA.2G.AALF.01A.11R.A430.07	40.5297	TGCT.TCGA.2G.AALF.01A.11R.A430.07	81.1596	TGCT.TCGA.2G.AALF.01A.11R.A430.07	76.0299	TGCT.TCGA.2G.AALF.01A.11R.A430.07	66.6669	TGCT.TCGA.2G.AALF.01A.11R.A430.07	46.0827	TGCT.TCGA.2G.AALF.01A.11R.A430.07	56.8213	TGCT.TCGA.2G.AALF.01A.11R.A430.07	38.0919
TGCT.TCGA.2G.AALG.01A.11R.A430.07	63.1521	TGCT.TCGA.2G.AALG.01A.11R.A430.07	43.3314	TGCT.TCGA.2G.AALG.01A.11R.A430.07	49.9453	TGCT.TCGA.2G.AALG.01A.11R.A430.07	52.4921	TGCT.TCGA.2G.AALG.01A.11R.A430.07	54.5039	TGCT.TCGA.2G.AALG.01A.11R.A430.07	46.5065	TGCT.TCGA.2G.AALG.01A.11R.A430.07	59.7674	TGCT.TCGA.2G.AALG.01A.11R.A430.07	53.5364	TGCT.TCGA.2G.AALG.01A.11R.A430.07	58.5388	TGCT.TCGA.2G.AALG.01A.11R.A430.07	52.9428
TGCT.TCGA.2G.AALN.01A.11R.A430.07	63.8202	TGCT.TCGA.2G.AALN.01A.11R.A430.07	52.6955	TGCT.TCGA.2G.AALN.01A.11R.A430.07	50.3903	TGCT.TCGA.2G.AALN.01A.11R.A430.07	55.3326	TGCT.TCGA.2G.AALN.01A.11R.A430.07	84.7758	TGCT.TCGA.2G.AALN.01A.11R.A430.07	77.1033	TGCT.TCGA.2G.AALN.01A.11R.A430.07	78.9588	TGCT.TCGA.2G.AALN.01A.11R.A430.07	63.8175	TGCT.TCGA.2G.AALN.01A.11R.A430.07	67.1896	TGCT.TCGA.2G.AALN.01A.11R.A430.07	50.1205
TGCT.TCGA.2G.AALO.01A.12R.A430.07	67.7116	TGCT.TCGA.2G.AALO.01A.12R.A430.07	42.5535	TGCT.TCGA.2G.AALO.01A.12R.A430.07	60.9123	TGCT.TCGA.2G.AALO.01A.12R.A430.07	50.5444	TGCT.TCGA.2G.AALO.01A.12R.A430.07	41.3873	TGCT.TCGA.2G.AALO.01A.12R.A430.07	36.1164	TGCT.TCGA.2G.AALO.01A.12R.A430.07	71.6928	TGCT.TCGA.2G.AALO.01A.12R.A430.07	58.7397	TGCT.TCGA.2G.AALO.01A.12R.A430.07	62.0461	TGCT.TCGA.2G.AALO.01A.12R.A430.07	50.4151
TGCT.TCGA.2G.AALP.01A.12R.A430.07	68.0412	TGCT.TCGA.2G.AALP.01A.12R.A430.07	52.1929	TGCT.TCGA.2G.AALP.01A.12R.A430.07	53.452	TGCT.TCGA.2G.AALP.01A.12R.A430.07	42.7652	TGCT.TCGA.2G.AALP.01A.12R.A430.07	88.5971	TGCT.TCGA.2G.AALP.01A.12R.A430.07	91.7907	TGCT.TCGA.2G.AALP.01A.12R.A430.07	68.9207	TGCT.TCGA.2G.AALP.01A.12R.A430.07	56.9487	TGCT.TCGA.2G.AALP.01A.12R.A430.07	65.6199	TGCT.TCGA.2G.AALP.01A.12R.A430.07	44.6934
TGCT.TCGA.2G.AALQ.01A.12R.A430.07	52.0138	TGCT.TCGA.2G.AALQ.01A.12R.A430.07	49.3514	TGCT.TCGA.2G.AALQ.01A.12R.A430.07	46.8218	TGCT.TCGA.2G.AALQ.01A.12R.A430.07	50.2899	TGCT.TCGA.2G.AALQ.01A.12R.A430.07	51.6816	TGCT.TCGA.2G.AALQ.01A.12R.A430.07	55.9624	TGCT.TCGA.2G.AALQ.01A.12R.A430.07	63.1189	TGCT.TCGA.2G.AALQ.01A.12R.A430.07	67.5729	TGCT.TCGA.2G.AALQ.01A.12R.A430.07	54.7587	TGCT.TCGA.2G.AALQ.01A.12R.A430.07	56.7095
TGCT.TCGA.2G.AALR.01A.21R.A430.07	61.9276	TGCT.TCGA.2G.AALR.01A.21R.A430.07	49.3291	TGCT.TCGA.2G.AALR.01A.21R.A430.07	40.4898	TGCT.TCGA.2G.AALR.01A.21R.A430.07	45.112	TGCT.TCGA.2G.AALR.01A.21R.A430.07	88.9601	TGCT.TCGA.2G.AALR.01A.21R.A430.07	86.4876	TGCT.TCGA.2G.AALR.01A.21R.A430.07	75.8383	TGCT.TCGA.2G.AALR.01A.21R.A430.07	68.6275	TGCT.TCGA.2G.AALR.01A.21R.A430.07	62.0617	TGCT.TCGA.2G.AALR.01A.21R.A430.07	60.5128
TGCT.TCGA.2G.AALS.01A.12R.A430.07	57.0398	TGCT.TCGA.2G.AALS.01A.12R.A430.07	53.3788	TGCT.TCGA.2G.AALS.01A.12R.A430.07	45.6811	TGCT.TCGA.2G.AALS.01A.12R.A430.07	48.2759	TGCT.TCGA.2G.AALS.01A.12R.A430.07	79.2995	TGCT.TCGA.2G.AALS.01A.12R.A430.07	66.8839	TGCT.TCGA.2G.AALS.01A.12R.A430.07	72.0267	TGCT.TCGA.2G.AALS.01A.12R.A430.07	53.396	TGCT.TCGA.2G.AALS.01A.12R.A430.07	62.8214	TGCT.TCGA.2G.AALS.01A.12R.A430.07	32.3479
TGCT.TCGA.2G.AALT.01A.11R.A430.07	68.3806	TGCT.TCGA.2G.AALT.01A.11R.A430.07	50.7456	TGCT.TCGA.2G.AALT.01A.11R.A430.07	55.0669	TGCT.TCGA.2G.AALT.01A.11R.A430.07	55.7628	TGCT.TCGA.2G.AALT.01A.11R.A430.07	61.6771	TGCT.TCGA.2G.AALT.01A.11R.A430.07	44.5789	TGCT.TCGA.2G.AALT.01A.11R.A430.07	78.9426	TGCT.TCGA.2G.AALT.01A.11R.A430.07	60.2906	TGCT.TCGA.2G.AALT.01A.11R.A430.07	55.5608	TGCT.TCGA.2G.AALT.01A.11R.A430.07	52.9102
TGCT.TCGA.2G.AALW.01A.11R.A430.07	65.6235	TGCT.TCGA.2G.AALW.01A.11R.A430.07	43.9206	TGCT.TCGA.2G.AALW.01A.11R.A430.07	50.0264	TGCT.TCGA.2G.AALW.01A.11R.A430.07	52.5667	TGCT.TCGA.2G.AALW.01A.11R.A430.07	54.5344	TGCT.TCGA.2G.AALW.01A.11R.A430.07	45.8468	TGCT.TCGA.2G.AALW.01A.11R.A430.07	72.135	TGCT.TCGA.2G.AALW.01A.11R.A430.07	67.9524	TGCT.TCGA.2G.AALW.01A.11R.A430.07	59.7486	TGCT.TCGA.2G.AALW.01A.11R.A430.07	53.1203
TGCT.TCGA.2G.AALX.01A.11R.A430.07	55.2432	TGCT.TCGA.2G.AALX.01A.11R.A430.07	35.5471	TGCT.TCGA.2G.AALX.01A.11R.A430.07	61.6219	TGCT.TCGA.2G.AALX.01A.11R.A430.07	48.351	TGCT.TCGA.2G.AALX.01A.11R.A430.07	32.6939	TGCT.TCGA.2G.AALX.01A.11R.A430.07	45.1417	TGCT.TCGA.2G.AALX.01A.11R.A430.07	69.9032	TGCT.TCGA.2G.AALX.01A.11R.A430.07	65.7446	TGCT.TCGA.2G.AALX.01A.11R.A430.07	65.7183	TGCT.TCGA.2G.AALX.01A.11R.A430.07	65.5894
TGCT.TCGA.2G.AALY.01A.11R.A430.07	69.5208	TGCT.TCGA.2G.AALY.01A.11R.A430.07	59.1644	TGCT.TCGA.2G.AALY.01A.11R.A430.07	47.7258	TGCT.TCGA.2G.AALY.01A.11R.A430.07	49.1264	TGCT.TCGA.2G.AALY.01A.11R.A430.07	83.2385	TGCT.TCGA.2G.AALY.01A.11R.A430.07	86.0069	TGCT.TCGA.2G.AALY.01A.11R.A430.07	65.6021	TGCT.TCGA.2G.AALY.01A.11R.A430.07	59.1823	TGCT.TCGA.2G.AALY.01A.11R.A430.07	63.8193	TGCT.TCGA.2G.AALY.01A.11R.A430.07	49.3486
TGCT.TCGA.2G.AAM2.01A.11R.A430.07	66.2236	TGCT.TCGA.2G.AAM2.01A.11R.A430.07	57.0247	TGCT.TCGA.2G.AAM2.01A.11R.A430.07	50.4283	TGCT.TCGA.2G.AAM2.01A.11R.A430.07	44.247	TGCT.TCGA.2G.AAM2.01A.11R.A430.07	92.5258	TGCT.TCGA.2G.AAM2.01A.11R.A430.07	89.1487	TGCT.TCGA.2G.AAM2.01A.11R.A430.07	76.2652	TGCT.TCGA.2G.AAM2.01A.11R.A430.07	58.4445	TGCT.TCGA.2G.AAM2.01A.11R.A430.07	65.9745	TGCT.TCGA.2G.AAM2.01A.11R.A430.07	47.7135
TGCT.TCGA.2G.AAM3.01A.11R.A430.07	56.7776	TGCT.TCGA.2G.AAM3.01A.11R.A430.07	44.5158	TGCT.TCGA.2G.AAM3.01A.11R.A430.07	48.5081	TGCT.TCGA.2G.AAM3.01A.11R.A430.07	51.8567	TGCT.TCGA.2G.AAM3.01A.11R.A430.07	33.8033	TGCT.TCGA.2G.AAM3.01A.11R.A430.07	27.8953	TGCT.TCGA.2G.AAM3.01A.11R.A430.07	65.6732	TGCT.TCGA.2G.AAM3.01A.11R.A430.07	63.1369	TGCT.TCGA.2G.AAM3.01A.11R.A430.07	59.2862	TGCT.TCGA.2G.AAM3.01A.11R.A430.07	48.0536
TGCT.TCGA.2G.AAM4.01A.11R.A430.07	60.1473	TGCT.TCGA.2G.AAM4.01A.11R.A430.07	57.5399	TGCT.TCGA.2G.AAM4.01A.11R.A430.07	49.9891	TGCT.TCGA.2G.AAM4.01A.11R.A430.07	48.5958	TGCT.TCGA.2G.AAM4.01A.11R.A430.07	90.4728	TGCT.TCGA.2G.AAM4.01A.11R.A430.07	90.2707	TGCT.TCGA.2G.AAM4.01A.11R.A430.07	76.309	TGCT.TCGA.2G.AAM4.01A.11R.A430.07	57.3591	TGCT.TCGA.2G.AAM4.01A.11R.A430.07	68.6795	TGCT.TCGA.2G.AAM4.01A.11R.A430.07	45.4283
ESCA.TCGA.2H.A9GF.01A.11R.A37I.31	65.08	ESCA.TCGA.2H.A9GF.01A.11R.A37I.31	33.0902	ESCA.TCGA.2H.A9GF.01A.11R.A37I.31	44.4316	ESCA.TCGA.2H.A9GF.01A.11R.A37I.31	45.6378	ESCA.TCGA.2H.A9GF.01A.11R.A37I.31	34.2436	ESCA.TCGA.2H.A9GF.01A.11R.A37I.31	69.2528	ESCA.TCGA.2H.A9GF.01A.11R.A37I.31	77.4215	ESCA.TCGA.2H.A9GF.01A.11R.A37I.31	43.3873	ESCA.TCGA.2H.A9GF.01A.11R.A37I.31	54.4856	ESCA.TCGA.2H.A9GF.01A.11R.A37I.31	36.5124
ESCA.TCGA.2H.A9GI.01A.11R.A37I.31	62.7604	ESCA.TCGA.2H.A9GI.01A.11R.A37I.31	24.9307	ESCA.TCGA.2H.A9GI.01A.11R.A37I.31	61.0671	ESCA.TCGA.2H.A9GI.01A.11R.A37I.31	42.1185	ESCA.TCGA.2H.A9GI.01A.11R.A37I.31	58.5949	ESCA.TCGA.2H.A9GI.01A.11R.A37I.31	62.6364	ESCA.TCGA.2H.A9GI.01A.11R.A37I.31	78.2945	ESCA.TCGA.2H.A9GI.01A.11R.A37I.31	37.1824	ESCA.TCGA.2H.A9GI.01A.11R.A37I.31	50.6691	ESCA.TCGA.2H.A9GI.01A.11R.A37I.31	33.5911
ESCA.TCGA.2H.A9GJ.01A.11R.A37I.31	63.5947	ESCA.TCGA.2H.A9GJ.01A.11R.A37I.31	19.9487	ESCA.TCGA.2H.A9GJ.01A.11R.A37I.31	38.3823	ESCA.TCGA.2H.A9GJ.01A.11R.A37I.31	39.0975	ESCA.TCGA.2H.A9GJ.01A.11R.A37I.31	31.2433	ESCA.TCGA.2H.A9GJ.01A.11R.A37I.31	49.7223	ESCA.TCGA.2H.A9GJ.01A.11R.A37I.31	76.4492	ESCA.TCGA.2H.A9GJ.01A.11R.A37I.31	38.96	ESCA.TCGA.2H.A9GJ.01A.11R.A37I.31	48.4722	ESCA.TCGA.2H.A9GJ.01A.11R.A37I.31	29.9488
ESCA.TCGA.2H.A9GK.01A.11R.A37I.31	67.8221	ESCA.TCGA.2H.A9GK.01A.11R.A37I.31	32.5208	ESCA.TCGA.2H.A9GK.01A.11R.A37I.31	48.8737	ESCA.TCGA.2H.A9GK.01A.11R.A37I.31	40.9215	ESCA.TCGA.2H.A9GK.01A.11R.A37I.31	41.9612	ESCA.TCGA.2H.A9GK.01A.11R.A37I.31	42.5687	ESCA.TCGA.2H.A9GK.01A.11R.A37I.31	83.6695	ESCA.TCGA.2H.A9GK.01A.11R.A37I.31	47.455	ESCA.TCGA.2H.A9GK.01A.11R.A37I.31	59.8322	ESCA.TCGA.2H.A9GK.01A.11R.A37I.31	35.8799
ESCA.TCGA.2H.A9GL.01A.12R.A37I.31	68.2622	ESCA.TCGA.2H.A9GL.01A.12R.A37I.31	24.9459	ESCA.TCGA.2H.A9GL.01A.12R.A37I.31	41.6167	ESCA.TCGA.2H.A9GL.01A.12R.A37I.31	44.9637	ESCA.TCGA.2H.A9GL.01A.12R.A37I.31	80.2731	ESCA.TCGA.2H.A9GL.01A.12R.A37I.31	92.7919	ESCA.TCGA.2H.A9GL.01A.12R.A37I.31	84.9278	ESCA.TCGA.2H.A9GL.01A.12R.A37I.31	59.7266	ESCA.TCGA.2H.A9GL.01A.12R.A37I.31	54.5012	ESCA.TCGA.2H.A9GL.01A.12R.A37I.31	38.1774
ESCA.TCGA.2H.A9GN.01A.11R.A37I.31	68.96	ESCA.TCGA.2H.A9GN.01A.11R.A37I.31	34.8872	ESCA.TCGA.2H.A9GN.01A.11R.A37I.31	44.5674	ESCA.TCGA.2H.A9GN.01A.11R.A37I.31	41.5374	ESCA.TCGA.2H.A9GN.01A.11R.A37I.31	79.1756	ESCA.TCGA.2H.A9GN.01A.11R.A37I.31	88.2646	ESCA.TCGA.2H.A9GN.01A.11R.A37I.31	84.453	ESCA.TCGA.2H.A9GN.01A.11R.A37I.31	59.9833	ESCA.TCGA.2H.A9GN.01A.11R.A37I.31	61.8231	ESCA.TCGA.2H.A9GN.01A.11R.A37I.31	32.8926
ESCA.TCGA.2H.A9GO.01A.11R.A37I.31	68.2886	ESCA.TCGA.2H.A9GO.01A.11R.A37I.31	19.4531	ESCA.TCGA.2H.A9GO.01A.11R.A37I.31	37.7245	ESCA.TCGA.2H.A9GO.01A.11R.A37I.31	39.9689	ESCA.TCGA.2H.A9GO.01A.11R.A37I.31	86.2014	ESCA.TCGA.2H.A9GO.01A.11R.A37I.31	88.8592	ESCA.TCGA.2H.A9GO.01A.11R.A37I.31	80.3141	ESCA.TCGA.2H.A9GO.01A.11R.A37I.31	38.3958	ESCA.TCGA.2H.A9GO.01A.11R.A37I.31	46.1249	ESCA.TCGA.2H.A9GO.01A.11R.A37I.31	27.3519
ESCA.TCGA.2H.A9GQ.01A.11R.A37I.31	70.1947	ESCA.TCGA.2H.A9GQ.01A.11R.A37I.31	45.3946	ESCA.TCGA.2H.A9GQ.01A.11R.A37I.31	43.2788	ESCA.TCGA.2H.A9GQ.01A.11R.A37I.31	36.8516	ESCA.TCGA.2H.A9GQ.01A.11R.A37I.31	57.3084	ESCA.TCGA.2H.A9GQ.01A.11R.A37I.31	81.6137	ESCA.TCGA.2H.A9GQ.01A.11R.A37I.31	76.7296	ESCA.TCGA.2H.A9GQ.01A.11R.A37I.31	29.5827	ESCA.TCGA.2H.A9GQ.01A.11R.A37I.31	68.4826	ESCA.TCGA.2H.A9GQ.01A.11R.A37I.31	52.2734
ESCA.TCGA.2H.A9GR.01A.12R.A37I.31	61.8761	ESCA.TCGA.2H.A9GR.01A.12R.A37I.31	27.5094	ESCA.TCGA.2H.A9GR.01A.12R.A37I.31	35.3274	ESCA.TCGA.2H.A9GR.01A.12R.A37I.31	42.8922	ESCA.TCGA.2H.A9GR.01A.12R.A37I.31	33.7529	ESCA.TCGA.2H.A9GR.01A.12R.A37I.31	52.4756	ESCA.TCGA.2H.A9GR.01A.12R.A37I.31	79.1417	ESCA.TCGA.2H.A9GR.01A.12R.A37I.31	49.211	ESCA.TCGA.2H.A9GR.01A.12R.A37I.31	49.8584	ESCA.TCGA.2H.A9GR.01A.12R.A37I.31	31.7769
PAAD.TCGA.2J.AAB1.01A.11R.A41B.07	52.8646	PAAD.TCGA.2J.AAB1.01A.11R.A41B.07	37.2917	PAAD.TCGA.2J.AAB1.01A.11R.A41B.07	42.5045	PAAD.TCGA.2J.AAB1.01A.11R.A41B.07	48.7453	PAAD.TCGA.2J.AAB1.01A.11R.A41B.07	31.7705	PAAD.TCGA.2J.AAB1.01A.11R.A41B.07	32.2099	PAAD.TCGA.2J.AAB1.01A.11R.A41B.07	75.7075	PAAD.TCGA.2J.AAB1.01A.11R.A41B.07	61.4475	PAAD.TCGA.2J.AAB1.01A.11R.A41B.07	52.2619	PAAD.TCGA.2J.AAB1.01A.11R.A41B.07	37.0551
PAAD.TCGA.2J.AAB4.01A.12R.A41B.07	62.1557	PAAD.TCGA.2J.AAB4.01A.12R.A41B.07	43.4186	PAAD.TCGA.2J.AAB4.01A.12R.A41B.07	54.3192	PAAD.TCGA.2J.AAB4.01A.12R.A41B.07	50.1314	PAAD.TCGA.2J.AAB4.01A.12R.A41B.07	40.2528	PAAD.TCGA.2J.AAB4.01A.12R.A41B.07	35.0716	PAAD.TCGA.2J.AAB4.01A.12R.A41B.07	82.7786	PAAD.TCGA.2J.AAB4.01A.12R.A41B.07	53.573	PAAD.TCGA.2J.AAB4.01A.12R.A41B.07	61.0566	PAAD.TCGA.2J.AAB4.01A.12R.A41B.07	40.6168
PAAD.TCGA.2J.AAB6.01A.11R.A41B.07	58.0328	PAAD.TCGA.2J.AAB6.01A.11R.A41B.07	55.0323	PAAD.TCGA.2J.AAB6.01A.11R.A41B.07	68.2969	PAAD.TCGA.2J.AAB6.01A.11R.A41B.07	69.4088	PAAD.TCGA.2J.AAB6.01A.11R.A41B.07	36.1838	PAAD.TCGA.2J.AAB6.01A.11R.A41B.07	40.719	PAAD.TCGA.2J.AAB6.01A.11R.A41B.07	79.9294	PAAD.TCGA.2J.AAB6.01A.11R.A41B.07	53.8117	PAAD.TCGA.2J.AAB6.01A.11R.A41B.07	65.5816	PAAD.TCGA.2J.AAB6.01A.11R.A41B.07	48.3385
PAAD.TCGA.2J.AAB9.01A.11R.A41B.07	58.6357	PAAD.TCGA.2J.AAB9.01A.11R.A41B.07	49.3331	PAAD.TCGA.2J.AAB9.01A.11R.A41B.07	52.9925	PAAD.TCGA.2J.AAB9.01A.11R.A41B.07	52.6068	PAAD.TCGA.2J.AAB9.01A.11R.A41B.07	50.0811	PAAD.TCGA.2J.AAB9.01A.11R.A41B.07	48.3912	PAAD.TCGA.2J.AAB9.01A.11R.A41B.07	77.1844	PAAD.TCGA.2J.AAB9.01A.11R.A41B.07	56.7021	PAAD.TCGA.2J.AAB9.01A.11R.A41B.07	68.0605	PAAD.TCGA.2J.AAB9.01A.11R.A41B.07	49.1231
PAAD.TCGA.2J.AABA.01A.21R.A41B.07	67.2097	PAAD.TCGA.2J.AABA.01A.21R.A41B.07	45.6804	PAAD.TCGA.2J.AABA.01A.21R.A41B.07	50.6238	PAAD.TCGA.2J.AABA.01A.21R.A41B.07	45.1331	PAAD.TCGA.2J.AABA.01A.21R.A41B.07	37.4945	PAAD.TCGA.2J.AABA.01A.21R.A41B.07	44.5823	PAAD.TCGA.2J.AABA.01A.21R.A41B.07	75.5478	PAAD.TCGA.2J.AABA.01A.21R.A41B.07	54.0468	PAAD.TCGA.2J.AABA.01A.21R.A41B.07	59.0627	PAAD.TCGA.2J.AABA.01A.21R.A41B.07	43.7314
PAAD.TCGA.2J.AABE.01A.12R.A41B.07	67.6231	PAAD.TCGA.2J.AABE.01A.12R.A41B.07	46.1002	PAAD.TCGA.2J.AABE.01A.12R.A41B.07	47.9459	PAAD.TCGA.2J.AABE.01A.12R.A41B.07	46.7605	PAAD.TCGA.2J.AABE.01A.12R.A41B.07	24.8951	PAAD.TCGA.2J.AABE.01A.12R.A41B.07	38.9496	PAAD.TCGA.2J.AABE.01A.12R.A41B.07	73.9238	PAAD.TCGA.2J.AABE.01A.12R.A41B.07	59.5084	PAAD.TCGA.2J.AABE.01A.12R.A41B.07	60.3568	PAAD.TCGA.2J.AABE.01A.12R.A41B.07	43.3813
PAAD.TCGA.2J.AABF.01A.31R.A41B.07	69.3381	PAAD.TCGA.2J.AABF.01A.31R.A41B.07	32.2695	PAAD.TCGA.2J.AABF.01A.31R.A41B.07	52.8777	PAAD.TCGA.2J.AABF.01A.31R.A41B.07	49.9196	PAAD.TCGA.2J.AABF.01A.31R.A41B.07	57.0742	PAAD.TCGA.2J.AABF.01A.31R.A41B.07	55.7238	PAAD.TCGA.2J.AABF.01A.31R.A41B.07	81.0945	PAAD.TCGA.2J.AABF.01A.31R.A41B.07	56.0426	PAAD.TCGA.2J.AABF.01A.31R.A41B.07	59.4633	PAAD.TCGA.2J.AABF.01A.31R.A41B.07	40.1014
PAAD.TCGA.2J.AABH.01A.21R.A41B.07	56.3798	PAAD.TCGA.2J.AABH.01A.21R.A41B.07	40.9646	PAAD.TCGA.2J.AABH.01A.21R.A41B.07	46.8437	PAAD.TCGA.2J.AABH.01A.21R.A41B.07	54.1193	PAAD.TCGA.2J.AABH.01A.21R.A41B.07	37.2409	PAAD.TCGA.2J.AABH.01A.21R.A41B.07	35.3524	PAAD.TCGA.2J.AABH.01A.21R.A41B.07	76.7152	PAAD.TCGA.2J.AABH.01A.21R.A41B.07	51.6891	PAAD.TCGA.2J.AABH.01A.21R.A41B.07	57.8231	PAAD.TCGA.2J.AABH.01A.21R.A41B.07	41.9442
PAAD.TCGA.2J.AABI.01A.12R.A41B.07	61.7202	PAAD.TCGA.2J.AABI.01A.12R.A41B.07	55.3064	PAAD.TCGA.2J.AABI.01A.12R.A41B.07	68.3989	PAAD.TCGA.2J.AABI.01A.12R.A41B.07	64.7132	PAAD.TCGA.2J.AABI.01A.12R.A41B.07	55.9156	PAAD.TCGA.2J.AABI.01A.12R.A41B.07	40.0257	PAAD.TCGA.2J.AABI.01A.12R.A41B.07	80.4693	PAAD.TCGA.2J.AABI.01A.12R.A41B.07	50.9172	PAAD.TCGA.2J.AABI.01A.12R.A41B.07	66.0825	PAAD.TCGA.2J.AABI.01A.12R.A41B.07	55.2728
PAAD.TCGA.2J.AABP.01A.11R.A41B.07	69.034	PAAD.TCGA.2J.AABP.01A.11R.A41B.07	78.0756	PAAD.TCGA.2J.AABP.01A.11R.A41B.07	53.3924	PAAD.TCGA.2J.AABP.01A.11R.A41B.07	45.9515	PAAD.TCGA.2J.AABP.01A.11R.A41B.07	94.1511	PAAD.TCGA.2J.AABP.01A.11R.A41B.07	65.2484	PAAD.TCGA.2J.AABP.01A.11R.A41B.07	80.1325	PAAD.TCGA.2J.AABP.01A.11R.A41B.07	62.5672	PAAD.TCGA.2J.AABP.01A.11R.A41B.07	68.3183	PAAD.TCGA.2J.AABP.01A.11R.A41B.07	64.9294
PAAD.TCGA.2J.AABU.01A.11R.A41B.07	64.979	PAAD.TCGA.2J.AABU.01A.11R.A41B.07	49.7375	PAAD.TCGA.2J.AABU.01A.11R.A41B.07	55.1615	PAAD.TCGA.2J.AABU.01A.11R.A41B.07	52.0971	PAAD.TCGA.2J.AABU.01A.11R.A41B.07	36.9118	PAAD.TCGA.2J.AABU.01A.11R.A41B.07	38.943	PAAD.TCGA.2J.AABU.01A.11R.A41B.07	77.4314	PAAD.TCGA.2J.AABU.01A.11R.A41B.07	57.3913	PAAD.TCGA.2J.AABU.01A.11R.A41B.07	57.8659	PAAD.TCGA.2J.AABU.01A.11R.A41B.07	47.6125
PAAD.TCGA.2L.AAQA.01A.21R.A38C.07	54.2993	PAAD.TCGA.2L.AAQA.01A.21R.A38C.07	33.319	PAAD.TCGA.2L.AAQA.01A.21R.A38C.07	45.9578	PAAD.TCGA.2L.AAQA.01A.21R.A38C.07	58.2784	PAAD.TCGA.2L.AAQA.01A.21R.A38C.07	29.6187	PAAD.TCGA.2L.AAQA.01A.21R.A38C.07	32.238	PAAD.TCGA.2L.AAQA.01A.21R.A38C.07	80.7138	PAAD.TCGA.2L.AAQA.01A.21R.A38C.07	54.3839	PAAD.TCGA.2L.AAQA.01A.21R.A38C.07	60.3921	PAAD.TCGA.2L.AAQA.01A.21R.A38C.07	40.3177
PAAD.TCGA.2L.AAQE.01A.11R.A39D.07	54.601	PAAD.TCGA.2L.AAQE.01A.11R.A39D.07	45.4354	PAAD.TCGA.2L.AAQE.01A.11R.A39D.07	57.2973	PAAD.TCGA.2L.AAQE.01A.11R.A39D.07	52.0125	PAAD.TCGA.2L.AAQE.01A.11R.A39D.07	36.0243	PAAD.TCGA.2L.AAQE.01A.11R.A39D.07	38.5429	PAAD.TCGA.2L.AAQE.01A.11R.A39D.07	67.9387	PAAD.TCGA.2L.AAQE.01A.11R.A39D.07	55.6667	PAAD.TCGA.2L.AAQE.01A.11R.A39D.07	61.1382	PAAD.TCGA.2L.AAQE.01A.11R.A39D.07	47.6546
PAAD.TCGA.2L.AAQI.01A.12R.A39D.07	61.1758	PAAD.TCGA.2L.AAQI.01A.12R.A39D.07	37.19	PAAD.TCGA.2L.AAQI.01A.12R.A39D.07	41.2514	PAAD.TCGA.2L.AAQI.01A.12R.A39D.07	48.496	PAAD.TCGA.2L.AAQI.01A.12R.A39D.07	27.7319	PAAD.TCGA.2L.AAQI.01A.12R.A39D.07	36.4943	PAAD.TCGA.2L.AAQI.01A.12R.A39D.07	74.438	PAAD.TCGA.2L.AAQI.01A.12R.A39D.07	61.0005	PAAD.TCGA.2L.AAQI.01A.12R.A39D.07	61.6519	PAAD.TCGA.2L.AAQI.01A.12R.A39D.07	39.5269
PAAD.TCGA.2L.AAQJ.01A.12R.A39D.07	53.0814	PAAD.TCGA.2L.AAQJ.01A.12R.A39D.07	32.5204	PAAD.TCGA.2L.AAQJ.01A.12R.A39D.07	43.1601	PAAD.TCGA.2L.AAQJ.01A.12R.A39D.07	51.7017	PAAD.TCGA.2L.AAQJ.01A.12R.A39D.07	31.7795	PAAD.TCGA.2L.AAQJ.01A.12R.A39D.07	35.0619	PAAD.TCGA.2L.AAQJ.01A.12R.A39D.07	77.6826	PAAD.TCGA.2L.AAQJ.01A.12R.A39D.07	51.7033	PAAD.TCGA.2L.AAQJ.01A.12R.A39D.07	58.9357	PAAD.TCGA.2L.AAQJ.01A.12R.A39D.07	38.7648
PAAD.TCGA.2L.AAQM.01A.11R.A39D.07	58.7781	PAAD.TCGA.2L.AAQM.01A.11R.A39D.07	43.3676	PAAD.TCGA.2L.AAQM.01A.11R.A39D.07	47.833	PAAD.TCGA.2L.AAQM.01A.11R.A39D.07	42.9549	PAAD.TCGA.2L.AAQM.01A.11R.A39D.07	52.6067	PAAD.TCGA.2L.AAQM.01A.11R.A39D.07	37.8723	PAAD.TCGA.2L.AAQM.01A.11R.A39D.07	75.936	PAAD.TCGA.2L.AAQM.01A.11R.A39D.07	49.1102	PAAD.TCGA.2L.AAQM.01A.11R.A39D.07	60.5795	PAAD.TCGA.2L.AAQM.01A.11R.A39D.07	41.8156
LIHC.TCGA.2V.A95S.01A.11R.A37K.07	62.3782	LIHC.TCGA.2V.A95S.01A.11R.A37K.07	25.5651	LIHC.TCGA.2V.A95S.01A.11R.A37K.07	53.9375	LIHC.TCGA.2V.A95S.01A.11R.A37K.07	42.4494	LIHC.TCGA.2V.A95S.01A.11R.A37K.07	64.0223	LIHC.TCGA.2V.A95S.01A.11R.A37K.07	46.7753	LIHC.TCGA.2V.A95S.01A.11R.A37K.07	73.5304	LIHC.TCGA.2V.A95S.01A.11R.A37K.07	47.3924	LIHC.TCGA.2V.A95S.01A.11R.A37K.07	44.3814	LIHC.TCGA.2V.A95S.01A.11R.A37K.07	23.0357
CESC.TCGA.2W.A8YY.01A.11R.A37O.07	73.3918	CESC.TCGA.2W.A8YY.01A.11R.A37O.07	37.9068	CESC.TCGA.2W.A8YY.01A.11R.A37O.07	39.6648	CESC.TCGA.2W.A8YY.01A.11R.A37O.07	41.6768	CESC.TCGA.2W.A8YY.01A.11R.A37O.07	71.1392	CESC.TCGA.2W.A8YY.01A.11R.A37O.07	84.9759	CESC.TCGA.2W.A8YY.01A.11R.A37O.07	72.3447	CESC.TCGA.2W.A8YY.01A.11R.A37O.07	48.8406	CESC.TCGA.2W.A8YY.01A.11R.A37O.07	62.1335	CESC.TCGA.2W.A8YY.01A.11R.A37O.07	35.6542
TGCT.TCGA.2X.A9D5.01A.11R.A430.07	54.2111	TGCT.TCGA.2X.A9D5.01A.11R.A430.07	44.3401	TGCT.TCGA.2X.A9D5.01A.11R.A430.07	43.3507	TGCT.TCGA.2X.A9D5.01A.11R.A430.07	49.3874	TGCT.TCGA.2X.A9D5.01A.11R.A430.07	84.7114	TGCT.TCGA.2X.A9D5.01A.11R.A430.07	87.8481	TGCT.TCGA.2X.A9D5.01A.11R.A430.07	72.0658	TGCT.TCGA.2X.A9D5.01A.11R.A430.07	45.1479	TGCT.TCGA.2X.A9D5.01A.11R.A430.07	65.6231	TGCT.TCGA.2X.A9D5.01A.11R.A430.07	28.3396
TGCT.TCGA.2X.A9D6.01A.11R.A430.07	58.7806	TGCT.TCGA.2X.A9D6.01A.11R.A430.07	46.1506	TGCT.TCGA.2X.A9D6.01A.11R.A430.07	36.679	TGCT.TCGA.2X.A9D6.01A.11R.A430.07	52.4374	TGCT.TCGA.2X.A9D6.01A.11R.A430.07	82.7735	TGCT.TCGA.2X.A9D6.01A.11R.A430.07	86.6687	TGCT.TCGA.2X.A9D6.01A.11R.A430.07	67.6018	TGCT.TCGA.2X.A9D6.01A.11R.A430.07	46.3076	TGCT.TCGA.2X.A9D6.01A.11R.A430.07	64.0696	TGCT.TCGA.2X.A9D6.01A.11R.A430.07	34.8278
LIHC.TCGA.2Y.A9GS.01A.12R.A38B.07	60.607	LIHC.TCGA.2Y.A9GS.01A.12R.A38B.07	27.3622	LIHC.TCGA.2Y.A9GS.01A.12R.A38B.07	47.4517	LIHC.TCGA.2Y.A9GS.01A.12R.A38B.07	44.3859	LIHC.TCGA.2Y.A9GS.01A.12R.A38B.07	71.3955	LIHC.TCGA.2Y.A9GS.01A.12R.A38B.07	50.2024	LIHC.TCGA.2Y.A9GS.01A.12R.A38B.07	77.5515	LIHC.TCGA.2Y.A9GS.01A.12R.A38B.07	46.2537	LIHC.TCGA.2Y.A9GS.01A.12R.A38B.07	44.6073	LIHC.TCGA.2Y.A9GS.01A.12R.A38B.07	25.9481
LIHC.TCGA.2Y.A9GT.01A.11R.A38B.07	61.1481	LIHC.TCGA.2Y.A9GT.01A.11R.A38B.07	29.9555	LIHC.TCGA.2Y.A9GT.01A.11R.A38B.07	53.9466	LIHC.TCGA.2Y.A9GT.01A.11R.A38B.07	45.2787	LIHC.TCGA.2Y.A9GT.01A.11R.A38B.07	57.414	LIHC.TCGA.2Y.A9GT.01A.11R.A38B.07	40.2931	LIHC.TCGA.2Y.A9GT.01A.11R.A38B.07	75.5316	LIHC.TCGA.2Y.A9GT.01A.11R.A38B.07	52.5229	LIHC.TCGA.2Y.A9GT.01A.11R.A38B.07	50.9203	LIHC.TCGA.2Y.A9GT.01A.11R.A38B.07	22.8864
LIHC.TCGA.2Y.A9GU.01A.11R.A38B.07	59.8126	LIHC.TCGA.2Y.A9GU.01A.11R.A38B.07	25.5165	LIHC.TCGA.2Y.A9GU.01A.11R.A38B.07	53.7562	LIHC.TCGA.2Y.A9GU.01A.11R.A38B.07	46.1668	LIHC.TCGA.2Y.A9GU.01A.11R.A38B.07	56.4432	LIHC.TCGA.2Y.A9GU.01A.11R.A38B.07	44.9618	LIHC.TCGA.2Y.A9GU.01A.11R.A38B.07	64.0653	LIHC.TCGA.2Y.A9GU.01A.11R.A38B.07	50.2301	LIHC.TCGA.2Y.A9GU.01A.11R.A38B.07	48.7075	LIHC.TCGA.2Y.A9GU.01A.11R.A38B.07	22.8864
LIHC.TCGA.2Y.A9GV.01A.11R.A38B.07	64.3532	LIHC.TCGA.2Y.A9GV.01A.11R.A38B.07	33.8602	LIHC.TCGA.2Y.A9GV.01A.11R.A38B.07	52.4183	LIHC.TCGA.2Y.A9GV.01A.11R.A38B.07	46.1755	LIHC.TCGA.2Y.A9GV.01A.11R.A38B.07	57.414	LIHC.TCGA.2Y.A9GV.01A.11R.A38B.07	40.8374	LIHC.TCGA.2Y.A9GV.01A.11R.A38B.07	77.957	LIHC.TCGA.2Y.A9GV.01A.11R.A38B.07	50.5443	LIHC.TCGA.2Y.A9GV.01A.11R.A38B.07	53.6361	LIHC.TCGA.2Y.A9GV.01A.11R.A38B.07	25.8439
LIHC.TCGA.2Y.A9GW.01A.11R.A38B.07	55.8359	LIHC.TCGA.2Y.A9GW.01A.11R.A38B.07	30.3171	LIHC.TCGA.2Y.A9GW.01A.11R.A38B.07	51.4464	LIHC.TCGA.2Y.A9GW.01A.11R.A38B.07	45.0234	LIHC.TCGA.2Y.A9GW.01A.11R.A38B.07	57.9623	LIHC.TCGA.2Y.A9GW.01A.11R.A38B.07	43.0693	LIHC.TCGA.2Y.A9GW.01A.11R.A38B.07	77.1575	LIHC.TCGA.2Y.A9GW.01A.11R.A38B.07	52.647	LIHC.TCGA.2Y.A9GW.01A.11R.A38B.07	41.2534	LIHC.TCGA.2Y.A9GW.01A.11R.A38B.07	23.1609
LIHC.TCGA.2Y.A9GY.01A.11R.A38B.07	58.8371	LIHC.TCGA.2Y.A9GY.01A.11R.A38B.07	28.378	LIHC.TCGA.2Y.A9GY.01A.11R.A38B.07	50.3412	LIHC.TCGA.2Y.A9GY.01A.11R.A38B.07	43.9289	LIHC.TCGA.2Y.A9GY.01A.11R.A38B.07	74.9872	LIHC.TCGA.2Y.A9GY.01A.11R.A38B.07	57.4627	LIHC.TCGA.2Y.A9GY.01A.11R.A38B.07	75.9434	LIHC.TCGA.2Y.A9GY.01A.11R.A38B.07	45.3393	LIHC.TCGA.2Y.A9GY.01A.11R.A38B.07	39.6664	LIHC.TCGA.2Y.A9GY.01A.11R.A38B.07	25.4347
LIHC.TCGA.2Y.A9GZ.01A.11R.A39D.07	64.4368	LIHC.TCGA.2Y.A9GZ.01A.11R.A39D.07	28.0688	LIHC.TCGA.2Y.A9GZ.01A.11R.A39D.07	52.8462	LIHC.TCGA.2Y.A9GZ.01A.11R.A39D.07	43.2294	LIHC.TCGA.2Y.A9GZ.01A.11R.A39D.07	58.4398	LIHC.TCGA.2Y.A9GZ.01A.11R.A39D.07	39.4715	LIHC.TCGA.2Y.A9GZ.01A.11R.A39D.07	74.1215	LIHC.TCGA.2Y.A9GZ.01A.11R.A39D.07	45.221	LIHC.TCGA.2Y.A9GZ.01A.11R.A39D.07	49.7095	LIHC.TCGA.2Y.A9GZ.01A.11R.A39D.07	20.1189
LIHC.TCGA.2Y.A9H0.01A.11R.A38B.07	62.2063	LIHC.TCGA.2Y.A9H0.01A.11R.A38B.07	25.0446	LIHC.TCGA.2Y.A9H0.01A.11R.A38B.07	51.1358	LIHC.TCGA.2Y.A9H0.01A.11R.A38B.07	41.8796	LIHC.TCGA.2Y.A9H0.01A.11R.A38B.07	66.7478	LIHC.TCGA.2Y.A9H0.01A.11R.A38B.07	51.0286	LIHC.TCGA.2Y.A9H0.01A.11R.A38B.07	78.3064	LIHC.TCGA.2Y.A9H0.01A.11R.A38B.07	50.2083	LIHC.TCGA.2Y.A9H0.01A.11R.A38B.07	50.6446	LIHC.TCGA.2Y.A9H0.01A.11R.A38B.07	21.1108
LIHC.TCGA.2Y.A9H1.01A.11R.A38B.07	59.1295	LIHC.TCGA.2Y.A9H1.01A.11R.A38B.07	32.6462	LIHC.TCGA.2Y.A9H1.01A.11R.A38B.07	58.0626	LIHC.TCGA.2Y.A9H1.01A.11R.A38B.07	46.3402	LIHC.TCGA.2Y.A9H1.01A.11R.A38B.07	56.7103	LIHC.TCGA.2Y.A9H1.01A.11R.A38B.07	47.3363	LIHC.TCGA.2Y.A9H1.01A.11R.A38B.07	73.1737	LIHC.TCGA.2Y.A9H1.01A.11R.A38B.07	51.2533	LIHC.TCGA.2Y.A9H1.01A.11R.A38B.07	40.6639	LIHC.TCGA.2Y.A9H1.01A.11R.A38B.07	25.5386
LIHC.TCGA.2Y.A9H2.01A.12R.A38B.07	65.0519	LIHC.TCGA.2Y.A9H2.01A.12R.A38B.07	32.3597	LIHC.TCGA.2Y.A9H2.01A.12R.A38B.07	50.5983	LIHC.TCGA.2Y.A9H2.01A.12R.A38B.07	54.705	LIHC.TCGA.2Y.A9H2.01A.12R.A38B.07	55.6042	LIHC.TCGA.2Y.A9H2.01A.12R.A38B.07	42.2007	LIHC.TCGA.2Y.A9H2.01A.12R.A38B.07	71.8124	LIHC.TCGA.2Y.A9H2.01A.12R.A38B.07	44.8808	LIHC.TCGA.2Y.A9H2.01A.12R.A38B.07	53.6385	LIHC.TCGA.2Y.A9H2.01A.12R.A38B.07	24.7721
LIHC.TCGA.2Y.A9H3.01A.11R.A38B.07	59.8955	LIHC.TCGA.2Y.A9H3.01A.11R.A38B.07	25.6106	LIHC.TCGA.2Y.A9H3.01A.11R.A38B.07	51.2389	LIHC.TCGA.2Y.A9H3.01A.11R.A38B.07	45.9277	LIHC.TCGA.2Y.A9H3.01A.11R.A38B.07	55.4006	LIHC.TCGA.2Y.A9H3.01A.11R.A38B.07	49.4994	LIHC.TCGA.2Y.A9H3.01A.11R.A38B.07	65.4648	LIHC.TCGA.2Y.A9H3.01A.11R.A38B.07	49.4408	LIHC.TCGA.2Y.A9H3.01A.11R.A38B.07	49.5482	LIHC.TCGA.2Y.A9H3.01A.11R.A38B.07	25.6578
LIHC.TCGA.2Y.A9H4.01A.11R.A38B.07	59.6288	LIHC.TCGA.2Y.A9H4.01A.11R.A38B.07	32.5751	LIHC.TCGA.2Y.A9H4.01A.11R.A38B.07	57.5264	LIHC.TCGA.2Y.A9H4.01A.11R.A38B.07	46.4286	LIHC.TCGA.2Y.A9H4.01A.11R.A38B.07	57.2113	LIHC.TCGA.2Y.A9H4.01A.11R.A38B.07	47.1992	LIHC.TCGA.2Y.A9H4.01A.11R.A38B.07	72.7605	LIHC.TCGA.2Y.A9H4.01A.11R.A38B.07	52.1385	LIHC.TCGA.2Y.A9H4.01A.11R.A38B.07	57.3373	LIHC.TCGA.2Y.A9H4.01A.11R.A38B.07	24.9336
LIHC.TCGA.2Y.A9H5.01A.11R.A38B.07	62.3304	LIHC.TCGA.2Y.A9H5.01A.11R.A38B.07	33.606	LIHC.TCGA.2Y.A9H5.01A.11R.A38B.07	45.7675	LIHC.TCGA.2Y.A9H5.01A.11R.A38B.07	42.758	LIHC.TCGA.2Y.A9H5.01A.11R.A38B.07	49.0977	LIHC.TCGA.2Y.A9H5.01A.11R.A38B.07	41.5854	LIHC.TCGA.2Y.A9H5.01A.11R.A38B.07	76.9265	LIHC.TCGA.2Y.A9H5.01A.11R.A38B.07	49.9386	LIHC.TCGA.2Y.A9H5.01A.11R.A38B.07	38.642	LIHC.TCGA.2Y.A9H5.01A.11R.A38B.07	25.5587
LIHC.TCGA.2Y.A9H6.01A.11R.A39D.07	61.3323	LIHC.TCGA.2Y.A9H6.01A.11R.A39D.07	30.3883	LIHC.TCGA.2Y.A9H6.01A.11R.A39D.07	49.3344	LIHC.TCGA.2Y.A9H6.01A.11R.A39D.07	41.9827	LIHC.TCGA.2Y.A9H6.01A.11R.A39D.07	57.5274	LIHC.TCGA.2Y.A9H6.01A.11R.A39D.07	42.4823	LIHC.TCGA.2Y.A9H6.01A.11R.A39D.07	77.57	LIHC.TCGA.2Y.A9H6.01A.11R.A39D.07	49.144	LIHC.TCGA.2Y.A9H6.01A.11R.A39D.07	47.043	LIHC.TCGA.2Y.A9H6.01A.11R.A39D.07	25.4366
LIHC.TCGA.2Y.A9H7.01A.11R.A39D.07	60.5885	LIHC.TCGA.2Y.A9H7.01A.11R.A39D.07	27.034	LIHC.TCGA.2Y.A9H7.01A.11R.A39D.07	47.9839	LIHC.TCGA.2Y.A9H7.01A.11R.A39D.07	40.1297	LIHC.TCGA.2Y.A9H7.01A.11R.A39D.07	65.3737	LIHC.TCGA.2Y.A9H7.01A.11R.A39D.07	42.3045	LIHC.TCGA.2Y.A9H7.01A.11R.A39D.07	69.0383	LIHC.TCGA.2Y.A9H7.01A.11R.A39D.07	45.1483	LIHC.TCGA.2Y.A9H7.01A.11R.A39D.07	42.4599	LIHC.TCGA.2Y.A9H7.01A.11R.A39D.07	20.7141
LIHC.TCGA.2Y.A9H8.01A.11R.A39D.07	60.5275	LIHC.TCGA.2Y.A9H8.01A.11R.A39D.07	32.0698	LIHC.TCGA.2Y.A9H8.01A.11R.A39D.07	42.8583	LIHC.TCGA.2Y.A9H8.01A.11R.A39D.07	37.4809	LIHC.TCGA.2Y.A9H8.01A.11R.A39D.07	56.6902	LIHC.TCGA.2Y.A9H8.01A.11R.A39D.07	40.2584	LIHC.TCGA.2Y.A9H8.01A.11R.A39D.07	63.325	LIHC.TCGA.2Y.A9H8.01A.11R.A39D.07	46.4003	LIHC.TCGA.2Y.A9H8.01A.11R.A39D.07	54.776	LIHC.TCGA.2Y.A9H8.01A.11R.A39D.07	22.9734
LIHC.TCGA.2Y.A9H9.01A.21R.A39D.07	65.422	LIHC.TCGA.2Y.A9H9.01A.21R.A39D.07	29.7223	LIHC.TCGA.2Y.A9H9.01A.21R.A39D.07	51.0437	LIHC.TCGA.2Y.A9H9.01A.21R.A39D.07	40.405	LIHC.TCGA.2Y.A9H9.01A.21R.A39D.07	65.8096	LIHC.TCGA.2Y.A9H9.01A.21R.A39D.07	43.9229	LIHC.TCGA.2Y.A9H9.01A.21R.A39D.07	77.603	LIHC.TCGA.2Y.A9H9.01A.21R.A39D.07	48.0439	LIHC.TCGA.2Y.A9H9.01A.21R.A39D.07	51.9039	LIHC.TCGA.2Y.A9H9.01A.21R.A39D.07	23.1667
LIHC.TCGA.2Y.A9HA.01A.11R.A39D.07	56.8211	LIHC.TCGA.2Y.A9HA.01A.11R.A39D.07	25.8645	LIHC.TCGA.2Y.A9HA.01A.11R.A39D.07	45.1645	LIHC.TCGA.2Y.A9HA.01A.11R.A39D.07	42.013	LIHC.TCGA.2Y.A9HA.01A.11R.A39D.07	68.618	LIHC.TCGA.2Y.A9HA.01A.11R.A39D.07	50.6514	LIHC.TCGA.2Y.A9HA.01A.11R.A39D.07	80.034	LIHC.TCGA.2Y.A9HA.01A.11R.A39D.07	51.4595	LIHC.TCGA.2Y.A9HA.01A.11R.A39D.07	38.8154	LIHC.TCGA.2Y.A9HA.01A.11R.A39D.07	25.9481
LIHC.TCGA.2Y.A9HB.01A.11R.A39D.07	61.3323	LIHC.TCGA.2Y.A9HB.01A.11R.A39D.07	25.2813	LIHC.TCGA.2Y.A9HB.01A.11R.A39D.07	51.0437	LIHC.TCGA.2Y.A9HB.01A.11R.A39D.07	40.2872	LIHC.TCGA.2Y.A9HB.01A.11R.A39D.07	62.1568	LIHC.TCGA.2Y.A9HB.01A.11R.A39D.07	43.0968	LIHC.TCGA.2Y.A9HB.01A.11R.A39D.07	73.6973	LIHC.TCGA.2Y.A9HB.01A.11R.A39D.07	46.6235	LIHC.TCGA.2Y.A9HB.01A.11R.A39D.07	41.67	LIHC.TCGA.2Y.A9HB.01A.11R.A39D.07	24.418
KIRP.TCGA.2Z.A9J1.01A.11R.A38C.07	57.629	KIRP.TCGA.2Z.A9J1.01A.11R.A38C.07	47.8374	KIRP.TCGA.2Z.A9J1.01A.11R.A38C.07	60.6621	KIRP.TCGA.2Z.A9J1.01A.11R.A38C.07	52.2666	KIRP.TCGA.2Z.A9J1.01A.11R.A38C.07	58.976	KIRP.TCGA.2Z.A9J1.01A.11R.A38C.07	40.1274	KIRP.TCGA.2Z.A9J1.01A.11R.A38C.07	68.1284	KIRP.TCGA.2Z.A9J1.01A.11R.A38C.07	47.2202	KIRP.TCGA.2Z.A9J1.01A.11R.A38C.07	64.872	KIRP.TCGA.2Z.A9J1.01A.11R.A38C.07	45.2616
KIRP.TCGA.2Z.A9J2.01A.11R.A38C.07	53.5707	KIRP.TCGA.2Z.A9J2.01A.11R.A38C.07	35.723	KIRP.TCGA.2Z.A9J2.01A.11R.A38C.07	61.0243	KIRP.TCGA.2Z.A9J2.01A.11R.A38C.07	54.6712	KIRP.TCGA.2Z.A9J2.01A.11R.A38C.07	57.9487	KIRP.TCGA.2Z.A9J2.01A.11R.A38C.07	49.8922	KIRP.TCGA.2Z.A9J2.01A.11R.A38C.07	67.3957	KIRP.TCGA.2Z.A9J2.01A.11R.A38C.07	40.6366	KIRP.TCGA.2Z.A9J2.01A.11R.A38C.07	59.2541	KIRP.TCGA.2Z.A9J2.01A.11R.A38C.07	34.9333
KIRP.TCGA.2Z.A9J3.01A.12R.A38C.07	63.1142	KIRP.TCGA.2Z.A9J3.01A.12R.A38C.07	47.5714	KIRP.TCGA.2Z.A9J3.01A.12R.A38C.07	59.1425	KIRP.TCGA.2Z.A9J3.01A.12R.A38C.07	44.7901	KIRP.TCGA.2Z.A9J3.01A.12R.A38C.07	67.2734	KIRP.TCGA.2Z.A9J3.01A.12R.A38C.07	49.5171	KIRP.TCGA.2Z.A9J3.01A.12R.A38C.07	70.0252	KIRP.TCGA.2Z.A9J3.01A.12R.A38C.07	33.0553	KIRP.TCGA.2Z.A9J3.01A.12R.A38C.07	61.4091	KIRP.TCGA.2Z.A9J3.01A.12R.A38C.07	42.0678
KIRP.TCGA.2Z.A9J5.01A.21R.A38C.07	62.0486	KIRP.TCGA.2Z.A9J5.01A.21R.A38C.07	47.3524	KIRP.TCGA.2Z.A9J5.01A.21R.A38C.07	56.2981	KIRP.TCGA.2Z.A9J5.01A.21R.A38C.07	46.9228	KIRP.TCGA.2Z.A9J5.01A.21R.A38C.07	60.1604	KIRP.TCGA.2Z.A9J5.01A.21R.A38C.07	49.5761	KIRP.TCGA.2Z.A9J5.01A.21R.A38C.07	73.8994	KIRP.TCGA.2Z.A9J5.01A.21R.A38C.07	42.0581	KIRP.TCGA.2Z.A9J5.01A.21R.A38C.07	66.8663	KIRP.TCGA.2Z.A9J5.01A.21R.A38C.07	46.9726
KIRP.TCGA.2Z.A9J6.01A.11R.A38C.07	70.7637	KIRP.TCGA.2Z.A9J6.01A.11R.A38C.07	50.3408	KIRP.TCGA.2Z.A9J6.01A.11R.A38C.07	60.385	KIRP.TCGA.2Z.A9J6.01A.11R.A38C.07	50.3177	KIRP.TCGA.2Z.A9J6.01A.11R.A38C.07	59.6492	KIRP.TCGA.2Z.A9J6.01A.11R.A38C.07	35.1011	KIRP.TCGA.2Z.A9J6.01A.11R.A38C.07	72.4712	KIRP.TCGA.2Z.A9J6.01A.11R.A38C.07	43.2443	KIRP.TCGA.2Z.A9J6.01A.11R.A38C.07	62.2157	KIRP.TCGA.2Z.A9J6.01A.11R.A38C.07	44.8747
KIRP.TCGA.2Z.A9J7.01A.11R.A38C.07	57.8616	KIRP.TCGA.2Z.A9J7.01A.11R.A38C.07	51.7078	KIRP.TCGA.2Z.A9J7.01A.11R.A38C.07	58.692	KIRP.TCGA.2Z.A9J7.01A.11R.A38C.07	52.3771	KIRP.TCGA.2Z.A9J7.01A.11R.A38C.07	62.0063	KIRP.TCGA.2Z.A9J7.01A.11R.A38C.07	38.2674	KIRP.TCGA.2Z.A9J7.01A.11R.A38C.07	67.4864	KIRP.TCGA.2Z.A9J7.01A.11R.A38C.07	46.105	KIRP.TCGA.2Z.A9J7.01A.11R.A38C.07	63.3658	KIRP.TCGA.2Z.A9J7.01A.11R.A38C.07	45.2616
KIRP.TCGA.2Z.A9J8.01A.11R.A42S.07	70.0865	KIRP.TCGA.2Z.A9J8.01A.11R.A42S.07	31.4695	KIRP.TCGA.2Z.A9J8.01A.11R.A42S.07	57.4966	KIRP.TCGA.2Z.A9J8.01A.11R.A42S.07	37.1629	KIRP.TCGA.2Z.A9J8.01A.11R.A42S.07	75.1879	KIRP.TCGA.2Z.A9J8.01A.11R.A42S.07	44.1635	KIRP.TCGA.2Z.A9J8.01A.11R.A42S.07	74.4647	KIRP.TCGA.2Z.A9J8.01A.11R.A42S.07	43.4253	KIRP.TCGA.2Z.A9J8.01A.11R.A42S.07	55.4459	KIRP.TCGA.2Z.A9J8.01A.11R.A42S.07	36.1246
KIRP.TCGA.2Z.A9J9.01A.11R.A42S.07	55.0462	KIRP.TCGA.2Z.A9J9.01A.11R.A42S.07	54.3641	KIRP.TCGA.2Z.A9J9.01A.11R.A42S.07	60.822	KIRP.TCGA.2Z.A9J9.01A.11R.A42S.07	55.4839	KIRP.TCGA.2Z.A9J9.01A.11R.A42S.07	56.2123	KIRP.TCGA.2Z.A9J9.01A.11R.A42S.07	29.9783	KIRP.TCGA.2Z.A9J9.01A.11R.A42S.07	76.5293	KIRP.TCGA.2Z.A9J9.01A.11R.A42S.07	44.8006	KIRP.TCGA.2Z.A9J9.01A.11R.A42S.07	66.2734	KIRP.TCGA.2Z.A9J9.01A.11R.A42S.07	52.6006
KIRP.TCGA.2Z.A9JD.01A.11R.A42S.07	60.9052	KIRP.TCGA.2Z.A9JD.01A.11R.A42S.07	48.7439	KIRP.TCGA.2Z.A9JD.01A.11R.A42S.07	55.931	KIRP.TCGA.2Z.A9JD.01A.11R.A42S.07	54.0763	KIRP.TCGA.2Z.A9JD.01A.11R.A42S.07	54.8137	KIRP.TCGA.2Z.A9JD.01A.11R.A42S.07	43.1428	KIRP.TCGA.2Z.A9JD.01A.11R.A42S.07	80.2924	KIRP.TCGA.2Z.A9JD.01A.11R.A42S.07	39.5685	KIRP.TCGA.2Z.A9JD.01A.11R.A42S.07	60.7052	KIRP.TCGA.2Z.A9JD.01A.11R.A42S.07	47.5046
KIRP.TCGA.2Z.A9JE.01A.11R.A42S.07	56.7079	KIRP.TCGA.2Z.A9JE.01A.11R.A42S.07	49.9448	KIRP.TCGA.2Z.A9JE.01A.11R.A42S.07	59.6965	KIRP.TCGA.2Z.A9JE.01A.11R.A42S.07	53.7738	KIRP.TCGA.2Z.A9JE.01A.11R.A42S.07	67.0248	KIRP.TCGA.2Z.A9JE.01A.11R.A42S.07	42.2281	KIRP.TCGA.2Z.A9JE.01A.11R.A42S.07	79.3915	KIRP.TCGA.2Z.A9JE.01A.11R.A42S.07	41.0834	KIRP.TCGA.2Z.A9JE.01A.11R.A42S.07	65.863	KIRP.TCGA.2Z.A9JE.01A.11R.A42S.07	45.5329
KIRP.TCGA.2Z.A9JG.01A.11R.A42S.07	69.7641	KIRP.TCGA.2Z.A9JG.01A.11R.A42S.07	49.2364	KIRP.TCGA.2Z.A9JG.01A.11R.A42S.07	66.4485	KIRP.TCGA.2Z.A9JG.01A.11R.A42S.07	54.3533	KIRP.TCGA.2Z.A9JG.01A.11R.A42S.07	72.335	KIRP.TCGA.2Z.A9JG.01A.11R.A42S.07	44.8308	KIRP.TCGA.2Z.A9JG.01A.11R.A42S.07	73.577	KIRP.TCGA.2Z.A9JG.01A.11R.A42S.07	50.9912	KIRP.TCGA.2Z.A9JG.01A.11R.A42S.07	68.7584	KIRP.TCGA.2Z.A9JG.01A.11R.A42S.07	45.0077
KIRP.TCGA.2Z.A9JI.01A.11R.A42S.07	62.1867	KIRP.TCGA.2Z.A9JI.01A.11R.A42S.07	39.6671	KIRP.TCGA.2Z.A9JI.01A.11R.A42S.07	59.8835	KIRP.TCGA.2Z.A9JI.01A.11R.A42S.07	54.4581	KIRP.TCGA.2Z.A9JI.01A.11R.A42S.07	68.8293	KIRP.TCGA.2Z.A9JI.01A.11R.A42S.07	54.7895	KIRP.TCGA.2Z.A9JI.01A.11R.A42S.07	76.6826	KIRP.TCGA.2Z.A9JI.01A.11R.A42S.07	51.9293	KIRP.TCGA.2Z.A9JI.01A.11R.A42S.07	63.6953	KIRP.TCGA.2Z.A9JI.01A.11R.A42S.07	42.8651
KIRP.TCGA.2Z.A9JJ.01A.11R.A42S.07	49.502	KIRP.TCGA.2Z.A9JJ.01A.11R.A42S.07	58.9876	KIRP.TCGA.2Z.A9JJ.01A.11R.A42S.07	64.9569	KIRP.TCGA.2Z.A9JJ.01A.11R.A42S.07	57.8128	KIRP.TCGA.2Z.A9JJ.01A.11R.A42S.07	58.4125	KIRP.TCGA.2Z.A9JJ.01A.11R.A42S.07	36.6449	KIRP.TCGA.2Z.A9JJ.01A.11R.A42S.07	88.3623	KIRP.TCGA.2Z.A9JJ.01A.11R.A42S.07	47.6166	KIRP.TCGA.2Z.A9JJ.01A.11R.A42S.07	67.0099	KIRP.TCGA.2Z.A9JJ.01A.11R.A42S.07	46.4999
KIRP.TCGA.2Z.A9JK.01A.11R.A42S.07	69.1809	KIRP.TCGA.2Z.A9JK.01A.11R.A42S.07	42.7122	KIRP.TCGA.2Z.A9JK.01A.11R.A42S.07	55.9701	KIRP.TCGA.2Z.A9JK.01A.11R.A42S.07	41.3885	KIRP.TCGA.2Z.A9JK.01A.11R.A42S.07	65.8235	KIRP.TCGA.2Z.A9JK.01A.11R.A42S.07	46.7618	KIRP.TCGA.2Z.A9JK.01A.11R.A42S.07	77.1749	KIRP.TCGA.2Z.A9JK.01A.11R.A42S.07	57.9248	KIRP.TCGA.2Z.A9JK.01A.11R.A42S.07	54.7007	KIRP.TCGA.2Z.A9JK.01A.11R.A42S.07	54.054
KIRP.TCGA.2Z.A9JL.01A.11R.A42S.07	61.3513	KIRP.TCGA.2Z.A9JL.01A.11R.A42S.07	49.3851	KIRP.TCGA.2Z.A9JL.01A.11R.A42S.07	63.1047	KIRP.TCGA.2Z.A9JL.01A.11R.A42S.07	56.1021	KIRP.TCGA.2Z.A9JL.01A.11R.A42S.07	61.8344	KIRP.TCGA.2Z.A9JL.01A.11R.A42S.07	32.9292	KIRP.TCGA.2Z.A9JL.01A.11R.A42S.07	75.5105	KIRP.TCGA.2Z.A9JL.01A.11R.A42S.07	48.4506	KIRP.TCGA.2Z.A9JL.01A.11R.A42S.07	66.4118	KIRP.TCGA.2Z.A9JL.01A.11R.A42S.07	46.3946
KIRP.TCGA.2Z.A9JM.01A.12R.A42S.07	61.3437	KIRP.TCGA.2Z.A9JM.01A.12R.A42S.07	48.2097	KIRP.TCGA.2Z.A9JM.01A.12R.A42S.07	59.4455	KIRP.TCGA.2Z.A9JM.01A.12R.A42S.07	57.5645	KIRP.TCGA.2Z.A9JM.01A.12R.A42S.07	66.355	KIRP.TCGA.2Z.A9JM.01A.12R.A42S.07	36.9489	KIRP.TCGA.2Z.A9JM.01A.12R.A42S.07	73.4059	KIRP.TCGA.2Z.A9JM.01A.12R.A42S.07	47.0792	KIRP.TCGA.2Z.A9JM.01A.12R.A42S.07	65.506	KIRP.TCGA.2Z.A9JM.01A.12R.A42S.07	44.0821
KIRP.TCGA.2Z.A9JN.01A.21R.A42S.07	59.3688	KIRP.TCGA.2Z.A9JN.01A.21R.A42S.07	47.3689	KIRP.TCGA.2Z.A9JN.01A.21R.A42S.07	58.0164	KIRP.TCGA.2Z.A9JN.01A.21R.A42S.07	52.8449	KIRP.TCGA.2Z.A9JN.01A.21R.A42S.07	49.9946	KIRP.TCGA.2Z.A9JN.01A.21R.A42S.07	34.8239	KIRP.TCGA.2Z.A9JN.01A.21R.A42S.07	76.0267	KIRP.TCGA.2Z.A9JN.01A.21R.A42S.07	38.3053	KIRP.TCGA.2Z.A9JN.01A.21R.A42S.07	63.2025	KIRP.TCGA.2Z.A9JN.01A.21R.A42S.07	42.3081
KIRP.TCGA.2Z.A9JO.01A.11R.A42S.07	60.5494	KIRP.TCGA.2Z.A9JO.01A.11R.A42S.07	44.2249	KIRP.TCGA.2Z.A9JO.01A.11R.A42S.07	55.2494	KIRP.TCGA.2Z.A9JO.01A.11R.A42S.07	53.6073	KIRP.TCGA.2Z.A9JO.01A.11R.A42S.07	62.705	KIRP.TCGA.2Z.A9JO.01A.11R.A42S.07	50.2796	KIRP.TCGA.2Z.A9JO.01A.11R.A42S.07	67.2802	KIRP.TCGA.2Z.A9JO.01A.11R.A42S.07	49.116	KIRP.TCGA.2Z.A9JO.01A.11R.A42S.07	64.422	KIRP.TCGA.2Z.A9JO.01A.11R.A42S.07	46.2687
KIRP.TCGA.2Z.A9JP.01A.11R.A42S.07	69.304	KIRP.TCGA.2Z.A9JP.01A.11R.A42S.07	47.1923	KIRP.TCGA.2Z.A9JP.01A.11R.A42S.07	59.1546	KIRP.TCGA.2Z.A9JP.01A.11R.A42S.07	45.4845	KIRP.TCGA.2Z.A9JP.01A.11R.A42S.07	62.4354	KIRP.TCGA.2Z.A9JP.01A.11R.A42S.07	45.6441	KIRP.TCGA.2Z.A9JP.01A.11R.A42S.07	73.539	KIRP.TCGA.2Z.A9JP.01A.11R.A42S.07	44.5075	KIRP.TCGA.2Z.A9JP.01A.11R.A42S.07	65.0253	KIRP.TCGA.2Z.A9JP.01A.11R.A42S.07	43.1273
KIRP.TCGA.2Z.A9JQ.01A.11R.A42S.07	63.1154	KIRP.TCGA.2Z.A9JQ.01A.11R.A42S.07	46.163	KIRP.TCGA.2Z.A9JQ.01A.11R.A42S.07	57.5026	KIRP.TCGA.2Z.A9JQ.01A.11R.A42S.07	57.4857	KIRP.TCGA.2Z.A9JQ.01A.11R.A42S.07	54.0117	KIRP.TCGA.2Z.A9JQ.01A.11R.A42S.07	47.9491	KIRP.TCGA.2Z.A9JQ.01A.11R.A42S.07	74.2995	KIRP.TCGA.2Z.A9JQ.01A.11R.A42S.07	43.0739	KIRP.TCGA.2Z.A9JQ.01A.11R.A42S.07	64.1822	KIRP.TCGA.2Z.A9JQ.01A.11R.A42S.07	37.7397
KIRP.TCGA.2Z.A9JR.01A.12R.A42S.07	63.9313	KIRP.TCGA.2Z.A9JR.01A.12R.A42S.07	47.5839	KIRP.TCGA.2Z.A9JR.01A.12R.A42S.07	60.766	KIRP.TCGA.2Z.A9JR.01A.12R.A42S.07	55.4221	KIRP.TCGA.2Z.A9JR.01A.12R.A42S.07	65.3405	KIRP.TCGA.2Z.A9JR.01A.12R.A42S.07	38.313	KIRP.TCGA.2Z.A9JR.01A.12R.A42S.07	78.2422	KIRP.TCGA.2Z.A9JR.01A.12R.A42S.07	45.3029	KIRP.TCGA.2Z.A9JR.01A.12R.A42S.07	64.4737	KIRP.TCGA.2Z.A9JR.01A.12R.A42S.07	44.921
KIRP.TCGA.2Z.A9JS.01A.21R.A42S.07	61.9389	KIRP.TCGA.2Z.A9JS.01A.21R.A42S.07	48.55	KIRP.TCGA.2Z.A9JS.01A.21R.A42S.07	64.1403	KIRP.TCGA.2Z.A9JS.01A.21R.A42S.07	53.3787	KIRP.TCGA.2Z.A9JS.01A.21R.A42S.07	61.736	KIRP.TCGA.2Z.A9JS.01A.21R.A42S.07	43.0878	KIRP.TCGA.2Z.A9JS.01A.21R.A42S.07	67.4078	KIRP.TCGA.2Z.A9JS.01A.21R.A42S.07	49.883	KIRP.TCGA.2Z.A9JS.01A.21R.A42S.07	66.6256	KIRP.TCGA.2Z.A9JS.01A.21R.A42S.07	43.959
KIRP.TCGA.2Z.A9JT.01A.11R.A42S.07	62.4251	KIRP.TCGA.2Z.A9JT.01A.11R.A42S.07	48.6406	KIRP.TCGA.2Z.A9JT.01A.11R.A42S.07	61.4528	KIRP.TCGA.2Z.A9JT.01A.11R.A42S.07	59.5564	KIRP.TCGA.2Z.A9JT.01A.11R.A42S.07	50.4496	KIRP.TCGA.2Z.A9JT.01A.11R.A42S.07	48.1611	KIRP.TCGA.2Z.A9JT.01A.11R.A42S.07	72.5941	KIRP.TCGA.2Z.A9JT.01A.11R.A42S.07	40.6083	KIRP.TCGA.2Z.A9JT.01A.11R.A42S.07	64.5925	KIRP.TCGA.2Z.A9JT.01A.11R.A42S.07	34.9451
OV.TCGA.30.1714.01A.02R.1567.13	65.476	OV.TCGA.30.1714.01A.02R.1567.13	45.0009	OV.TCGA.30.1714.01A.02R.1567.13	45.9293	OV.TCGA.30.1714.01A.02R.1567.13	45.4125	OV.TCGA.30.1714.01A.02R.1567.13	42.0014	OV.TCGA.30.1714.01A.02R.1567.13	48.1119	OV.TCGA.30.1714.01A.02R.1567.13	63.0181	OV.TCGA.30.1714.01A.02R.1567.13	29.6607	OV.TCGA.30.1714.01A.02R.1567.13	56.1244	OV.TCGA.30.1714.01A.02R.1567.13	38.4985
OV.TCGA.30.1718.01A.01R.1567.13	63.5257	OV.TCGA.30.1718.01A.01R.1567.13	43.3093	OV.TCGA.30.1718.01A.01R.1567.13	45.3418	OV.TCGA.30.1718.01A.01R.1567.13	46.0518	OV.TCGA.30.1718.01A.01R.1567.13	79.1724	OV.TCGA.30.1718.01A.01R.1567.13	71.2989	OV.TCGA.30.1718.01A.01R.1567.13	69.5408	OV.TCGA.30.1718.01A.01R.1567.13	48.4817	OV.TCGA.30.1718.01A.01R.1567.13	57.8788	OV.TCGA.30.1718.01A.01R.1567.13	45.5923
OV.TCGA.30.1853.01A.02R.1567.13	53.0062	OV.TCGA.30.1853.01A.02R.1567.13	45.7192	OV.TCGA.30.1853.01A.02R.1567.13	43.6687	OV.TCGA.30.1853.01A.02R.1567.13	55.0332	OV.TCGA.30.1853.01A.02R.1567.13	51.3078	OV.TCGA.30.1853.01A.02R.1567.13	42.9129	OV.TCGA.30.1853.01A.02R.1567.13	51.2122	OV.TCGA.30.1853.01A.02R.1567.13	36.4961	OV.TCGA.30.1853.01A.02R.1567.13	53.8992	OV.TCGA.30.1853.01A.02R.1567.13	42.3641
OV.TCGA.30.1857.01A.02R.1569.13	58.0525	OV.TCGA.30.1857.01A.02R.1569.13	44.8126	OV.TCGA.30.1857.01A.02R.1569.13	48.134	OV.TCGA.30.1857.01A.02R.1569.13	49.6646	OV.TCGA.30.1857.01A.02R.1569.13	29.2589	OV.TCGA.30.1857.01A.02R.1569.13	24.92	OV.TCGA.30.1857.01A.02R.1569.13	70.5933	OV.TCGA.30.1857.01A.02R.1569.13	43.9174	OV.TCGA.30.1857.01A.02R.1569.13	62.8964	OV.TCGA.30.1857.01A.02R.1569.13	46.0549
OV.TCGA.30.1862.01A.02R.1568.13	58.4134	OV.TCGA.30.1862.01A.02R.1568.13	42.1273	OV.TCGA.30.1862.01A.02R.1568.13	46.8471	OV.TCGA.30.1862.01A.02R.1568.13	50.8997	OV.TCGA.30.1862.01A.02R.1568.13	37.1084	OV.TCGA.30.1862.01A.02R.1568.13	34.2538	OV.TCGA.30.1862.01A.02R.1568.13	70.9787	OV.TCGA.30.1862.01A.02R.1568.13	35.5641	OV.TCGA.30.1862.01A.02R.1568.13	55.8506	OV.TCGA.30.1862.01A.02R.1568.13	45.9104
OV.TCGA.30.1891.01A.01R.1568.13	57.7395	OV.TCGA.30.1891.01A.01R.1568.13	47.838	OV.TCGA.30.1891.01A.01R.1568.13	53.9504	OV.TCGA.30.1891.01A.01R.1568.13	57.7563	OV.TCGA.30.1891.01A.01R.1568.13	50.8556	OV.TCGA.30.1891.01A.01R.1568.13	31.0679	OV.TCGA.30.1891.01A.01R.1568.13	68.8353	OV.TCGA.30.1891.01A.01R.1568.13	45.4836	OV.TCGA.30.1891.01A.01R.1568.13	56.1137	OV.TCGA.30.1891.01A.01R.1568.13	52.5009
OV.TCGA.31.1950.01A.01R.1568.13	55.5756	OV.TCGA.31.1950.01A.01R.1568.13	33.0234	OV.TCGA.31.1950.01A.01R.1568.13	47.99	OV.TCGA.31.1950.01A.01R.1568.13	44.3478	OV.TCGA.31.1950.01A.01R.1568.13	52.3684	OV.TCGA.31.1950.01A.01R.1568.13	57.4907	OV.TCGA.31.1950.01A.01R.1568.13	56.1955	OV.TCGA.31.1950.01A.01R.1568.13	30.9565	OV.TCGA.31.1950.01A.01R.1568.13	52.2417	OV.TCGA.31.1950.01A.01R.1568.13	27.0586
OV.TCGA.31.1953.01A.01R.1568.13	59.981	OV.TCGA.31.1953.01A.01R.1568.13	43.8452	OV.TCGA.31.1953.01A.01R.1568.13	51.22	OV.TCGA.31.1953.01A.01R.1568.13	46.3816	OV.TCGA.31.1953.01A.01R.1568.13	60.3853	OV.TCGA.31.1953.01A.01R.1568.13	53.5383	OV.TCGA.31.1953.01A.01R.1568.13	74.1745	OV.TCGA.31.1953.01A.01R.1568.13	48.1776	OV.TCGA.31.1953.01A.01R.1568.13	61.4198	OV.TCGA.31.1953.01A.01R.1568.13	57.667
OV.TCGA.31.1959.01A.01R.1568.13	68.4493	OV.TCGA.31.1959.01A.01R.1568.13	41.6682	OV.TCGA.31.1959.01A.01R.1568.13	59.148	OV.TCGA.31.1959.01A.01R.1568.13	54.1797	OV.TCGA.31.1959.01A.01R.1568.13	34.5689	OV.TCGA.31.1959.01A.01R.1568.13	31.7787	OV.TCGA.31.1959.01A.01R.1568.13	74.2406	OV.TCGA.31.1959.01A.01R.1568.13	54.2943	OV.TCGA.31.1959.01A.01R.1568.13	60.1496	OV.TCGA.31.1959.01A.01R.1568.13	53.1023
GBM.TCGA.32.1970.01A.01R.1850.01	63.7938	GBM.TCGA.32.1970.01A.01R.1850.01	51.8625	GBM.TCGA.32.1970.01A.01R.1850.01	52.4515	GBM.TCGA.32.1970.01A.01R.1850.01	36.0983	GBM.TCGA.32.1970.01A.01R.1850.01	72.9454	GBM.TCGA.32.1970.01A.01R.1850.01	71.127	GBM.TCGA.32.1970.01A.01R.1850.01	71.3612	GBM.TCGA.32.1970.01A.01R.1850.01	54.4147	GBM.TCGA.32.1970.01A.01R.1850.01	69.4303	GBM.TCGA.32.1970.01A.01R.1850.01	76.3651
GBM.TCGA.32.1982.01A.01R.1850.01	72.2498	GBM.TCGA.32.1982.01A.01R.1850.01	50.9758	GBM.TCGA.32.1982.01A.01R.1850.01	45.9803	GBM.TCGA.32.1982.01A.01R.1850.01	55.9102	GBM.TCGA.32.1982.01A.01R.1850.01	56.479	GBM.TCGA.32.1982.01A.01R.1850.01	50.8154	GBM.TCGA.32.1982.01A.01R.1850.01	69.4012	GBM.TCGA.32.1982.01A.01R.1850.01	50.5409	GBM.TCGA.32.1982.01A.01R.1850.01	60.3975	GBM.TCGA.32.1982.01A.01R.1850.01	57.2867
GBM.TCGA.32.2615.01A.01R.1850.01	63.0176	GBM.TCGA.32.2615.01A.01R.1850.01	62.2309	GBM.TCGA.32.2615.01A.01R.1850.01	54.5172	GBM.TCGA.32.2615.01A.01R.1850.01	45.0336	GBM.TCGA.32.2615.01A.01R.1850.01	76.4618	GBM.TCGA.32.2615.01A.01R.1850.01	68.4577	GBM.TCGA.32.2615.01A.01R.1850.01	78.5343	GBM.TCGA.32.2615.01A.01R.1850.01	61.5472	GBM.TCGA.32.2615.01A.01R.1850.01	67.9301	GBM.TCGA.32.2615.01A.01R.1850.01	67.3672
GBM.TCGA.32.2616.01A.01R.1850.01	63.5455	GBM.TCGA.32.2616.01A.01R.1850.01	54.7173	GBM.TCGA.32.2616.01A.01R.1850.01	54.5631	GBM.TCGA.32.2616.01A.01R.1850.01	46.987	GBM.TCGA.32.2616.01A.01R.1850.01	95.8135	GBM.TCGA.32.2616.01A.01R.1850.01	84.8832	GBM.TCGA.32.2616.01A.01R.1850.01	77.3467	GBM.TCGA.32.2616.01A.01R.1850.01	57.3491	GBM.TCGA.32.2616.01A.01R.1850.01	66.1662	GBM.TCGA.32.2616.01A.01R.1850.01	75.7173
GBM.TCGA.32.2632.01A.01R.1850.01	60.2801	GBM.TCGA.32.2632.01A.01R.1850.01	45.7953	GBM.TCGA.32.2632.01A.01R.1850.01	48.2268	GBM.TCGA.32.2632.01A.01R.1850.01	34.3014	GBM.TCGA.32.2632.01A.01R.1850.01	83.0208	GBM.TCGA.32.2632.01A.01R.1850.01	67.93	GBM.TCGA.32.2632.01A.01R.1850.01	75.8272	GBM.TCGA.32.2632.01A.01R.1850.01	59.0043	GBM.TCGA.32.2632.01A.01R.1850.01	67.7702	GBM.TCGA.32.2632.01A.01R.1850.01	72.0208
GBM.TCGA.32.2634.01A.01R.1850.01	62.5827	GBM.TCGA.32.2634.01A.01R.1850.01	60.448	GBM.TCGA.32.2634.01A.01R.1850.01	50.4016	GBM.TCGA.32.2634.01A.01R.1850.01	51.3683	GBM.TCGA.32.2634.01A.01R.1850.01	94.2399	GBM.TCGA.32.2634.01A.01R.1850.01	79.591	GBM.TCGA.32.2634.01A.01R.1850.01	75.8758	GBM.TCGA.32.2634.01A.01R.1850.01	62.9671	GBM.TCGA.32.2634.01A.01R.1850.01	68.7021	GBM.TCGA.32.2634.01A.01R.1850.01	73.4527
GBM.TCGA.32.2638.01A.01R.1850.01	67.9917	GBM.TCGA.32.2638.01A.01R.1850.01	62.3427	GBM.TCGA.32.2638.01A.01R.1850.01	56.9157	GBM.TCGA.32.2638.01A.01R.1850.01	45.8782	GBM.TCGA.32.2638.01A.01R.1850.01	76.0471	GBM.TCGA.32.2638.01A.01R.1850.01	63.3166	GBM.TCGA.32.2638.01A.01R.1850.01	77.7859	GBM.TCGA.32.2638.01A.01R.1850.01	62.6755	GBM.TCGA.32.2638.01A.01R.1850.01	69.4149	GBM.TCGA.32.2638.01A.01R.1850.01	68.299
GBM.TCGA.32.4213.01A.01R.1850.01	72.3436	GBM.TCGA.32.4213.01A.01R.1850.01	59.2329	GBM.TCGA.32.4213.01A.01R.1850.01	48.6309	GBM.TCGA.32.4213.01A.01R.1850.01	51.9318	GBM.TCGA.32.4213.01A.01R.1850.01	65.0496	GBM.TCGA.32.4213.01A.01R.1850.01	51.218	GBM.TCGA.32.4213.01A.01R.1850.01	76.8315	GBM.TCGA.32.4213.01A.01R.1850.01	60.5861	GBM.TCGA.32.4213.01A.01R.1850.01	63.8613	GBM.TCGA.32.4213.01A.01R.1850.01	62.977
GBM.TCGA.32.5222.01A.01R.1850.01	63.9088	GBM.TCGA.32.5222.01A.01R.1850.01	45.728	GBM.TCGA.32.5222.01A.01R.1850.01	50.8374	GBM.TCGA.32.5222.01A.01R.1850.01	40.2295	GBM.TCGA.32.5222.01A.01R.1850.01	95.1322	GBM.TCGA.32.5222.01A.01R.1850.01	85.2883	GBM.TCGA.32.5222.01A.01R.1850.01	78.7395	GBM.TCGA.32.5222.01A.01R.1850.01	57.7855	GBM.TCGA.32.5222.01A.01R.1850.01	66.9749	GBM.TCGA.32.5222.01A.01R.1850.01	72.7878
LUSC.TCGA.33.4532.01A.01R.1201.07	53.7914	LUSC.TCGA.33.4532.01A.01R.1201.07	22.9431	LUSC.TCGA.33.4532.01A.01R.1201.07	58.2406	LUSC.TCGA.33.4532.01A.01R.1201.07	53.1835	LUSC.TCGA.33.4532.01A.01R.1201.07	81.2303	LUSC.TCGA.33.4532.01A.01R.1201.07	87.4737	LUSC.TCGA.33.4532.01A.01R.1201.07	77.1646	LUSC.TCGA.33.4532.01A.01R.1201.07	27.1944	LUSC.TCGA.33.4532.01A.01R.1201.07	57.896	LUSC.TCGA.33.4532.01A.01R.1201.07	32.8763
LUSC.TCGA.33.4533.01A.01R.1201.07	63.5623	LUSC.TCGA.33.4533.01A.01R.1201.07	51.9871	LUSC.TCGA.33.4533.01A.01R.1201.07	64.2872	LUSC.TCGA.33.4533.01A.01R.1201.07	55.558	LUSC.TCGA.33.4533.01A.01R.1201.07	81.0861	LUSC.TCGA.33.4533.01A.01R.1201.07	87.6834	LUSC.TCGA.33.4533.01A.01R.1201.07	79.1044	LUSC.TCGA.33.4533.01A.01R.1201.07	70.8735	LUSC.TCGA.33.4533.01A.01R.1201.07	68.3985	LUSC.TCGA.33.4533.01A.01R.1201.07	73.8715
LUSC.TCGA.33.4538.01A.01R.1201.07	53.0399	LUSC.TCGA.33.4538.01A.01R.1201.07	26.3513	LUSC.TCGA.33.4538.01A.01R.1201.07	54.1058	LUSC.TCGA.33.4538.01A.01R.1201.07	54.3113	LUSC.TCGA.33.4538.01A.01R.1201.07	70.5622	LUSC.TCGA.33.4538.01A.01R.1201.07	68.2976	LUSC.TCGA.33.4538.01A.01R.1201.07	81.1035	LUSC.TCGA.33.4538.01A.01R.1201.07	40.342	LUSC.TCGA.33.4538.01A.01R.1201.07	55.0968	LUSC.TCGA.33.4538.01A.01R.1201.07	38.0567
LUSC.TCGA.33.4547.01A.01R.1201.07	54.2763	LUSC.TCGA.33.4547.01A.01R.1201.07	27.7031	LUSC.TCGA.33.4547.01A.01R.1201.07	56.8881	LUSC.TCGA.33.4547.01A.01R.1201.07	57.2568	LUSC.TCGA.33.4547.01A.01R.1201.07	57.9437	LUSC.TCGA.33.4547.01A.01R.1201.07	41.1415	LUSC.TCGA.33.4547.01A.01R.1201.07	76.8712	LUSC.TCGA.33.4547.01A.01R.1201.07	48.8302	LUSC.TCGA.33.4547.01A.01R.1201.07	59.9143	LUSC.TCGA.33.4547.01A.01R.1201.07	46.0886
LUSC.TCGA.33.4566.01A.01R.1443.07	64.1233	LUSC.TCGA.33.4566.01A.01R.1443.07	46.2356	LUSC.TCGA.33.4566.01A.01R.1443.07	53.3077	LUSC.TCGA.33.4566.01A.01R.1443.07	52.5748	LUSC.TCGA.33.4566.01A.01R.1443.07	49.1892	LUSC.TCGA.33.4566.01A.01R.1443.07	48.7036	LUSC.TCGA.33.4566.01A.01R.1443.07	77.8549	LUSC.TCGA.33.4566.01A.01R.1443.07	54.1845	LUSC.TCGA.33.4566.01A.01R.1443.07	64.0857	LUSC.TCGA.33.4566.01A.01R.1443.07	45.4011
LUSC.TCGA.33.4582.01A.01R.1443.07	54.8294	LUSC.TCGA.33.4582.01A.01R.1443.07	26.207	LUSC.TCGA.33.4582.01A.01R.1443.07	54.8208	LUSC.TCGA.33.4582.01A.01R.1443.07	46.2836	LUSC.TCGA.33.4582.01A.01R.1443.07	84.3821	LUSC.TCGA.33.4582.01A.01R.1443.07	76.0762	LUSC.TCGA.33.4582.01A.01R.1443.07	77.3373	LUSC.TCGA.33.4582.01A.01R.1443.07	50.3704	LUSC.TCGA.33.4582.01A.01R.1443.07	58.1698	LUSC.TCGA.33.4582.01A.01R.1443.07	35.5213
LUSC.TCGA.33.4583.01A.01R.1443.07	53.1888	LUSC.TCGA.33.4583.01A.01R.1443.07	27.3548	LUSC.TCGA.33.4583.01A.01R.1443.07	48.1353	LUSC.TCGA.33.4583.01A.01R.1443.07	50.7834	LUSC.TCGA.33.4583.01A.01R.1443.07	42.8663	LUSC.TCGA.33.4583.01A.01R.1443.07	43.9261	LUSC.TCGA.33.4583.01A.01R.1443.07	77.0838	LUSC.TCGA.33.4583.01A.01R.1443.07	33.6177	LUSC.TCGA.33.4583.01A.01R.1443.07	56.5728	LUSC.TCGA.33.4583.01A.01R.1443.07	29.2416
LUSC.TCGA.33.4586.01A.01R.1443.07	44.0174	LUSC.TCGA.33.4586.01A.01R.1443.07	28.7783	LUSC.TCGA.33.4586.01A.01R.1443.07	54.0976	LUSC.TCGA.33.4586.01A.01R.1443.07	51.402	LUSC.TCGA.33.4586.01A.01R.1443.07	85.0879	LUSC.TCGA.33.4586.01A.01R.1443.07	67.6604	LUSC.TCGA.33.4586.01A.01R.1443.07	80.2221	LUSC.TCGA.33.4586.01A.01R.1443.07	49.9626	LUSC.TCGA.33.4586.01A.01R.1443.07	57.9113	LUSC.TCGA.33.4586.01A.01R.1443.07	43.3169
LUSC.TCGA.33.4587.01A.11R.2125.07	62.9024	LUSC.TCGA.33.4587.01A.11R.2125.07	30.2315	LUSC.TCGA.33.4587.01A.11R.2125.07	50.2935	LUSC.TCGA.33.4587.01A.11R.2125.07	43.555	LUSC.TCGA.33.4587.01A.11R.2125.07	86.9513	LUSC.TCGA.33.4587.01A.11R.2125.07	93.9764	LUSC.TCGA.33.4587.01A.11R.2125.07	74.0618	LUSC.TCGA.33.4587.01A.11R.2125.07	59.4361	LUSC.TCGA.33.4587.01A.11R.2125.07	60.8886	LUSC.TCGA.33.4587.01A.11R.2125.07	64.6499
LUSC.TCGA.33.6738.01A.11R.1949.07	47.3426	LUSC.TCGA.33.6738.01A.11R.1949.07	20.4123	LUSC.TCGA.33.6738.01A.11R.1949.07	52.368	LUSC.TCGA.33.6738.01A.11R.1949.07	45.0426	LUSC.TCGA.33.6738.01A.11R.1949.07	38.6036	LUSC.TCGA.33.6738.01A.11R.1949.07	57.6565	LUSC.TCGA.33.6738.01A.11R.1949.07	58.1546	LUSC.TCGA.33.6738.01A.11R.1949.07	22.7904	LUSC.TCGA.33.6738.01A.11R.1949.07	46.6261	LUSC.TCGA.33.6738.01A.11R.1949.07	32.4407
LUSC.TCGA.33.A4WN.01A.11R.A262.07	52.921	LUSC.TCGA.33.A4WN.01A.11R.A262.07	24.5456	LUSC.TCGA.33.A4WN.01A.11R.A262.07	51.9704	LUSC.TCGA.33.A4WN.01A.11R.A262.07	55.7792	LUSC.TCGA.33.A4WN.01A.11R.A262.07	47.9537	LUSC.TCGA.33.A4WN.01A.11R.A262.07	42.6682	LUSC.TCGA.33.A4WN.01A.11R.A262.07	71.835	LUSC.TCGA.33.A4WN.01A.11R.A262.07	28.5977	LUSC.TCGA.33.A4WN.01A.11R.A262.07	54.454	LUSC.TCGA.33.A4WN.01A.11R.A262.07	36.4327
LUSC.TCGA.33.A5GW.01A.11R.A27Q.07	51.4595	LUSC.TCGA.33.A5GW.01A.11R.A27Q.07	26.0961	LUSC.TCGA.33.A5GW.01A.11R.A27Q.07	54.5948	LUSC.TCGA.33.A5GW.01A.11R.A27Q.07	62.3761	LUSC.TCGA.33.A5GW.01A.11R.A27Q.07	21.7319	LUSC.TCGA.33.A5GW.01A.11R.A27Q.07	16.2672	LUSC.TCGA.33.A5GW.01A.11R.A27Q.07	70.762	LUSC.TCGA.33.A5GW.01A.11R.A27Q.07	27.8058	LUSC.TCGA.33.A5GW.01A.11R.A27Q.07	54.3454	LUSC.TCGA.33.A5GW.01A.11R.A27Q.07	35.3984
LUSC.TCGA.33.AAS8.01A.11R.A405.07	43.4528	LUSC.TCGA.33.AAS8.01A.11R.A405.07	25.7762	LUSC.TCGA.33.AAS8.01A.11R.A405.07	57.0589	LUSC.TCGA.33.AAS8.01A.11R.A405.07	55.2043	LUSC.TCGA.33.AAS8.01A.11R.A405.07	66.793	LUSC.TCGA.33.AAS8.01A.11R.A405.07	50.6896	LUSC.TCGA.33.AAS8.01A.11R.A405.07	80.9867	LUSC.TCGA.33.AAS8.01A.11R.A405.07	33.4545	LUSC.TCGA.33.AAS8.01A.11R.A405.07	55.4573	LUSC.TCGA.33.AAS8.01A.11R.A405.07	35.9671
LUSC.TCGA.33.AASB.01A.11R.A405.07	73.8798	LUSC.TCGA.33.AASB.01A.11R.A405.07	33.8783	LUSC.TCGA.33.AASB.01A.11R.A405.07	52.6503	LUSC.TCGA.33.AASB.01A.11R.A405.07	43.6129	LUSC.TCGA.33.AASB.01A.11R.A405.07	45.8165	LUSC.TCGA.33.AASB.01A.11R.A405.07	70.8097	LUSC.TCGA.33.AASB.01A.11R.A405.07	70.0315	LUSC.TCGA.33.AASB.01A.11R.A405.07	26.3825	LUSC.TCGA.33.AASB.01A.11R.A405.07	55.1708	LUSC.TCGA.33.AASB.01A.11R.A405.07	34.766
LUSC.TCGA.33.AASD.01A.11R.A405.07	44.9024	LUSC.TCGA.33.AASD.01A.11R.A405.07	24.967	LUSC.TCGA.33.AASD.01A.11R.A405.07	54.5489	LUSC.TCGA.33.AASD.01A.11R.A405.07	63.6559	LUSC.TCGA.33.AASD.01A.11R.A405.07	63.4542	LUSC.TCGA.33.AASD.01A.11R.A405.07	47.0174	LUSC.TCGA.33.AASD.01A.11R.A405.07	79.2204	LUSC.TCGA.33.AASD.01A.11R.A405.07	57.1116	LUSC.TCGA.33.AASD.01A.11R.A405.07	59.0177	LUSC.TCGA.33.AASD.01A.11R.A405.07	47.7128
LUSC.TCGA.33.AASI.01A.22R.A405.07	55.5109	LUSC.TCGA.33.AASI.01A.22R.A405.07	27.844	LUSC.TCGA.33.AASI.01A.22R.A405.07	47.0937	LUSC.TCGA.33.AASI.01A.22R.A405.07	50.2811	LUSC.TCGA.33.AASI.01A.22R.A405.07	62.5695	LUSC.TCGA.33.AASI.01A.22R.A405.07	46.7638	LUSC.TCGA.33.AASI.01A.22R.A405.07	76.6588	LUSC.TCGA.33.AASI.01A.22R.A405.07	38.3071	LUSC.TCGA.33.AASI.01A.22R.A405.07	57.0983	LUSC.TCGA.33.AASI.01A.22R.A405.07	37.4156
LUSC.TCGA.33.AASJ.01A.11R.A405.07	50.1629	LUSC.TCGA.33.AASJ.01A.11R.A405.07	26.124	LUSC.TCGA.33.AASJ.01A.11R.A405.07	52.7893	LUSC.TCGA.33.AASJ.01A.11R.A405.07	58.3515	LUSC.TCGA.33.AASJ.01A.11R.A405.07	78.3258	LUSC.TCGA.33.AASJ.01A.11R.A405.07	57.1854	LUSC.TCGA.33.AASJ.01A.11R.A405.07	79.2957	LUSC.TCGA.33.AASJ.01A.11R.A405.07	26.2545	LUSC.TCGA.33.AASJ.01A.11R.A405.07	54.7445	LUSC.TCGA.33.AASJ.01A.11R.A405.07	35.345
LUSC.TCGA.33.AASL.01A.11R.A405.07	56.6645	LUSC.TCGA.33.AASL.01A.11R.A405.07	31.8656	LUSC.TCGA.33.AASL.01A.11R.A405.07	52.8342	LUSC.TCGA.33.AASL.01A.11R.A405.07	59.1372	LUSC.TCGA.33.AASL.01A.11R.A405.07	30.2158	LUSC.TCGA.33.AASL.01A.11R.A405.07	13.7759	LUSC.TCGA.33.AASL.01A.11R.A405.07	76.6323	LUSC.TCGA.33.AASL.01A.11R.A405.07	26.4814	LUSC.TCGA.33.AASL.01A.11R.A405.07	54.7798	LUSC.TCGA.33.AASL.01A.11R.A405.07	35.7565
LUSC.TCGA.34.2596.01A.01R.0851.07	39.6499	LUSC.TCGA.34.2596.01A.01R.0851.07	25.1382	LUSC.TCGA.34.2596.01A.01R.0851.07	57.2154	LUSC.TCGA.34.2596.01A.01R.0851.07	47.4663	LUSC.TCGA.34.2596.01A.01R.0851.07	80.7029	LUSC.TCGA.34.2596.01A.01R.0851.07	64.3586	LUSC.TCGA.34.2596.01A.01R.0851.07	75.4705	LUSC.TCGA.34.2596.01A.01R.0851.07	64.9808	LUSC.TCGA.34.2596.01A.01R.0851.07	57.8055	LUSC.TCGA.34.2596.01A.01R.0851.07	42.0913
LUSC.TCGA.34.2600.01A.01R.0851.07	51.8932	LUSC.TCGA.34.2600.01A.01R.0851.07	29.2422	LUSC.TCGA.34.2600.01A.01R.0851.07	55.87	LUSC.TCGA.34.2600.01A.01R.0851.07	61.6112	LUSC.TCGA.34.2600.01A.01R.0851.07	20.5838	LUSC.TCGA.34.2600.01A.01R.0851.07	13.7109	LUSC.TCGA.34.2600.01A.01R.0851.07	73.537	LUSC.TCGA.34.2600.01A.01R.0851.07	36.5495	LUSC.TCGA.34.2600.01A.01R.0851.07	56.181	LUSC.TCGA.34.2600.01A.01R.0851.07	40.4383
LUSC.TCGA.34.5231.01A.21R.1820.07	55.4754	LUSC.TCGA.34.5231.01A.21R.1820.07	25.4104	LUSC.TCGA.34.5231.01A.21R.1820.07	58.2085	LUSC.TCGA.34.5231.01A.21R.1820.07	48.0893	LUSC.TCGA.34.5231.01A.21R.1820.07	93.0718	LUSC.TCGA.34.5231.01A.21R.1820.07	87.8346	LUSC.TCGA.34.5231.01A.21R.1820.07	77.9553	LUSC.TCGA.34.5231.01A.21R.1820.07	54.6271	LUSC.TCGA.34.5231.01A.21R.1820.07	60.9428	LUSC.TCGA.34.5231.01A.21R.1820.07	41.1125
LUSC.TCGA.34.5239.01A.21R.1820.07	57.8455	LUSC.TCGA.34.5239.01A.21R.1820.07	33.4545	LUSC.TCGA.34.5239.01A.21R.1820.07	62.3707	LUSC.TCGA.34.5239.01A.21R.1820.07	64.9167	LUSC.TCGA.34.5239.01A.21R.1820.07	84.7246	LUSC.TCGA.34.5239.01A.21R.1820.07	65.1646	LUSC.TCGA.34.5239.01A.21R.1820.07	81.7992	LUSC.TCGA.34.5239.01A.21R.1820.07	68.6808	LUSC.TCGA.34.5239.01A.21R.1820.07	63.0264	LUSC.TCGA.34.5239.01A.21R.1820.07	64.5217
LUSC.TCGA.34.5240.01A.01R.1443.07	47.8609	LUSC.TCGA.34.5240.01A.01R.1443.07	24.9877	LUSC.TCGA.34.5240.01A.01R.1443.07	57.9596	LUSC.TCGA.34.5240.01A.01R.1443.07	49.6341	LUSC.TCGA.34.5240.01A.01R.1443.07	84.7874	LUSC.TCGA.34.5240.01A.01R.1443.07	81.0257	LUSC.TCGA.34.5240.01A.01R.1443.07	76.9522	LUSC.TCGA.34.5240.01A.01R.1443.07	53.0485	LUSC.TCGA.34.5240.01A.01R.1443.07	57.2805	LUSC.TCGA.34.5240.01A.01R.1443.07	42.843
LUSC.TCGA.34.5241.01A.01R.1443.07	56.5041	LUSC.TCGA.34.5241.01A.01R.1443.07	39.5843	LUSC.TCGA.34.5241.01A.01R.1443.07	58.87	LUSC.TCGA.34.5241.01A.01R.1443.07	66.8215	LUSC.TCGA.34.5241.01A.01R.1443.07	41.0091	LUSC.TCGA.34.5241.01A.01R.1443.07	34.6231	LUSC.TCGA.34.5241.01A.01R.1443.07	81.0735	LUSC.TCGA.34.5241.01A.01R.1443.07	44.0615	LUSC.TCGA.34.5241.01A.01R.1443.07	66.5896	LUSC.TCGA.34.5241.01A.01R.1443.07	48.7735
LUSC.TCGA.34.5927.01A.11R.1820.07	46.5935	LUSC.TCGA.34.5927.01A.11R.1820.07	23.5716	LUSC.TCGA.34.5927.01A.11R.1820.07	54.4376	LUSC.TCGA.34.5927.01A.11R.1820.07	53.7963	LUSC.TCGA.34.5927.01A.11R.1820.07	86.7998	LUSC.TCGA.34.5927.01A.11R.1820.07	85.5345	LUSC.TCGA.34.5927.01A.11R.1820.07	80.3674	LUSC.TCGA.34.5927.01A.11R.1820.07	54.9096	LUSC.TCGA.34.5927.01A.11R.1820.07	58.6575	LUSC.TCGA.34.5927.01A.11R.1820.07	49.7598
LUSC.TCGA.34.5928.01A.11R.1820.07	64.6123	LUSC.TCGA.34.5928.01A.11R.1820.07	59.8099	LUSC.TCGA.34.5928.01A.11R.1820.07	71.5607	LUSC.TCGA.34.5928.01A.11R.1820.07	69.9269	LUSC.TCGA.34.5928.01A.11R.1820.07	89.86	LUSC.TCGA.34.5928.01A.11R.1820.07	66.4956	LUSC.TCGA.34.5928.01A.11R.1820.07	83.7713	LUSC.TCGA.34.5928.01A.11R.1820.07	58.1269	LUSC.TCGA.34.5928.01A.11R.1820.07	72.967	LUSC.TCGA.34.5928.01A.11R.1820.07	68.3836
LUSC.TCGA.34.5929.01A.11R.1820.07	59.0377	LUSC.TCGA.34.5929.01A.11R.1820.07	38.7267	LUSC.TCGA.34.5929.01A.11R.1820.07	66.7027	LUSC.TCGA.34.5929.01A.11R.1820.07	58.377	LUSC.TCGA.34.5929.01A.11R.1820.07	93.9195	LUSC.TCGA.34.5929.01A.11R.1820.07	80.7795	LUSC.TCGA.34.5929.01A.11R.1820.07	82.8617	LUSC.TCGA.34.5929.01A.11R.1820.07	60.2702	LUSC.TCGA.34.5929.01A.11R.1820.07	66.2759	LUSC.TCGA.34.5929.01A.11R.1820.07	57.3369
LUSC.TCGA.34.7107.01A.11R.1949.07	42.3756	LUSC.TCGA.34.7107.01A.11R.1949.07	25.4012	LUSC.TCGA.34.7107.01A.11R.1949.07	53.0158	LUSC.TCGA.34.7107.01A.11R.1949.07	54.1181	LUSC.TCGA.34.7107.01A.11R.1949.07	79.1334	LUSC.TCGA.34.7107.01A.11R.1949.07	60.559	LUSC.TCGA.34.7107.01A.11R.1949.07	73.9326	LUSC.TCGA.34.7107.01A.11R.1949.07	70.0657	LUSC.TCGA.34.7107.01A.11R.1949.07	55.6662	LUSC.TCGA.34.7107.01A.11R.1949.07	47.683
LUSC.TCGA.34.8454.01A.11R.2326.07	57.8124	LUSC.TCGA.34.8454.01A.11R.2326.07	33.6107	LUSC.TCGA.34.8454.01A.11R.2326.07	51.4738	LUSC.TCGA.34.8454.01A.11R.2326.07	50.698	LUSC.TCGA.34.8454.01A.11R.2326.07	54.7221	LUSC.TCGA.34.8454.01A.11R.2326.07	48.1496	LUSC.TCGA.34.8454.01A.11R.2326.07	82.1722	LUSC.TCGA.34.8454.01A.11R.2326.07	43.6219	LUSC.TCGA.34.8454.01A.11R.2326.07	60.2802	LUSC.TCGA.34.8454.01A.11R.2326.07	49.4656
LUSC.TCGA.34.8455.01A.11R.2326.07	47.9032	LUSC.TCGA.34.8455.01A.11R.2326.07	33.0337	LUSC.TCGA.34.8455.01A.11R.2326.07	52.6371	LUSC.TCGA.34.8455.01A.11R.2326.07	59.2763	LUSC.TCGA.34.8455.01A.11R.2326.07	52.1314	LUSC.TCGA.34.8455.01A.11R.2326.07	28.7896	LUSC.TCGA.34.8455.01A.11R.2326.07	75.7698	LUSC.TCGA.34.8455.01A.11R.2326.07	44.7879	LUSC.TCGA.34.8455.01A.11R.2326.07	66.1524	LUSC.TCGA.34.8455.01A.11R.2326.07	41.3368
LUSC.TCGA.34.8456.01A.21R.2326.07	49.6127	LUSC.TCGA.34.8456.01A.21R.2326.07	28.8875	LUSC.TCGA.34.8456.01A.21R.2326.07	49.8061	LUSC.TCGA.34.8456.01A.21R.2326.07	51.3341	LUSC.TCGA.34.8456.01A.21R.2326.07	42.013	LUSC.TCGA.34.8456.01A.21R.2326.07	29.7531	LUSC.TCGA.34.8456.01A.21R.2326.07	79.5157	LUSC.TCGA.34.8456.01A.21R.2326.07	42.9718	LUSC.TCGA.34.8456.01A.21R.2326.07	58.177	LUSC.TCGA.34.8456.01A.21R.2326.07	45.517
LUSC.TCGA.34.A5IX.01A.12R.A27Q.07	66.5534	LUSC.TCGA.34.A5IX.01A.12R.A27Q.07	52.0831	LUSC.TCGA.34.A5IX.01A.12R.A27Q.07	56.3795	LUSC.TCGA.34.A5IX.01A.12R.A27Q.07	59.0976	LUSC.TCGA.34.A5IX.01A.12R.A27Q.07	42.9622	LUSC.TCGA.34.A5IX.01A.12R.A27Q.07	44.4939	LUSC.TCGA.34.A5IX.01A.12R.A27Q.07	81.1739	LUSC.TCGA.34.A5IX.01A.12R.A27Q.07	48.8149	LUSC.TCGA.34.A5IX.01A.12R.A27Q.07	63.0964	LUSC.TCGA.34.A5IX.01A.12R.A27Q.07	61.0288
LUAD.TCGA.35.3615.01A.01R.0946.07	66.155	LUAD.TCGA.35.3615.01A.01R.0946.07	26.7512	LUAD.TCGA.35.3615.01A.01R.0946.07	54.3764	LUAD.TCGA.35.3615.01A.01R.0946.07	41.6896	LUAD.TCGA.35.3615.01A.01R.0946.07	63.112	LUAD.TCGA.35.3615.01A.01R.0946.07	36.2377	LUAD.TCGA.35.3615.01A.01R.0946.07	72.4623	LUAD.TCGA.35.3615.01A.01R.0946.07	30.6305	LUAD.TCGA.35.3615.01A.01R.0946.07	53.5506	LUAD.TCGA.35.3615.01A.01R.0946.07	34.8639
LUAD.TCGA.35.4123.01A.01R.1107.07	65.4505	LUAD.TCGA.35.4123.01A.01R.1107.07	63.9483	LUAD.TCGA.35.4123.01A.01R.1107.07	67.5337	LUAD.TCGA.35.4123.01A.01R.1107.07	51.9126	LUAD.TCGA.35.4123.01A.01R.1107.07	83.0662	LUAD.TCGA.35.4123.01A.01R.1107.07	65.7655	LUAD.TCGA.35.4123.01A.01R.1107.07	77.9038	LUAD.TCGA.35.4123.01A.01R.1107.07	42.7019	LUAD.TCGA.35.4123.01A.01R.1107.07	64.1408	LUAD.TCGA.35.4123.01A.01R.1107.07	57.1092
LUAD.TCGA.35.5375.01A.01R.1628.07	66.8656	LUAD.TCGA.35.5375.01A.01R.1628.07	24.9067	LUAD.TCGA.35.5375.01A.01R.1628.07	50.4329	LUAD.TCGA.35.5375.01A.01R.1628.07	39.2419	LUAD.TCGA.35.5375.01A.01R.1628.07	65.19	LUAD.TCGA.35.5375.01A.01R.1628.07	51.1265	LUAD.TCGA.35.5375.01A.01R.1628.07	73.8597	LUAD.TCGA.35.5375.01A.01R.1628.07	40.7279	LUAD.TCGA.35.5375.01A.01R.1628.07	54.4636	LUAD.TCGA.35.5375.01A.01R.1628.07	30.6973
LUSC.TCGA.37.3783.01A.01R.1201.07	63.0689	LUSC.TCGA.37.3783.01A.01R.1201.07	34.7486	LUSC.TCGA.37.3783.01A.01R.1201.07	56.7474	LUSC.TCGA.37.3783.01A.01R.1201.07	55.3661	LUSC.TCGA.37.3783.01A.01R.1201.07	58.6263	LUSC.TCGA.37.3783.01A.01R.1201.07	77.3517	LUSC.TCGA.37.3783.01A.01R.1201.07	81.052	LUSC.TCGA.37.3783.01A.01R.1201.07	31.2194	LUSC.TCGA.37.3783.01A.01R.1201.07	62.1337	LUSC.TCGA.37.3783.01A.01R.1201.07	42.1157
LUSC.TCGA.37.3789.01A.01R.0980.07	59.329	LUSC.TCGA.37.3789.01A.01R.0980.07	49.564	LUSC.TCGA.37.3789.01A.01R.0980.07	57.7141	LUSC.TCGA.37.3789.01A.01R.0980.07	64.0921	LUSC.TCGA.37.3789.01A.01R.0980.07	46.393	LUSC.TCGA.37.3789.01A.01R.0980.07	53.1431	LUSC.TCGA.37.3789.01A.01R.0980.07	82.3835	LUSC.TCGA.37.3789.01A.01R.0980.07	56.2609	LUSC.TCGA.37.3789.01A.01R.0980.07	63.572	LUSC.TCGA.37.3789.01A.01R.0980.07	63.3244
LUSC.TCGA.37.3792.01A.01R.0980.07	65.97	LUSC.TCGA.37.3792.01A.01R.0980.07	56.7392	LUSC.TCGA.37.3792.01A.01R.0980.07	68.9717	LUSC.TCGA.37.3792.01A.01R.0980.07	52.3766	LUSC.TCGA.37.3792.01A.01R.0980.07	94.0756	LUSC.TCGA.37.3792.01A.01R.0980.07	87.3451	LUSC.TCGA.37.3792.01A.01R.0980.07	83.9741	LUSC.TCGA.37.3792.01A.01R.0980.07	52.047	LUSC.TCGA.37.3792.01A.01R.0980.07	63.688	LUSC.TCGA.37.3792.01A.01R.0980.07	52.2519
LUSC.TCGA.37.4129.01A.01R.1100.07	49.3082	LUSC.TCGA.37.4129.01A.01R.1100.07	37.7219	LUSC.TCGA.37.4129.01A.01R.1100.07	42.8668	LUSC.TCGA.37.4129.01A.01R.1100.07	48.2899	LUSC.TCGA.37.4129.01A.01R.1100.07	62.0181	LUSC.TCGA.37.4129.01A.01R.1100.07	49.8482	LUSC.TCGA.37.4129.01A.01R.1100.07	71.234	LUSC.TCGA.37.4129.01A.01R.1100.07	45.0753	LUSC.TCGA.37.4129.01A.01R.1100.07	56.2323	LUSC.TCGA.37.4129.01A.01R.1100.07	42.3881
LUSC.TCGA.37.4130.01A.01R.1100.07	63.999	LUSC.TCGA.37.4130.01A.01R.1100.07	20.8738	LUSC.TCGA.37.4130.01A.01R.1100.07	53.6297	LUSC.TCGA.37.4130.01A.01R.1100.07	44.7677	LUSC.TCGA.37.4130.01A.01R.1100.07	84.5299	LUSC.TCGA.37.4130.01A.01R.1100.07	74.9053	LUSC.TCGA.37.4130.01A.01R.1100.07	72.2237	LUSC.TCGA.37.4130.01A.01R.1100.07	51.4577	LUSC.TCGA.37.4130.01A.01R.1100.07	49.2222	LUSC.TCGA.37.4130.01A.01R.1100.07	20.3165
LUSC.TCGA.37.4132.01A.01R.1100.07	72.2045	LUSC.TCGA.37.4132.01A.01R.1100.07	21.0723	LUSC.TCGA.37.4132.01A.01R.1100.07	47.6159	LUSC.TCGA.37.4132.01A.01R.1100.07	50.5596	LUSC.TCGA.37.4132.01A.01R.1100.07	90.7455	LUSC.TCGA.37.4132.01A.01R.1100.07	85.5712	LUSC.TCGA.37.4132.01A.01R.1100.07	81.4159	LUSC.TCGA.37.4132.01A.01R.1100.07	44.5882	LUSC.TCGA.37.4132.01A.01R.1100.07	60.6211	LUSC.TCGA.37.4132.01A.01R.1100.07	36.8552
LUSC.TCGA.37.4133.01A.01R.1100.07	56.6784	LUSC.TCGA.37.4133.01A.01R.1100.07	19.2255	LUSC.TCGA.37.4133.01A.01R.1100.07	54.893	LUSC.TCGA.37.4133.01A.01R.1100.07	46.0809	LUSC.TCGA.37.4133.01A.01R.1100.07	82.2193	LUSC.TCGA.37.4133.01A.01R.1100.07	63.36	LUSC.TCGA.37.4133.01A.01R.1100.07	79.5184	LUSC.TCGA.37.4133.01A.01R.1100.07	34.4008	LUSC.TCGA.37.4133.01A.01R.1100.07	53.5682	LUSC.TCGA.37.4133.01A.01R.1100.07	35.4896
LUSC.TCGA.37.4135.01A.01R.1100.07	69.4518	LUSC.TCGA.37.4135.01A.01R.1100.07	30.5194	LUSC.TCGA.37.4135.01A.01R.1100.07	52.0182	LUSC.TCGA.37.4135.01A.01R.1100.07	45.4684	LUSC.TCGA.37.4135.01A.01R.1100.07	88.4172	LUSC.TCGA.37.4135.01A.01R.1100.07	85.6277	LUSC.TCGA.37.4135.01A.01R.1100.07	80.7032	LUSC.TCGA.37.4135.01A.01R.1100.07	46.2145	LUSC.TCGA.37.4135.01A.01R.1100.07	60.743	LUSC.TCGA.37.4135.01A.01R.1100.07	41.3243
LUSC.TCGA.37.4141.01A.02R.1100.07	68.5628	LUSC.TCGA.37.4141.01A.02R.1100.07	39.4248	LUSC.TCGA.37.4141.01A.02R.1100.07	51.8934	LUSC.TCGA.37.4141.01A.02R.1100.07	43.9431	LUSC.TCGA.37.4141.01A.02R.1100.07	93.2563	LUSC.TCGA.37.4141.01A.02R.1100.07	93.6772	LUSC.TCGA.37.4141.01A.02R.1100.07	81.5471	LUSC.TCGA.37.4141.01A.02R.1100.07	52.8656	LUSC.TCGA.37.4141.01A.02R.1100.07	65.244	LUSC.TCGA.37.4141.01A.02R.1100.07	49.2099
LUSC.TCGA.37.5819.01A.01R.1635.07	57.9512	LUSC.TCGA.37.5819.01A.01R.1635.07	30.0564	LUSC.TCGA.37.5819.01A.01R.1635.07	47.4543	LUSC.TCGA.37.5819.01A.01R.1635.07	42.0292	LUSC.TCGA.37.5819.01A.01R.1635.07	86.7855	LUSC.TCGA.37.5819.01A.01R.1635.07	87.4423	LUSC.TCGA.37.5819.01A.01R.1635.07	69.9272	LUSC.TCGA.37.5819.01A.01R.1635.07	48.7851	LUSC.TCGA.37.5819.01A.01R.1635.07	55.4707	LUSC.TCGA.37.5819.01A.01R.1635.07	36.6033
LUSC.TCGA.37.A5EL.01A.11R.A26W.07	59.6338	LUSC.TCGA.37.A5EL.01A.11R.A26W.07	32.7514	LUSC.TCGA.37.A5EL.01A.11R.A26W.07	59.6314	LUSC.TCGA.37.A5EL.01A.11R.A26W.07	55.6374	LUSC.TCGA.37.A5EL.01A.11R.A26W.07	73.7093	LUSC.TCGA.37.A5EL.01A.11R.A26W.07	70.7307	LUSC.TCGA.37.A5EL.01A.11R.A26W.07	81.8821	LUSC.TCGA.37.A5EL.01A.11R.A26W.07	48.5882	LUSC.TCGA.37.A5EL.01A.11R.A26W.07	62.2654	LUSC.TCGA.37.A5EL.01A.11R.A26W.07	35.4123
LUSC.TCGA.37.A5EN.01A.21R.A26W.07	49.1656	LUSC.TCGA.37.A5EN.01A.21R.A26W.07	27.2404	LUSC.TCGA.37.A5EN.01A.21R.A26W.07	51.699	LUSC.TCGA.37.A5EN.01A.21R.A26W.07	48.6976	LUSC.TCGA.37.A5EN.01A.21R.A26W.07	41.2864	LUSC.TCGA.37.A5EN.01A.21R.A26W.07	41.3666	LUSC.TCGA.37.A5EN.01A.21R.A26W.07	78.517	LUSC.TCGA.37.A5EN.01A.21R.A26W.07	36.7276	LUSC.TCGA.37.A5EN.01A.21R.A26W.07	52.388	LUSC.TCGA.37.A5EN.01A.21R.A26W.07	38.4458
LUAD.TCGA.38.4625.01A.01R.1206.07	67.0748	LUAD.TCGA.38.4625.01A.01R.1206.07	56.4852	LUAD.TCGA.38.4625.01A.01R.1206.07	66.9527	LUAD.TCGA.38.4625.01A.01R.1206.07	44.7458	LUAD.TCGA.38.4625.01A.01R.1206.07	96.9408	LUAD.TCGA.38.4625.01A.01R.1206.07	94.4706	LUAD.TCGA.38.4625.01A.01R.1206.07	76.0067	LUAD.TCGA.38.4625.01A.01R.1206.07	42.3386	LUAD.TCGA.38.4625.01A.01R.1206.07	64.7083	LUAD.TCGA.38.4625.01A.01R.1206.07	55.3162
LUAD.TCGA.38.4628.01A.01R.1206.07	68.3073	LUAD.TCGA.38.4628.01A.01R.1206.07	36.1493	LUAD.TCGA.38.4628.01A.01R.1206.07	59.8937	LUAD.TCGA.38.4628.01A.01R.1206.07	53.6716	LUAD.TCGA.38.4628.01A.01R.1206.07	77.4085	LUAD.TCGA.38.4628.01A.01R.1206.07	63.054	LUAD.TCGA.38.4628.01A.01R.1206.07	69.9563	LUAD.TCGA.38.4628.01A.01R.1206.07	37.5097	LUAD.TCGA.38.4628.01A.01R.1206.07	65.9086	LUAD.TCGA.38.4628.01A.01R.1206.07	51.7354
LUAD.TCGA.38.4631.01A.01R.1755.07	73.3713	LUAD.TCGA.38.4631.01A.01R.1755.07	30.4278	LUAD.TCGA.38.4631.01A.01R.1755.07	53.1142	LUAD.TCGA.38.4631.01A.01R.1755.07	53.6685	LUAD.TCGA.38.4631.01A.01R.1755.07	81.699	LUAD.TCGA.38.4631.01A.01R.1755.07	64.6656	LUAD.TCGA.38.4631.01A.01R.1755.07	79.0994	LUAD.TCGA.38.4631.01A.01R.1755.07	43.6118	LUAD.TCGA.38.4631.01A.01R.1755.07	57.0172	LUAD.TCGA.38.4631.01A.01R.1755.07	29.7127
LUAD.TCGA.38.4632.01A.01R.1755.07	70.3386	LUAD.TCGA.38.4632.01A.01R.1755.07	63.5048	LUAD.TCGA.38.4632.01A.01R.1755.07	62.0274	LUAD.TCGA.38.4632.01A.01R.1755.07	46.2063	LUAD.TCGA.38.4632.01A.01R.1755.07	69.4257	LUAD.TCGA.38.4632.01A.01R.1755.07	52.6981	LUAD.TCGA.38.4632.01A.01R.1755.07	82.4378	LUAD.TCGA.38.4632.01A.01R.1755.07	35.454	LUAD.TCGA.38.4632.01A.01R.1755.07	66.187	LUAD.TCGA.38.4632.01A.01R.1755.07	41.0859
LUAD.TCGA.38.6178.01A.11R.1755.07	67.8566	LUAD.TCGA.38.6178.01A.11R.1755.07	51.845	LUAD.TCGA.38.6178.01A.11R.1755.07	48.583	LUAD.TCGA.38.6178.01A.11R.1755.07	55.3718	LUAD.TCGA.38.6178.01A.11R.1755.07	58.9901	LUAD.TCGA.38.6178.01A.11R.1755.07	49.298	LUAD.TCGA.38.6178.01A.11R.1755.07	64.9248	LUAD.TCGA.38.6178.01A.11R.1755.07	41.8614	LUAD.TCGA.38.6178.01A.11R.1755.07	57.4524	LUAD.TCGA.38.6178.01A.11R.1755.07	45.74
LUSC.TCGA.39.5011.01A.01R.1443.07	66.6281	LUSC.TCGA.39.5011.01A.01R.1443.07	28.1621	LUSC.TCGA.39.5011.01A.01R.1443.07	60.701	LUSC.TCGA.39.5011.01A.01R.1443.07	42.8903	LUSC.TCGA.39.5011.01A.01R.1443.07	79.9526	LUSC.TCGA.39.5011.01A.01R.1443.07	64.8955	LUSC.TCGA.39.5011.01A.01R.1443.07	78.1765	LUSC.TCGA.39.5011.01A.01R.1443.07	27.05	LUSC.TCGA.39.5011.01A.01R.1443.07	65.1908	LUSC.TCGA.39.5011.01A.01R.1443.07	35.1867
LUSC.TCGA.39.5016.01A.01R.1443.07	40.6093	LUSC.TCGA.39.5016.01A.01R.1443.07	25.9539	LUSC.TCGA.39.5016.01A.01R.1443.07	63.3867	LUSC.TCGA.39.5016.01A.01R.1443.07	54.6809	LUSC.TCGA.39.5016.01A.01R.1443.07	83.1187	LUSC.TCGA.39.5016.01A.01R.1443.07	73.2084	LUSC.TCGA.39.5016.01A.01R.1443.07	73.3375	LUSC.TCGA.39.5016.01A.01R.1443.07	50.9762	LUSC.TCGA.39.5016.01A.01R.1443.07	52.8524	LUSC.TCGA.39.5016.01A.01R.1443.07	27.4523
LUSC.TCGA.39.5019.01A.01R.1820.07	56.0406	LUSC.TCGA.39.5019.01A.01R.1820.07	23.0616	LUSC.TCGA.39.5019.01A.01R.1820.07	58.5199	LUSC.TCGA.39.5019.01A.01R.1820.07	58.5807	LUSC.TCGA.39.5019.01A.01R.1820.07	77.1267	LUSC.TCGA.39.5019.01A.01R.1820.07	72.3585	LUSC.TCGA.39.5019.01A.01R.1820.07	85.4748	LUSC.TCGA.39.5019.01A.01R.1820.07	55.6579	LUSC.TCGA.39.5019.01A.01R.1820.07	67.4114	LUSC.TCGA.39.5019.01A.01R.1820.07	59.4554
LUSC.TCGA.39.5021.01A.01R.1443.07	54.3892	LUSC.TCGA.39.5021.01A.01R.1443.07	28.6792	LUSC.TCGA.39.5021.01A.01R.1443.07	49.7164	LUSC.TCGA.39.5021.01A.01R.1443.07	43.1371	LUSC.TCGA.39.5021.01A.01R.1443.07	84.3551	LUSC.TCGA.39.5021.01A.01R.1443.07	80.7604	LUSC.TCGA.39.5021.01A.01R.1443.07	81.4197	LUSC.TCGA.39.5021.01A.01R.1443.07	48.6138	LUSC.TCGA.39.5021.01A.01R.1443.07	53.4311	LUSC.TCGA.39.5021.01A.01R.1443.07	31.0199
LUSC.TCGA.39.5024.01A.21R.1820.07	52.5104	LUSC.TCGA.39.5024.01A.21R.1820.07	22.6241	LUSC.TCGA.39.5024.01A.21R.1820.07	55.9344	LUSC.TCGA.39.5024.01A.21R.1820.07	54.1118	LUSC.TCGA.39.5024.01A.21R.1820.07	48.9984	LUSC.TCGA.39.5024.01A.21R.1820.07	60.5452	LUSC.TCGA.39.5024.01A.21R.1820.07	83.2487	LUSC.TCGA.39.5024.01A.21R.1820.07	38.9018	LUSC.TCGA.39.5024.01A.21R.1820.07	59.6475	LUSC.TCGA.39.5024.01A.21R.1820.07	39.7349
LUSC.TCGA.39.5029.01A.01R.1443.07	58.9047	LUSC.TCGA.39.5029.01A.01R.1443.07	29.8565	LUSC.TCGA.39.5029.01A.01R.1443.07	53.4264	LUSC.TCGA.39.5029.01A.01R.1443.07	55.8305	LUSC.TCGA.39.5029.01A.01R.1443.07	54.3429	LUSC.TCGA.39.5029.01A.01R.1443.07	43.984	LUSC.TCGA.39.5029.01A.01R.1443.07	79.3449	LUSC.TCGA.39.5029.01A.01R.1443.07	48.9771	LUSC.TCGA.39.5029.01A.01R.1443.07	61.058	LUSC.TCGA.39.5029.01A.01R.1443.07	39.4301
LUSC.TCGA.39.5030.01A.01R.1443.07	45.9279	LUSC.TCGA.39.5030.01A.01R.1443.07	37.5415	LUSC.TCGA.39.5030.01A.01R.1443.07	50.2274	LUSC.TCGA.39.5030.01A.01R.1443.07	51.0062	LUSC.TCGA.39.5030.01A.01R.1443.07	55.7452	LUSC.TCGA.39.5030.01A.01R.1443.07	36.0751	LUSC.TCGA.39.5030.01A.01R.1443.07	65.7191	LUSC.TCGA.39.5030.01A.01R.1443.07	51.3534	LUSC.TCGA.39.5030.01A.01R.1443.07	65.9937	LUSC.TCGA.39.5030.01A.01R.1443.07	54.5563
LUSC.TCGA.39.5031.01A.01R.1443.07	59.0785	LUSC.TCGA.39.5031.01A.01R.1443.07	26.9144	LUSC.TCGA.39.5031.01A.01R.1443.07	54.5028	LUSC.TCGA.39.5031.01A.01R.1443.07	50.7132	LUSC.TCGA.39.5031.01A.01R.1443.07	53.897	LUSC.TCGA.39.5031.01A.01R.1443.07	58.2981	LUSC.TCGA.39.5031.01A.01R.1443.07	77.5342	LUSC.TCGA.39.5031.01A.01R.1443.07	43.3083	LUSC.TCGA.39.5031.01A.01R.1443.07	60.5735	LUSC.TCGA.39.5031.01A.01R.1443.07	54.0177
LUSC.TCGA.39.5034.01A.01R.1443.07	69.5578	LUSC.TCGA.39.5034.01A.01R.1443.07	26.3314	LUSC.TCGA.39.5034.01A.01R.1443.07	43.6579	LUSC.TCGA.39.5034.01A.01R.1443.07	39.1445	LUSC.TCGA.39.5034.01A.01R.1443.07	78.37	LUSC.TCGA.39.5034.01A.01R.1443.07	66.2404	LUSC.TCGA.39.5034.01A.01R.1443.07	70.0038	LUSC.TCGA.39.5034.01A.01R.1443.07	44.8422	LUSC.TCGA.39.5034.01A.01R.1443.07	55.4926	LUSC.TCGA.39.5034.01A.01R.1443.07	35.6463
LUSC.TCGA.39.5035.01A.01R.1443.07	60.5975	LUSC.TCGA.39.5035.01A.01R.1443.07	35.1384	LUSC.TCGA.39.5035.01A.01R.1443.07	58.5139	LUSC.TCGA.39.5035.01A.01R.1443.07	53.3093	LUSC.TCGA.39.5035.01A.01R.1443.07	54.0161	LUSC.TCGA.39.5035.01A.01R.1443.07	28.4099	LUSC.TCGA.39.5035.01A.01R.1443.07	77.4635	LUSC.TCGA.39.5035.01A.01R.1443.07	41.0502	LUSC.TCGA.39.5035.01A.01R.1443.07	64.5808	LUSC.TCGA.39.5035.01A.01R.1443.07	41.5961
LUSC.TCGA.39.5036.01A.01R.1443.07	49.7983	LUSC.TCGA.39.5036.01A.01R.1443.07	24.122	LUSC.TCGA.39.5036.01A.01R.1443.07	53.3113	LUSC.TCGA.39.5036.01A.01R.1443.07	59.278	LUSC.TCGA.39.5036.01A.01R.1443.07	49.0546	LUSC.TCGA.39.5036.01A.01R.1443.07	28.968	LUSC.TCGA.39.5036.01A.01R.1443.07	72.4467	LUSC.TCGA.39.5036.01A.01R.1443.07	21.1307	LUSC.TCGA.39.5036.01A.01R.1443.07	56.3374	LUSC.TCGA.39.5036.01A.01R.1443.07	34.0667
LUSC.TCGA.39.5037.01A.01R.1443.07	49.4805	LUSC.TCGA.39.5037.01A.01R.1443.07	23.2961	LUSC.TCGA.39.5037.01A.01R.1443.07	56.545	LUSC.TCGA.39.5037.01A.01R.1443.07	53.4555	LUSC.TCGA.39.5037.01A.01R.1443.07	81.0369	LUSC.TCGA.39.5037.01A.01R.1443.07	87.4672	LUSC.TCGA.39.5037.01A.01R.1443.07	76.7788	LUSC.TCGA.39.5037.01A.01R.1443.07	29.2072	LUSC.TCGA.39.5037.01A.01R.1443.07	56.6814	LUSC.TCGA.39.5037.01A.01R.1443.07	37.663
LUSC.TCGA.39.5040.01A.21R.2125.07	52.8024	LUSC.TCGA.39.5040.01A.21R.2125.07	64.3492	LUSC.TCGA.39.5040.01A.21R.2125.07	53.8823	LUSC.TCGA.39.5040.01A.21R.2125.07	55.2777	LUSC.TCGA.39.5040.01A.21R.2125.07	71.4663	LUSC.TCGA.39.5040.01A.21R.2125.07	87.3631	LUSC.TCGA.39.5040.01A.21R.2125.07	74.7076	LUSC.TCGA.39.5040.01A.21R.2125.07	49.1535	LUSC.TCGA.39.5040.01A.21R.2125.07	69.6497	LUSC.TCGA.39.5040.01A.21R.2125.07	53.0807
PAAD.TCGA.3A.A9I5.01A.11R.A38C.07	71.7005	PAAD.TCGA.3A.A9I5.01A.11R.A38C.07	44.0198	PAAD.TCGA.3A.A9I5.01A.11R.A38C.07	52.0224	PAAD.TCGA.3A.A9I5.01A.11R.A38C.07	48.9775	PAAD.TCGA.3A.A9I5.01A.11R.A38C.07	55.8631	PAAD.TCGA.3A.A9I5.01A.11R.A38C.07	48.091	PAAD.TCGA.3A.A9I5.01A.11R.A38C.07	79.1014	PAAD.TCGA.3A.A9I5.01A.11R.A38C.07	49.8692	PAAD.TCGA.3A.A9I5.01A.11R.A38C.07	59.8099	PAAD.TCGA.3A.A9I5.01A.11R.A38C.07	33.8987
PAAD.TCGA.3A.A9I9.01A.11R.A38C.07	64.4671	PAAD.TCGA.3A.A9I9.01A.11R.A38C.07	47.5835	PAAD.TCGA.3A.A9I9.01A.11R.A38C.07	49.0119	PAAD.TCGA.3A.A9I9.01A.11R.A38C.07	49.568	PAAD.TCGA.3A.A9I9.01A.11R.A38C.07	48.3434	PAAD.TCGA.3A.A9I9.01A.11R.A38C.07	43.7238	PAAD.TCGA.3A.A9I9.01A.11R.A38C.07	68.9543	PAAD.TCGA.3A.A9I9.01A.11R.A38C.07	59.8575	PAAD.TCGA.3A.A9I9.01A.11R.A38C.07	61.4688	PAAD.TCGA.3A.A9I9.01A.11R.A38C.07	41.9612
PAAD.TCGA.3A.A9IB.01A.21R.A39D.07	49.1416	PAAD.TCGA.3A.A9IB.01A.21R.A39D.07	52.682	PAAD.TCGA.3A.A9IB.01A.21R.A39D.07	66.9258	PAAD.TCGA.3A.A9IB.01A.21R.A39D.07	57.696	PAAD.TCGA.3A.A9IB.01A.21R.A39D.07	74.1995	PAAD.TCGA.3A.A9IB.01A.21R.A39D.07	54.0989	PAAD.TCGA.3A.A9IB.01A.21R.A39D.07	82.4729	PAAD.TCGA.3A.A9IB.01A.21R.A39D.07	61.7737	PAAD.TCGA.3A.A9IB.01A.21R.A39D.07	65.4776	PAAD.TCGA.3A.A9IB.01A.21R.A39D.07	46.4364
PAAD.TCGA.3A.A9IC.01A.11R.A38C.07	63.2101	PAAD.TCGA.3A.A9IC.01A.11R.A38C.07	46.7363	PAAD.TCGA.3A.A9IC.01A.11R.A38C.07	50.6026	PAAD.TCGA.3A.A9IC.01A.11R.A38C.07	48.0027	PAAD.TCGA.3A.A9IC.01A.11R.A38C.07	54.9883	PAAD.TCGA.3A.A9IC.01A.11R.A38C.07	51.6572	PAAD.TCGA.3A.A9IC.01A.11R.A38C.07	72.7781	PAAD.TCGA.3A.A9IC.01A.11R.A38C.07	63.5904	PAAD.TCGA.3A.A9IC.01A.11R.A38C.07	63.6498	PAAD.TCGA.3A.A9IC.01A.11R.A38C.07	47.6087
PAAD.TCGA.3A.A9IH.01A.12R.A39D.07	51.672	PAAD.TCGA.3A.A9IH.01A.12R.A39D.07	46.1032	PAAD.TCGA.3A.A9IH.01A.12R.A39D.07	55.2313	PAAD.TCGA.3A.A9IH.01A.12R.A39D.07	67.9273	PAAD.TCGA.3A.A9IH.01A.12R.A39D.07	32.519	PAAD.TCGA.3A.A9IH.01A.12R.A39D.07	27.4585	PAAD.TCGA.3A.A9IH.01A.12R.A39D.07	76.7111	PAAD.TCGA.3A.A9IH.01A.12R.A39D.07	47.9518	PAAD.TCGA.3A.A9IH.01A.12R.A39D.07	63.1189	PAAD.TCGA.3A.A9IH.01A.12R.A39D.07	42.0973
PAAD.TCGA.3A.A9IJ.01A.11R.A39D.07	57.3123	PAAD.TCGA.3A.A9IJ.01A.11R.A39D.07	46.3428	PAAD.TCGA.3A.A9IJ.01A.11R.A39D.07	55.413	PAAD.TCGA.3A.A9IJ.01A.11R.A39D.07	41.1639	PAAD.TCGA.3A.A9IJ.01A.11R.A39D.07	62.7332	PAAD.TCGA.3A.A9IJ.01A.11R.A39D.07	49.2488	PAAD.TCGA.3A.A9IJ.01A.11R.A39D.07	76.1146	PAAD.TCGA.3A.A9IJ.01A.11R.A39D.07	53.8177	PAAD.TCGA.3A.A9IJ.01A.11R.A39D.07	55.2678	PAAD.TCGA.3A.A9IJ.01A.11R.A39D.07	46.2979
PAAD.TCGA.3A.A9IL.01A.11R.A38C.07	61.4622	PAAD.TCGA.3A.A9IL.01A.11R.A38C.07	46.0009	PAAD.TCGA.3A.A9IL.01A.11R.A38C.07	49.3267	PAAD.TCGA.3A.A9IL.01A.11R.A38C.07	51.2006	PAAD.TCGA.3A.A9IL.01A.11R.A38C.07	52.9651	PAAD.TCGA.3A.A9IL.01A.11R.A38C.07	43.674	PAAD.TCGA.3A.A9IL.01A.11R.A38C.07	73.5156	PAAD.TCGA.3A.A9IL.01A.11R.A38C.07	53.167	PAAD.TCGA.3A.A9IL.01A.11R.A38C.07	65.1992	PAAD.TCGA.3A.A9IL.01A.11R.A38C.07	47.5887
PAAD.TCGA.3A.A9IN.01A.11R.A39D.07	52.6653	PAAD.TCGA.3A.A9IN.01A.11R.A39D.07	50.5403	PAAD.TCGA.3A.A9IN.01A.11R.A39D.07	50.1352	PAAD.TCGA.3A.A9IN.01A.11R.A39D.07	45.0986	PAAD.TCGA.3A.A9IN.01A.11R.A39D.07	59.2078	PAAD.TCGA.3A.A9IN.01A.11R.A39D.07	49.7795	PAAD.TCGA.3A.A9IN.01A.11R.A39D.07	77.4281	PAAD.TCGA.3A.A9IN.01A.11R.A39D.07	60.0824	PAAD.TCGA.3A.A9IN.01A.11R.A39D.07	55.2152	PAAD.TCGA.3A.A9IN.01A.11R.A39D.07	49.4696
PAAD.TCGA.3A.A9IO.01A.11R.A38C.07	56.5673	PAAD.TCGA.3A.A9IO.01A.11R.A38C.07	39.5102	PAAD.TCGA.3A.A9IO.01A.11R.A38C.07	50.2617	PAAD.TCGA.3A.A9IO.01A.11R.A38C.07	44.2275	PAAD.TCGA.3A.A9IO.01A.11R.A38C.07	55.9941	PAAD.TCGA.3A.A9IO.01A.11R.A38C.07	46.0632	PAAD.TCGA.3A.A9IO.01A.11R.A38C.07	72.2669	PAAD.TCGA.3A.A9IO.01A.11R.A38C.07	52.7573	PAAD.TCGA.3A.A9IO.01A.11R.A38C.07	59.8298	PAAD.TCGA.3A.A9IO.01A.11R.A38C.07	43.7822
PAAD.TCGA.3A.A9IR.01A.11R.A38C.07	61.0377	PAAD.TCGA.3A.A9IR.01A.11R.A38C.07	43.3569	PAAD.TCGA.3A.A9IR.01A.11R.A38C.07	47.0974	PAAD.TCGA.3A.A9IR.01A.11R.A38C.07	45.0945	PAAD.TCGA.3A.A9IR.01A.11R.A38C.07	55.8814	PAAD.TCGA.3A.A9IR.01A.11R.A38C.07	41.333	PAAD.TCGA.3A.A9IR.01A.11R.A38C.07	70.0495	PAAD.TCGA.3A.A9IR.01A.11R.A38C.07	44.2462	PAAD.TCGA.3A.A9IR.01A.11R.A38C.07	57.7455	PAAD.TCGA.3A.A9IR.01A.11R.A38C.07	39.9197
PAAD.TCGA.3A.A9IS.01A.21R.A39D.07	57.5087	PAAD.TCGA.3A.A9IS.01A.21R.A39D.07	41.9038	PAAD.TCGA.3A.A9IS.01A.21R.A39D.07	45.8171	PAAD.TCGA.3A.A9IS.01A.21R.A39D.07	48.2535	PAAD.TCGA.3A.A9IS.01A.21R.A39D.07	52.7422	PAAD.TCGA.3A.A9IS.01A.21R.A39D.07	47.5946	PAAD.TCGA.3A.A9IS.01A.21R.A39D.07	74.2377	PAAD.TCGA.3A.A9IS.01A.21R.A39D.07	47.5578	PAAD.TCGA.3A.A9IS.01A.21R.A39D.07	54.9329	PAAD.TCGA.3A.A9IS.01A.21R.A39D.07	41.6998
PAAD.TCGA.3A.A9IU.01A.11R.A39D.07	50.6576	PAAD.TCGA.3A.A9IU.01A.11R.A39D.07	47.681	PAAD.TCGA.3A.A9IU.01A.11R.A39D.07	63.6022	PAAD.TCGA.3A.A9IU.01A.11R.A39D.07	67.2331	PAAD.TCGA.3A.A9IU.01A.11R.A39D.07	16.1179	PAAD.TCGA.3A.A9IU.01A.11R.A39D.07	22.681	PAAD.TCGA.3A.A9IU.01A.11R.A39D.07	77.6253	PAAD.TCGA.3A.A9IU.01A.11R.A39D.07	47.1168	PAAD.TCGA.3A.A9IU.01A.11R.A39D.07	62.9624	PAAD.TCGA.3A.A9IU.01A.11R.A39D.07	45.6351
PAAD.TCGA.3A.A9IV.01A.11R.A41B.07	53.0834	PAAD.TCGA.3A.A9IV.01A.11R.A41B.07	40.9039	PAAD.TCGA.3A.A9IV.01A.11R.A41B.07	46.7146	PAAD.TCGA.3A.A9IV.01A.11R.A41B.07	47.2019	PAAD.TCGA.3A.A9IV.01A.11R.A41B.07	53.1625	PAAD.TCGA.3A.A9IV.01A.11R.A41B.07	45.1442	PAAD.TCGA.3A.A9IV.01A.11R.A41B.07	67.8693	PAAD.TCGA.3A.A9IV.01A.11R.A41B.07	55.3793	PAAD.TCGA.3A.A9IV.01A.11R.A41B.07	62.4188	PAAD.TCGA.3A.A9IV.01A.11R.A41B.07	39.2511
PAAD.TCGA.3A.A9IZ.01A.12R.A41B.07	60.7348	PAAD.TCGA.3A.A9IZ.01A.12R.A41B.07	44.7845	PAAD.TCGA.3A.A9IZ.01A.12R.A41B.07	48.1691	PAAD.TCGA.3A.A9IZ.01A.12R.A41B.07	54.3256	PAAD.TCGA.3A.A9IZ.01A.12R.A41B.07	31.9727	PAAD.TCGA.3A.A9IZ.01A.12R.A41B.07	38.4714	PAAD.TCGA.3A.A9IZ.01A.12R.A41B.07	81.1089	PAAD.TCGA.3A.A9IZ.01A.12R.A41B.07	48.071	PAAD.TCGA.3A.A9IZ.01A.12R.A41B.07	62.6522	PAAD.TCGA.3A.A9IZ.01A.12R.A41B.07	40.3977
PAAD.TCGA.3A.A9J0.01A.11R.A41B.07	58.0317	PAAD.TCGA.3A.A9J0.01A.11R.A41B.07	31.0837	PAAD.TCGA.3A.A9J0.01A.11R.A41B.07	47.3227	PAAD.TCGA.3A.A9J0.01A.11R.A41B.07	50.2519	PAAD.TCGA.3A.A9J0.01A.11R.A41B.07	34.2993	PAAD.TCGA.3A.A9J0.01A.11R.A41B.07	39.5277	PAAD.TCGA.3A.A9J0.01A.11R.A41B.07	76.5307	PAAD.TCGA.3A.A9J0.01A.11R.A41B.07	61.752	PAAD.TCGA.3A.A9J0.01A.11R.A41B.07	60.9982	PAAD.TCGA.3A.A9J0.01A.11R.A41B.07	41.5682
SARC.TCGA.3B.A9HI.01A.11R.A38C.07	67.4607	SARC.TCGA.3B.A9HI.01A.11R.A38C.07	66.4398	SARC.TCGA.3B.A9HI.01A.11R.A38C.07	53.3955	SARC.TCGA.3B.A9HI.01A.11R.A38C.07	56.2164	SARC.TCGA.3B.A9HI.01A.11R.A38C.07	58.6621	SARC.TCGA.3B.A9HI.01A.11R.A38C.07	51.383	SARC.TCGA.3B.A9HI.01A.11R.A38C.07	69.0268	SARC.TCGA.3B.A9HI.01A.11R.A38C.07	57.3739	SARC.TCGA.3B.A9HI.01A.11R.A38C.07	70.1233	SARC.TCGA.3B.A9HI.01A.11R.A38C.07	63.0963
SARC.TCGA.3B.A9HJ.01A.11R.A38C.07	69.6909	SARC.TCGA.3B.A9HJ.01A.11R.A38C.07	68.9882	SARC.TCGA.3B.A9HJ.01A.11R.A38C.07	57.1727	SARC.TCGA.3B.A9HJ.01A.11R.A38C.07	49.9437	SARC.TCGA.3B.A9HJ.01A.11R.A38C.07	60.9268	SARC.TCGA.3B.A9HJ.01A.11R.A38C.07	48.7066	SARC.TCGA.3B.A9HJ.01A.11R.A38C.07	75.6761	SARC.TCGA.3B.A9HJ.01A.11R.A38C.07	62.3096	SARC.TCGA.3B.A9HJ.01A.11R.A38C.07	63.5513	SARC.TCGA.3B.A9HJ.01A.11R.A38C.07	69.0598
SARC.TCGA.3B.A9HL.01A.11R.A38C.07	67.3173	SARC.TCGA.3B.A9HL.01A.11R.A38C.07	67.7618	SARC.TCGA.3B.A9HL.01A.11R.A38C.07	49.7367	SARC.TCGA.3B.A9HL.01A.11R.A38C.07	46.8401	SARC.TCGA.3B.A9HL.01A.11R.A38C.07	67.2735	SARC.TCGA.3B.A9HL.01A.11R.A38C.07	62.083	SARC.TCGA.3B.A9HL.01A.11R.A38C.07	76.7172	SARC.TCGA.3B.A9HL.01A.11R.A38C.07	69.0342	SARC.TCGA.3B.A9HL.01A.11R.A38C.07	72.4112	SARC.TCGA.3B.A9HL.01A.11R.A38C.07	71.1456
SARC.TCGA.3B.A9HO.01A.11R.A38C.07	69.1449	SARC.TCGA.3B.A9HO.01A.11R.A38C.07	53.9943	SARC.TCGA.3B.A9HO.01A.11R.A38C.07	52.0315	SARC.TCGA.3B.A9HO.01A.11R.A38C.07	46.2941	SARC.TCGA.3B.A9HO.01A.11R.A38C.07	63.9985	SARC.TCGA.3B.A9HO.01A.11R.A38C.07	53.469	SARC.TCGA.3B.A9HO.01A.11R.A38C.07	65.7351	SARC.TCGA.3B.A9HO.01A.11R.A38C.07	55.669	SARC.TCGA.3B.A9HO.01A.11R.A38C.07	59.5745	SARC.TCGA.3B.A9HO.01A.11R.A38C.07	51.8385
SARC.TCGA.3B.A9HP.01A.11R.A38C.07	62.5517	SARC.TCGA.3B.A9HP.01A.11R.A38C.07	73.0006	SARC.TCGA.3B.A9HP.01A.11R.A38C.07	54.3121	SARC.TCGA.3B.A9HP.01A.11R.A38C.07	50.9607	SARC.TCGA.3B.A9HP.01A.11R.A38C.07	63.8836	SARC.TCGA.3B.A9HP.01A.11R.A38C.07	55.9127	SARC.TCGA.3B.A9HP.01A.11R.A38C.07	76.3825	SARC.TCGA.3B.A9HP.01A.11R.A38C.07	68.6295	SARC.TCGA.3B.A9HP.01A.11R.A38C.07	71.4512	SARC.TCGA.3B.A9HP.01A.11R.A38C.07	69.2544
SARC.TCGA.3B.A9HQ.01A.11R.A38C.07	65.3531	SARC.TCGA.3B.A9HQ.01A.11R.A38C.07	75.8823	SARC.TCGA.3B.A9HQ.01A.11R.A38C.07	53.9288	SARC.TCGA.3B.A9HQ.01A.11R.A38C.07	46.9452	SARC.TCGA.3B.A9HQ.01A.11R.A38C.07	64.1321	SARC.TCGA.3B.A9HQ.01A.11R.A38C.07	64.1851	SARC.TCGA.3B.A9HQ.01A.11R.A38C.07	60.0619	SARC.TCGA.3B.A9HQ.01A.11R.A38C.07	56.7847	SARC.TCGA.3B.A9HQ.01A.11R.A38C.07	59.9033	SARC.TCGA.3B.A9HQ.01A.11R.A38C.07	61.6068
SARC.TCGA.3B.A9HR.01A.11R.A38C.07	56.8783	SARC.TCGA.3B.A9HR.01A.11R.A38C.07	72.4492	SARC.TCGA.3B.A9HR.01A.11R.A38C.07	49.9746	SARC.TCGA.3B.A9HR.01A.11R.A38C.07	44.2847	SARC.TCGA.3B.A9HR.01A.11R.A38C.07	73.9963	SARC.TCGA.3B.A9HR.01A.11R.A38C.07	89.2488	SARC.TCGA.3B.A9HR.01A.11R.A38C.07	61.2899	SARC.TCGA.3B.A9HR.01A.11R.A38C.07	59.1656	SARC.TCGA.3B.A9HR.01A.11R.A38C.07	68.3966	SARC.TCGA.3B.A9HR.01A.11R.A38C.07	64.7863
SARC.TCGA.3B.A9HS.01A.11R.A39D.07	66.0978	SARC.TCGA.3B.A9HS.01A.11R.A39D.07	68.2617	SARC.TCGA.3B.A9HS.01A.11R.A39D.07	55.3917	SARC.TCGA.3B.A9HS.01A.11R.A39D.07	41.0543	SARC.TCGA.3B.A9HS.01A.11R.A39D.07	85.767	SARC.TCGA.3B.A9HS.01A.11R.A39D.07	74.762	SARC.TCGA.3B.A9HS.01A.11R.A39D.07	73.0397	SARC.TCGA.3B.A9HS.01A.11R.A39D.07	65.357	SARC.TCGA.3B.A9HS.01A.11R.A39D.07	72.9131	SARC.TCGA.3B.A9HS.01A.11R.A39D.07	72.9033
SARC.TCGA.3B.A9HT.01A.11R.A39D.07	66.5451	SARC.TCGA.3B.A9HT.01A.11R.A39D.07	78.2781	SARC.TCGA.3B.A9HT.01A.11R.A39D.07	59.5498	SARC.TCGA.3B.A9HT.01A.11R.A39D.07	52.5772	SARC.TCGA.3B.A9HT.01A.11R.A39D.07	95.4074	SARC.TCGA.3B.A9HT.01A.11R.A39D.07	85.6869	SARC.TCGA.3B.A9HT.01A.11R.A39D.07	83.3749	SARC.TCGA.3B.A9HT.01A.11R.A39D.07	66.6335	SARC.TCGA.3B.A9HT.01A.11R.A39D.07	67.8918	SARC.TCGA.3B.A9HT.01A.11R.A39D.07	70.3188
SARC.TCGA.3B.A9HU.01A.11R.A39D.07	61.8436	SARC.TCGA.3B.A9HU.01A.11R.A39D.07	52.1292	SARC.TCGA.3B.A9HU.01A.11R.A39D.07	57.3466	SARC.TCGA.3B.A9HU.01A.11R.A39D.07	50.6628	SARC.TCGA.3B.A9HU.01A.11R.A39D.07	89.0171	SARC.TCGA.3B.A9HU.01A.11R.A39D.07	89.1799	SARC.TCGA.3B.A9HU.01A.11R.A39D.07	73.8329	SARC.TCGA.3B.A9HU.01A.11R.A39D.07	60.6116	SARC.TCGA.3B.A9HU.01A.11R.A39D.07	75.9218	SARC.TCGA.3B.A9HU.01A.11R.A39D.07	60.0562
SARC.TCGA.3B.A9HV.01A.11R.A39D.07	64.7994	SARC.TCGA.3B.A9HV.01A.11R.A39D.07	73.191	SARC.TCGA.3B.A9HV.01A.11R.A39D.07	46.9092	SARC.TCGA.3B.A9HV.01A.11R.A39D.07	45.8234	SARC.TCGA.3B.A9HV.01A.11R.A39D.07	96.6539	SARC.TCGA.3B.A9HV.01A.11R.A39D.07	93.9787	SARC.TCGA.3B.A9HV.01A.11R.A39D.07	67.9314	SARC.TCGA.3B.A9HV.01A.11R.A39D.07	67.1896	SARC.TCGA.3B.A9HV.01A.11R.A39D.07	70.3176	SARC.TCGA.3B.A9HV.01A.11R.A39D.07	62.388
SARC.TCGA.3B.A9HX.01A.11R.A39D.07	68.1662	SARC.TCGA.3B.A9HX.01A.11R.A39D.07	74.9798	SARC.TCGA.3B.A9HX.01A.11R.A39D.07	50.6854	SARC.TCGA.3B.A9HX.01A.11R.A39D.07	49.96	SARC.TCGA.3B.A9HX.01A.11R.A39D.07	90.2663	SARC.TCGA.3B.A9HX.01A.11R.A39D.07	85.9574	SARC.TCGA.3B.A9HX.01A.11R.A39D.07	79.2272	SARC.TCGA.3B.A9HX.01A.11R.A39D.07	64.2818	SARC.TCGA.3B.A9HX.01A.11R.A39D.07	74.0707	SARC.TCGA.3B.A9HX.01A.11R.A39D.07	74.8871
SARC.TCGA.3B.A9HY.01A.11R.A39D.07	56.4338	SARC.TCGA.3B.A9HY.01A.11R.A39D.07	78.6887	SARC.TCGA.3B.A9HY.01A.11R.A39D.07	49.5123	SARC.TCGA.3B.A9HY.01A.11R.A39D.07	48.6083	SARC.TCGA.3B.A9HY.01A.11R.A39D.07	69.4054	SARC.TCGA.3B.A9HY.01A.11R.A39D.07	85.9278	SARC.TCGA.3B.A9HY.01A.11R.A39D.07	61.209	SARC.TCGA.3B.A9HY.01A.11R.A39D.07	71.4881	SARC.TCGA.3B.A9HY.01A.11R.A39D.07	74.1292	SARC.TCGA.3B.A9HY.01A.11R.A39D.07	67.1315
SARC.TCGA.3B.A9HZ.01A.11R.A39D.07	61.669	SARC.TCGA.3B.A9HZ.01A.11R.A39D.07	64.1697	SARC.TCGA.3B.A9HZ.01A.11R.A39D.07	59.2017	SARC.TCGA.3B.A9HZ.01A.11R.A39D.07	51.7565	SARC.TCGA.3B.A9HZ.01A.11R.A39D.07	66.0917	SARC.TCGA.3B.A9HZ.01A.11R.A39D.07	58.6647	SARC.TCGA.3B.A9HZ.01A.11R.A39D.07	73.3311	SARC.TCGA.3B.A9HZ.01A.11R.A39D.07	66.9482	SARC.TCGA.3B.A9HZ.01A.11R.A39D.07	70.1519	SARC.TCGA.3B.A9HZ.01A.11R.A39D.07	63.4391
SARC.TCGA.3B.A9I0.01A.11R.A39D.07	61.0884	SARC.TCGA.3B.A9I0.01A.11R.A39D.07	72.3755	SARC.TCGA.3B.A9I0.01A.11R.A39D.07	56.8397	SARC.TCGA.3B.A9I0.01A.11R.A39D.07	45.1933	SARC.TCGA.3B.A9I0.01A.11R.A39D.07	66.6441	SARC.TCGA.3B.A9I0.01A.11R.A39D.07	70.6932	SARC.TCGA.3B.A9I0.01A.11R.A39D.07	73.6612	SARC.TCGA.3B.A9I0.01A.11R.A39D.07	61.9168	SARC.TCGA.3B.A9I0.01A.11R.A39D.07	64.1523	SARC.TCGA.3B.A9I0.01A.11R.A39D.07	63.9754
SARC.TCGA.3B.A9I1.01A.11R.A39D.07	62.1334	SARC.TCGA.3B.A9I1.01A.11R.A39D.07	69.1544	SARC.TCGA.3B.A9I1.01A.11R.A39D.07	48.7001	SARC.TCGA.3B.A9I1.01A.11R.A39D.07	46.1143	SARC.TCGA.3B.A9I1.01A.11R.A39D.07	76.3081	SARC.TCGA.3B.A9I1.01A.11R.A39D.07	77.0758	SARC.TCGA.3B.A9I1.01A.11R.A39D.07	64.481	SARC.TCGA.3B.A9I1.01A.11R.A39D.07	70.6403	SARC.TCGA.3B.A9I1.01A.11R.A39D.07	73.4269	SARC.TCGA.3B.A9I1.01A.11R.A39D.07	68.0323
SARC.TCGA.3B.A9I3.01A.11R.A39D.07	64.6251	SARC.TCGA.3B.A9I3.01A.11R.A39D.07	22.3632	SARC.TCGA.3B.A9I3.01A.11R.A39D.07	34.2709	SARC.TCGA.3B.A9I3.01A.11R.A39D.07	46.0776	SARC.TCGA.3B.A9I3.01A.11R.A39D.07	85.2641	SARC.TCGA.3B.A9I3.01A.11R.A39D.07	85.456	SARC.TCGA.3B.A9I3.01A.11R.A39D.07	66.4392	SARC.TCGA.3B.A9I3.01A.11R.A39D.07	64.6375	SARC.TCGA.3B.A9I3.01A.11R.A39D.07	55.4659	SARC.TCGA.3B.A9I3.01A.11R.A39D.07	39.8098
BRCA.TCGA.3C.AAAU.01A.11R.A41B.07	55.5431	BRCA.TCGA.3C.AAAU.01A.11R.A41B.07	44.5482	BRCA.TCGA.3C.AAAU.01A.11R.A41B.07	37.3738	BRCA.TCGA.3C.AAAU.01A.11R.A41B.07	23.8287	BRCA.TCGA.3C.AAAU.01A.11R.A41B.07	50.1778	BRCA.TCGA.3C.AAAU.01A.11R.A41B.07	60.2422	BRCA.TCGA.3C.AAAU.01A.11R.A41B.07	65.3506	BRCA.TCGA.3C.AAAU.01A.11R.A41B.07	48.3404	BRCA.TCGA.3C.AAAU.01A.11R.A41B.07	64.7593	BRCA.TCGA.3C.AAAU.01A.11R.A41B.07	46.5325
BRCA.TCGA.3C.AALI.01A.11R.A41B.07	58.7544	BRCA.TCGA.3C.AALI.01A.11R.A41B.07	46.1913	BRCA.TCGA.3C.AALI.01A.11R.A41B.07	37.2134	BRCA.TCGA.3C.AALI.01A.11R.A41B.07	27.2823	BRCA.TCGA.3C.AALI.01A.11R.A41B.07	35.7483	BRCA.TCGA.3C.AALI.01A.11R.A41B.07	61.9239	BRCA.TCGA.3C.AALI.01A.11R.A41B.07	67.1833	BRCA.TCGA.3C.AALI.01A.11R.A41B.07	41.8872	BRCA.TCGA.3C.AALI.01A.11R.A41B.07	55.3352	BRCA.TCGA.3C.AALI.01A.11R.A41B.07	46.402
BRCA.TCGA.3C.AALJ.01A.31R.A41B.07	56.993	BRCA.TCGA.3C.AALJ.01A.31R.A41B.07	45.2935	BRCA.TCGA.3C.AALJ.01A.31R.A41B.07	39.0667	BRCA.TCGA.3C.AALJ.01A.31R.A41B.07	35.6396	BRCA.TCGA.3C.AALJ.01A.31R.A41B.07	54.4828	BRCA.TCGA.3C.AALJ.01A.31R.A41B.07	51.5308	BRCA.TCGA.3C.AALJ.01A.31R.A41B.07	61.1097	BRCA.TCGA.3C.AALJ.01A.31R.A41B.07	42.8849	BRCA.TCGA.3C.AALJ.01A.31R.A41B.07	57.1142	BRCA.TCGA.3C.AALJ.01A.31R.A41B.07	43.0144
BRCA.TCGA.3C.AALK.01A.11R.A41B.07	51.2616	BRCA.TCGA.3C.AALK.01A.11R.A41B.07	47.5858	BRCA.TCGA.3C.AALK.01A.11R.A41B.07	42.1163	BRCA.TCGA.3C.AALK.01A.11R.A41B.07	30.8122	BRCA.TCGA.3C.AALK.01A.11R.A41B.07	54.7657	BRCA.TCGA.3C.AALK.01A.11R.A41B.07	44.2378	BRCA.TCGA.3C.AALK.01A.11R.A41B.07	63.7365	BRCA.TCGA.3C.AALK.01A.11R.A41B.07	51.7817	BRCA.TCGA.3C.AALK.01A.11R.A41B.07	68.5248	BRCA.TCGA.3C.AALK.01A.11R.A41B.07	55.6951
PAAD.TCGA.3E.AAAZ.01A.11R.A38C.07	55.6353	PAAD.TCGA.3E.AAAZ.01A.11R.A38C.07	34.9289	PAAD.TCGA.3E.AAAZ.01A.11R.A38C.07	41.7311	PAAD.TCGA.3E.AAAZ.01A.11R.A38C.07	51.2807	PAAD.TCGA.3E.AAAZ.01A.11R.A38C.07	57.4086	PAAD.TCGA.3E.AAAZ.01A.11R.A38C.07	52.4554	PAAD.TCGA.3E.AAAZ.01A.11R.A38C.07	73.9326	PAAD.TCGA.3E.AAAZ.01A.11R.A38C.07	67.6117	PAAD.TCGA.3E.AAAZ.01A.11R.A38C.07	50.6375	PAAD.TCGA.3E.AAAZ.01A.11R.A38C.07	44.3881
THYM.TCGA.3G.AB0Q.01A.11R.A42C.07	53.9022	THYM.TCGA.3G.AB0Q.01A.11R.A42C.07	49.4929	THYM.TCGA.3G.AB0Q.01A.11R.A42C.07	44.4054	THYM.TCGA.3G.AB0Q.01A.11R.A42C.07	47.5767	THYM.TCGA.3G.AB0Q.01A.11R.A42C.07	65.3206	THYM.TCGA.3G.AB0Q.01A.11R.A42C.07	38.1738	THYM.TCGA.3G.AB0Q.01A.11R.A42C.07	70.0242	THYM.TCGA.3G.AB0Q.01A.11R.A42C.07	63.0018	THYM.TCGA.3G.AB0Q.01A.11R.A42C.07	59.5303	THYM.TCGA.3G.AB0Q.01A.11R.A42C.07	52.935
THYM.TCGA.3G.AB0T.01A.11R.A42C.07	61.5084	THYM.TCGA.3G.AB0T.01A.11R.A42C.07	45.0653	THYM.TCGA.3G.AB0T.01A.11R.A42C.07	43.4612	THYM.TCGA.3G.AB0T.01A.11R.A42C.07	46.4589	THYM.TCGA.3G.AB0T.01A.11R.A42C.07	67.8091	THYM.TCGA.3G.AB0T.01A.11R.A42C.07	64.9287	THYM.TCGA.3G.AB0T.01A.11R.A42C.07	70.755	THYM.TCGA.3G.AB0T.01A.11R.A42C.07	41.2127	THYM.TCGA.3G.AB0T.01A.11R.A42C.07	59.6563	THYM.TCGA.3G.AB0T.01A.11R.A42C.07	39.9511
THYM.TCGA.3G.AB14.01A.11R.A42C.07	56.8908	THYM.TCGA.3G.AB14.01A.11R.A42C.07	42.1944	THYM.TCGA.3G.AB14.01A.11R.A42C.07	45.519	THYM.TCGA.3G.AB14.01A.11R.A42C.07	48.7131	THYM.TCGA.3G.AB14.01A.11R.A42C.07	64.9176	THYM.TCGA.3G.AB14.01A.11R.A42C.07	50.3969	THYM.TCGA.3G.AB14.01A.11R.A42C.07	67.7852	THYM.TCGA.3G.AB14.01A.11R.A42C.07	52.2596	THYM.TCGA.3G.AB14.01A.11R.A42C.07	56.8154	THYM.TCGA.3G.AB14.01A.11R.A42C.07	32.2963
THYM.TCGA.3G.AB19.01A.21R.A42C.07	37.6198	THYM.TCGA.3G.AB19.01A.21R.A42C.07	45.1483	THYM.TCGA.3G.AB19.01A.21R.A42C.07	52.0643	THYM.TCGA.3G.AB19.01A.21R.A42C.07	53.1865	THYM.TCGA.3G.AB19.01A.21R.A42C.07	63.821	THYM.TCGA.3G.AB19.01A.21R.A42C.07	31.3767	THYM.TCGA.3G.AB19.01A.21R.A42C.07	74.8614	THYM.TCGA.3G.AB19.01A.21R.A42C.07	62.8922	THYM.TCGA.3G.AB19.01A.21R.A42C.07	52.8334	THYM.TCGA.3G.AB19.01A.21R.A42C.07	62.7797
MESO.TCGA.3H.AB3K.01A.11R.A40A.07	46.7282	MESO.TCGA.3H.AB3K.01A.11R.A40A.07	48.3386	MESO.TCGA.3H.AB3K.01A.11R.A40A.07	54.6458	MESO.TCGA.3H.AB3K.01A.11R.A40A.07	52.9831	MESO.TCGA.3H.AB3K.01A.11R.A40A.07	64.6494	MESO.TCGA.3H.AB3K.01A.11R.A40A.07	40.8617	MESO.TCGA.3H.AB3K.01A.11R.A40A.07	70.3376	MESO.TCGA.3H.AB3K.01A.11R.A40A.07	53.6957	MESO.TCGA.3H.AB3K.01A.11R.A40A.07	60.3471	MESO.TCGA.3H.AB3K.01A.11R.A40A.07	47.8684
MESO.TCGA.3H.AB3L.01A.11R.A40A.07	63.0076	MESO.TCGA.3H.AB3L.01A.11R.A40A.07	45.1876	MESO.TCGA.3H.AB3L.01A.11R.A40A.07	60.6554	MESO.TCGA.3H.AB3L.01A.11R.A40A.07	49.0355	MESO.TCGA.3H.AB3L.01A.11R.A40A.07	81.2543	MESO.TCGA.3H.AB3L.01A.11R.A40A.07	58.1706	MESO.TCGA.3H.AB3L.01A.11R.A40A.07	72.0428	MESO.TCGA.3H.AB3L.01A.11R.A40A.07	61.8203	MESO.TCGA.3H.AB3L.01A.11R.A40A.07	59.7279	MESO.TCGA.3H.AB3L.01A.11R.A40A.07	53.6263
MESO.TCGA.3H.AB3M.01A.11R.A40A.07	56.7968	MESO.TCGA.3H.AB3M.01A.11R.A40A.07	52.449	MESO.TCGA.3H.AB3M.01A.11R.A40A.07	63.7955	MESO.TCGA.3H.AB3M.01A.11R.A40A.07	54.8307	MESO.TCGA.3H.AB3M.01A.11R.A40A.07	75.8697	MESO.TCGA.3H.AB3M.01A.11R.A40A.07	55.3492	MESO.TCGA.3H.AB3M.01A.11R.A40A.07	68.757	MESO.TCGA.3H.AB3M.01A.11R.A40A.07	76.304	MESO.TCGA.3H.AB3M.01A.11R.A40A.07	67.9366	MESO.TCGA.3H.AB3M.01A.11R.A40A.07	62.2276
MESO.TCGA.3H.AB3S.01A.21R.A40A.07	52.4868	MESO.TCGA.3H.AB3S.01A.21R.A40A.07	52.8127	MESO.TCGA.3H.AB3S.01A.21R.A40A.07	57.9569	MESO.TCGA.3H.AB3S.01A.21R.A40A.07	63.0954	MESO.TCGA.3H.AB3S.01A.21R.A40A.07	70.3855	MESO.TCGA.3H.AB3S.01A.21R.A40A.07	48.8539	MESO.TCGA.3H.AB3S.01A.21R.A40A.07	59.9909	MESO.TCGA.3H.AB3S.01A.21R.A40A.07	67.9112	MESO.TCGA.3H.AB3S.01A.21R.A40A.07	57.8988	MESO.TCGA.3H.AB3S.01A.21R.A40A.07	58.2829
MESO.TCGA.3H.AB3T.01A.11R.A40A.07	61.0475	MESO.TCGA.3H.AB3T.01A.11R.A40A.07	76.3974	MESO.TCGA.3H.AB3T.01A.11R.A40A.07	60.9257	MESO.TCGA.3H.AB3T.01A.11R.A40A.07	45.282	MESO.TCGA.3H.AB3T.01A.11R.A40A.07	89.8206	MESO.TCGA.3H.AB3T.01A.11R.A40A.07	86.2607	MESO.TCGA.3H.AB3T.01A.11R.A40A.07	76.9459	MESO.TCGA.3H.AB3T.01A.11R.A40A.07	62.6238	MESO.TCGA.3H.AB3T.01A.11R.A40A.07	67.0303	MESO.TCGA.3H.AB3T.01A.11R.A40A.07	54.1622
MESO.TCGA.3H.AB3U.01A.21R.A40A.07	38.8417	MESO.TCGA.3H.AB3U.01A.21R.A40A.07	47.3064	MESO.TCGA.3H.AB3U.01A.21R.A40A.07	57.7705	MESO.TCGA.3H.AB3U.01A.21R.A40A.07	46.6695	MESO.TCGA.3H.AB3U.01A.21R.A40A.07	68.6857	MESO.TCGA.3H.AB3U.01A.21R.A40A.07	50.5611	MESO.TCGA.3H.AB3U.01A.21R.A40A.07	66.3475	MESO.TCGA.3H.AB3U.01A.21R.A40A.07	60.0412	MESO.TCGA.3H.AB3U.01A.21R.A40A.07	60.876	MESO.TCGA.3H.AB3U.01A.21R.A40A.07	45.4505
MESO.TCGA.3H.AB3X.01A.11R.A40A.07	60.5404	MESO.TCGA.3H.AB3X.01A.11R.A40A.07	49.4453	MESO.TCGA.3H.AB3X.01A.11R.A40A.07	55.6576	MESO.TCGA.3H.AB3X.01A.11R.A40A.07	58.7357	MESO.TCGA.3H.AB3X.01A.11R.A40A.07	67.8037	MESO.TCGA.3H.AB3X.01A.11R.A40A.07	48.1624	MESO.TCGA.3H.AB3X.01A.11R.A40A.07	67.3223	MESO.TCGA.3H.AB3X.01A.11R.A40A.07	66.5152	MESO.TCGA.3H.AB3X.01A.11R.A40A.07	66.6642	MESO.TCGA.3H.AB3X.01A.11R.A40A.07	50.5379
LIHC.TCGA.3K.AAZ8.01A.12R.A39D.07	60.8723	LIHC.TCGA.3K.AAZ8.01A.12R.A39D.07	25.7349	LIHC.TCGA.3K.AAZ8.01A.12R.A39D.07	51.4827	LIHC.TCGA.3K.AAZ8.01A.12R.A39D.07	39.7668	LIHC.TCGA.3K.AAZ8.01A.12R.A39D.07	61.6819	LIHC.TCGA.3K.AAZ8.01A.12R.A39D.07	44.6476	LIHC.TCGA.3K.AAZ8.01A.12R.A39D.07	76.1317	LIHC.TCGA.3K.AAZ8.01A.12R.A39D.07	45.6089	LIHC.TCGA.3K.AAZ8.01A.12R.A39D.07	38.1274	LIHC.TCGA.3K.AAZ8.01A.12R.A39D.07	22.839
COAD.TCGA.3L.AA1B.01A.11R.A37K.07	66.7635	COAD.TCGA.3L.AA1B.01A.11R.A37K.07	23.7279	COAD.TCGA.3L.AA1B.01A.11R.A37K.07	45.1587	COAD.TCGA.3L.AA1B.01A.11R.A37K.07	44.5657	COAD.TCGA.3L.AA1B.01A.11R.A37K.07	76.2406	COAD.TCGA.3L.AA1B.01A.11R.A37K.07	75.1122	COAD.TCGA.3L.AA1B.01A.11R.A37K.07	76.4018	COAD.TCGA.3L.AA1B.01A.11R.A37K.07	48.9013	COAD.TCGA.3L.AA1B.01A.11R.A37K.07	53.5567	COAD.TCGA.3L.AA1B.01A.11R.A37K.07	31.9864
STAD.TCGA.3M.AB46.01A.11R.A414.31	62.7872	STAD.TCGA.3M.AB46.01A.11R.A414.31	27.4085	STAD.TCGA.3M.AB46.01A.11R.A414.31	44.5955	STAD.TCGA.3M.AB46.01A.11R.A414.31	39.414	STAD.TCGA.3M.AB46.01A.11R.A414.31	62.89	STAD.TCGA.3M.AB46.01A.11R.A414.31	83.075	STAD.TCGA.3M.AB46.01A.11R.A414.31	80.6181	STAD.TCGA.3M.AB46.01A.11R.A414.31	41.1184	STAD.TCGA.3M.AB46.01A.11R.A414.31	55.5246	STAD.TCGA.3M.AB46.01A.11R.A414.31	34.0785
STAD.TCGA.3M.AB47.01A.22R.A414.31	65.3426	STAD.TCGA.3M.AB47.01A.22R.A414.31	24.6408	STAD.TCGA.3M.AB47.01A.22R.A414.31	45.1801	STAD.TCGA.3M.AB47.01A.22R.A414.31	45.244	STAD.TCGA.3M.AB47.01A.22R.A414.31	66.17	STAD.TCGA.3M.AB47.01A.22R.A414.31	53.9819	STAD.TCGA.3M.AB47.01A.22R.A414.31	72.4214	STAD.TCGA.3M.AB47.01A.22R.A414.31	57.3997	STAD.TCGA.3M.AB47.01A.22R.A414.31	51.4061	STAD.TCGA.3M.AB47.01A.22R.A414.31	41.8892
SKCM.TCGA.3N.A9WB.06A.11R.A38C.07	57.499	SKCM.TCGA.3N.A9WB.06A.11R.A38C.07	47.1719	SKCM.TCGA.3N.A9WB.06A.11R.A38C.07	51.1558	SKCM.TCGA.3N.A9WB.06A.11R.A38C.07	45.1187	SKCM.TCGA.3N.A9WB.06A.11R.A38C.07	78.8406	SKCM.TCGA.3N.A9WB.06A.11R.A38C.07	78.1329	SKCM.TCGA.3N.A9WB.06A.11R.A38C.07	77.9806	SKCM.TCGA.3N.A9WB.06A.11R.A38C.07	45.5938	SKCM.TCGA.3N.A9WB.06A.11R.A38C.07	68.3413	SKCM.TCGA.3N.A9WB.06A.11R.A38C.07	42.326
SKCM.TCGA.3N.A9WC.06A.11R.A38C.07	68.4654	SKCM.TCGA.3N.A9WC.06A.11R.A38C.07	58.2655	SKCM.TCGA.3N.A9WC.06A.11R.A38C.07	49.2957	SKCM.TCGA.3N.A9WC.06A.11R.A38C.07	53.6535	SKCM.TCGA.3N.A9WC.06A.11R.A38C.07	68.1061	SKCM.TCGA.3N.A9WC.06A.11R.A38C.07	55.1437	SKCM.TCGA.3N.A9WC.06A.11R.A38C.07	73.5711	SKCM.TCGA.3N.A9WC.06A.11R.A38C.07	53.2287	SKCM.TCGA.3N.A9WC.06A.11R.A38C.07	67.0237	SKCM.TCGA.3N.A9WC.06A.11R.A38C.07	37.382
SKCM.TCGA.3N.A9WD.06A.11R.A38C.07	63.4488	SKCM.TCGA.3N.A9WD.06A.11R.A38C.07	49.1449	SKCM.TCGA.3N.A9WD.06A.11R.A38C.07	42.6076	SKCM.TCGA.3N.A9WD.06A.11R.A38C.07	45.2872	SKCM.TCGA.3N.A9WD.06A.11R.A38C.07	59.7271	SKCM.TCGA.3N.A9WD.06A.11R.A38C.07	48.1057	SKCM.TCGA.3N.A9WD.06A.11R.A38C.07	69.3524	SKCM.TCGA.3N.A9WD.06A.11R.A38C.07	51.6902	SKCM.TCGA.3N.A9WD.06A.11R.A38C.07	60.9173	SKCM.TCGA.3N.A9WD.06A.11R.A38C.07	41.0134
THYM.TCGA.3Q.A9WF.01A.11R.A42C.07	66.7748	THYM.TCGA.3Q.A9WF.01A.11R.A42C.07	33.8969	THYM.TCGA.3Q.A9WF.01A.11R.A42C.07	49.0313	THYM.TCGA.3Q.A9WF.01A.11R.A42C.07	48.6659	THYM.TCGA.3Q.A9WF.01A.11R.A42C.07	66.6944	THYM.TCGA.3Q.A9WF.01A.11R.A42C.07	59.1286	THYM.TCGA.3Q.A9WF.01A.11R.A42C.07	70.4866	THYM.TCGA.3Q.A9WF.01A.11R.A42C.07	48.2074	THYM.TCGA.3Q.A9WF.01A.11R.A42C.07	59.0338	THYM.TCGA.3Q.A9WF.01A.11R.A42C.07	34.7281
SARC.TCGA.3R.A8YX.01A.11R.A37L.07	69.7705	SARC.TCGA.3R.A8YX.01A.11R.A37L.07	76.968	SARC.TCGA.3R.A8YX.01A.11R.A37L.07	50.9896	SARC.TCGA.3R.A8YX.01A.11R.A37L.07	43.6703	SARC.TCGA.3R.A8YX.01A.11R.A37L.07	96.6904	SARC.TCGA.3R.A8YX.01A.11R.A37L.07	84.9877	SARC.TCGA.3R.A8YX.01A.11R.A37L.07	76.2642	SARC.TCGA.3R.A8YX.01A.11R.A37L.07	49.5193	SARC.TCGA.3R.A8YX.01A.11R.A37L.07	68.8737	SARC.TCGA.3R.A8YX.01A.11R.A37L.07	55.2283
THYM.TCGA.3S.A8YW.01A.11R.A42C.07	45.9019	THYM.TCGA.3S.A8YW.01A.11R.A42C.07	32.8289	THYM.TCGA.3S.A8YW.01A.11R.A42C.07	53.141	THYM.TCGA.3S.A8YW.01A.11R.A42C.07	47.0622	THYM.TCGA.3S.A8YW.01A.11R.A42C.07	75.6522	THYM.TCGA.3S.A8YW.01A.11R.A42C.07	77.7111	THYM.TCGA.3S.A8YW.01A.11R.A42C.07	80.1731	THYM.TCGA.3S.A8YW.01A.11R.A42C.07	47.4968	THYM.TCGA.3S.A8YW.01A.11R.A42C.07	58.0022	THYM.TCGA.3S.A8YW.01A.11R.A42C.07	37.5656
MESO.TCGA.3U.A98D.01A.12R.A40A.07	59.2017	MESO.TCGA.3U.A98D.01A.12R.A40A.07	65.5101	MESO.TCGA.3U.A98D.01A.12R.A40A.07	55.1651	MESO.TCGA.3U.A98D.01A.12R.A40A.07	64.3078	MESO.TCGA.3U.A98D.01A.12R.A40A.07	67.7887	MESO.TCGA.3U.A98D.01A.12R.A40A.07	53.4293	MESO.TCGA.3U.A98D.01A.12R.A40A.07	79.2427	MESO.TCGA.3U.A98D.01A.12R.A40A.07	72.6952	MESO.TCGA.3U.A98D.01A.12R.A40A.07	65.9219	MESO.TCGA.3U.A98D.01A.12R.A40A.07	65.5811
MESO.TCGA.3U.A98E.01A.11R.A40A.07	68.9039	MESO.TCGA.3U.A98E.01A.11R.A40A.07	51.3253	MESO.TCGA.3U.A98E.01A.11R.A40A.07	57.9298	MESO.TCGA.3U.A98E.01A.11R.A40A.07	55.951	MESO.TCGA.3U.A98E.01A.11R.A40A.07	62.6429	MESO.TCGA.3U.A98E.01A.11R.A40A.07	47.6778	MESO.TCGA.3U.A98E.01A.11R.A40A.07	79.0089	MESO.TCGA.3U.A98E.01A.11R.A40A.07	52.1175	MESO.TCGA.3U.A98E.01A.11R.A40A.07	51.2954	MESO.TCGA.3U.A98E.01A.11R.A40A.07	46.2275
MESO.TCGA.3U.A98F.01A.11R.A40A.07	61.0509	MESO.TCGA.3U.A98F.01A.11R.A40A.07	71.4035	MESO.TCGA.3U.A98F.01A.11R.A40A.07	50.2016	MESO.TCGA.3U.A98F.01A.11R.A40A.07	42.9912	MESO.TCGA.3U.A98F.01A.11R.A40A.07	72.6306	MESO.TCGA.3U.A98F.01A.11R.A40A.07	80.9283	MESO.TCGA.3U.A98F.01A.11R.A40A.07	52.2732	MESO.TCGA.3U.A98F.01A.11R.A40A.07	77.5734	MESO.TCGA.3U.A98F.01A.11R.A40A.07	60.2605	MESO.TCGA.3U.A98F.01A.11R.A40A.07	65.5898
MESO.TCGA.3U.A98G.01A.11R.A40A.07	66.3641	MESO.TCGA.3U.A98G.01A.11R.A40A.07	68.5289	MESO.TCGA.3U.A98G.01A.11R.A40A.07	52.1339	MESO.TCGA.3U.A98G.01A.11R.A40A.07	60.5543	MESO.TCGA.3U.A98G.01A.11R.A40A.07	57.9242	MESO.TCGA.3U.A98G.01A.11R.A40A.07	53.0285	MESO.TCGA.3U.A98G.01A.11R.A40A.07	79.5249	MESO.TCGA.3U.A98G.01A.11R.A40A.07	73.5602	MESO.TCGA.3U.A98G.01A.11R.A40A.07	70.2735	MESO.TCGA.3U.A98G.01A.11R.A40A.07	67.517
MESO.TCGA.3U.A98H.01A.11R.A40A.07	66.2718	MESO.TCGA.3U.A98H.01A.11R.A40A.07	59.698	MESO.TCGA.3U.A98H.01A.11R.A40A.07	51.517	MESO.TCGA.3U.A98H.01A.11R.A40A.07	59.0539	MESO.TCGA.3U.A98H.01A.11R.A40A.07	61.9656	MESO.TCGA.3U.A98H.01A.11R.A40A.07	52.6196	MESO.TCGA.3U.A98H.01A.11R.A40A.07	66.0012	MESO.TCGA.3U.A98H.01A.11R.A40A.07	52.5038	MESO.TCGA.3U.A98H.01A.11R.A40A.07	52.5878	MESO.TCGA.3U.A98H.01A.11R.A40A.07	46.9758
MESO.TCGA.3U.A98I.01A.11R.A40A.07	59.8199	MESO.TCGA.3U.A98I.01A.11R.A40A.07	71.6422	MESO.TCGA.3U.A98I.01A.11R.A40A.07	56.7592	MESO.TCGA.3U.A98I.01A.11R.A40A.07	57.1229	MESO.TCGA.3U.A98I.01A.11R.A40A.07	59.2407	MESO.TCGA.3U.A98I.01A.11R.A40A.07	53.7892	MESO.TCGA.3U.A98I.01A.11R.A40A.07	75.37	MESO.TCGA.3U.A98I.01A.11R.A40A.07	57.0574	MESO.TCGA.3U.A98I.01A.11R.A40A.07	64.0246	MESO.TCGA.3U.A98I.01A.11R.A40A.07	61.8991
MESO.TCGA.3U.A98J.01A.11R.A40A.07	52.6084	MESO.TCGA.3U.A98J.01A.11R.A40A.07	47.6197	MESO.TCGA.3U.A98J.01A.11R.A40A.07	49.8576	MESO.TCGA.3U.A98J.01A.11R.A40A.07	53.4707	MESO.TCGA.3U.A98J.01A.11R.A40A.07	66.9549	MESO.TCGA.3U.A98J.01A.11R.A40A.07	49.5918	MESO.TCGA.3U.A98J.01A.11R.A40A.07	75.9796	MESO.TCGA.3U.A98J.01A.11R.A40A.07	62.0678	MESO.TCGA.3U.A98J.01A.11R.A40A.07	55.853	MESO.TCGA.3U.A98J.01A.11R.A40A.07	46.4395
CHOL.TCGA.3X.AAVA.01A.11R.A41I.07	66.8066	CHOL.TCGA.3X.AAVA.01A.11R.A41I.07	50.3394	CHOL.TCGA.3X.AAVA.01A.11R.A41I.07	53.7211	CHOL.TCGA.3X.AAVA.01A.11R.A41I.07	56.7824	CHOL.TCGA.3X.AAVA.01A.11R.A41I.07	53.1857	CHOL.TCGA.3X.AAVA.01A.11R.A41I.07	41.4115	CHOL.TCGA.3X.AAVA.01A.11R.A41I.07	74.3888	CHOL.TCGA.3X.AAVA.01A.11R.A41I.07	47.2805	CHOL.TCGA.3X.AAVA.01A.11R.A41I.07	60.0238	CHOL.TCGA.3X.AAVA.01A.11R.A41I.07	43.8058
CHOL.TCGA.3X.AAVB.01A.31R.A41I.07	55.9125	CHOL.TCGA.3X.AAVB.01A.31R.A41I.07	44.1544	CHOL.TCGA.3X.AAVB.01A.31R.A41I.07	46.9906	CHOL.TCGA.3X.AAVB.01A.31R.A41I.07	51.3887	CHOL.TCGA.3X.AAVB.01A.31R.A41I.07	57.8364	CHOL.TCGA.3X.AAVB.01A.31R.A41I.07	45.0545	CHOL.TCGA.3X.AAVB.01A.31R.A41I.07	75.6349	CHOL.TCGA.3X.AAVB.01A.31R.A41I.07	56.7405	CHOL.TCGA.3X.AAVB.01A.31R.A41I.07	64.1133	CHOL.TCGA.3X.AAVB.01A.31R.A41I.07	41.8111
CHOL.TCGA.3X.AAVC.01A.21R.A41I.07	75.144	CHOL.TCGA.3X.AAVC.01A.21R.A41I.07	27.4445	CHOL.TCGA.3X.AAVC.01A.21R.A41I.07	42.3313	CHOL.TCGA.3X.AAVC.01A.21R.A41I.07	46.6295	CHOL.TCGA.3X.AAVC.01A.21R.A41I.07	67.0583	CHOL.TCGA.3X.AAVC.01A.21R.A41I.07	68.9981	CHOL.TCGA.3X.AAVC.01A.21R.A41I.07	77.4875	CHOL.TCGA.3X.AAVC.01A.21R.A41I.07	36.0098	CHOL.TCGA.3X.AAVC.01A.21R.A41I.07	55.2888	CHOL.TCGA.3X.AAVC.01A.21R.A41I.07	30.0688
CHOL.TCGA.3X.AAVE.01A.11R.A41I.07	74.8198	CHOL.TCGA.3X.AAVE.01A.11R.A41I.07	36.2053	CHOL.TCGA.3X.AAVE.01A.11R.A41I.07	54.7007	CHOL.TCGA.3X.AAVE.01A.11R.A41I.07	63.0318	CHOL.TCGA.3X.AAVE.01A.11R.A41I.07	61.1421	CHOL.TCGA.3X.AAVE.01A.11R.A41I.07	44.7803	CHOL.TCGA.3X.AAVE.01A.11R.A41I.07	71.1601	CHOL.TCGA.3X.AAVE.01A.11R.A41I.07	46.2339	CHOL.TCGA.3X.AAVE.01A.11R.A41I.07	58.123	CHOL.TCGA.3X.AAVE.01A.11R.A41I.07	32.0221
KIRC.TCGA.3Z.A93Z.01A.11R.A37O.07	62.7276	KIRC.TCGA.3Z.A93Z.01A.11R.A37O.07	48.9084	KIRC.TCGA.3Z.A93Z.01A.11R.A37O.07	50.6116	KIRC.TCGA.3Z.A93Z.01A.11R.A37O.07	48.4819	KIRC.TCGA.3Z.A93Z.01A.11R.A37O.07	59.5044	KIRC.TCGA.3Z.A93Z.01A.11R.A37O.07	46.8665	KIRC.TCGA.3Z.A93Z.01A.11R.A37O.07	76.6195	KIRC.TCGA.3Z.A93Z.01A.11R.A37O.07	48.775	KIRC.TCGA.3Z.A93Z.01A.11R.A37O.07	55.137	KIRC.TCGA.3Z.A93Z.01A.11R.A37O.07	51.6325
GBM.TCGA.41.2571.01A.01R.1850.01	58.9899	GBM.TCGA.41.2571.01A.01R.1850.01	56.5057	GBM.TCGA.41.2571.01A.01R.1850.01	47.2701	GBM.TCGA.41.2571.01A.01R.1850.01	38.5449	GBM.TCGA.41.2571.01A.01R.1850.01	74.0902	GBM.TCGA.41.2571.01A.01R.1850.01	61.636	GBM.TCGA.41.2571.01A.01R.1850.01	68.899	GBM.TCGA.41.2571.01A.01R.1850.01	50.8775	GBM.TCGA.41.2571.01A.01R.1850.01	62.8904	GBM.TCGA.41.2571.01A.01R.1850.01	65.3341
GBM.TCGA.41.2572.01A.01R.1850.01	65.5386	GBM.TCGA.41.2572.01A.01R.1850.01	57.2836	GBM.TCGA.41.2572.01A.01R.1850.01	49.6894	GBM.TCGA.41.2572.01A.01R.1850.01	35.8601	GBM.TCGA.41.2572.01A.01R.1850.01	74.5454	GBM.TCGA.41.2572.01A.01R.1850.01	58.5574	GBM.TCGA.41.2572.01A.01R.1850.01	80.703	GBM.TCGA.41.2572.01A.01R.1850.01	59.3683	GBM.TCGA.41.2572.01A.01R.1850.01	70.6048	GBM.TCGA.41.2572.01A.01R.1850.01	79.8622
GBM.TCGA.41.3915.01A.01R.1850.01	68.4857	GBM.TCGA.41.3915.01A.01R.1850.01	62.8807	GBM.TCGA.41.3915.01A.01R.1850.01	45.2422	GBM.TCGA.41.3915.01A.01R.1850.01	41.3488	GBM.TCGA.41.3915.01A.01R.1850.01	67.3528	GBM.TCGA.41.3915.01A.01R.1850.01	56.2783	GBM.TCGA.41.3915.01A.01R.1850.01	79.5904	GBM.TCGA.41.3915.01A.01R.1850.01	58.55	GBM.TCGA.41.3915.01A.01R.1850.01	72.8721	GBM.TCGA.41.3915.01A.01R.1850.01	69.1691
GBM.TCGA.41.4097.01A.01R.1850.01	66.0593	GBM.TCGA.41.4097.01A.01R.1850.01	62.6166	GBM.TCGA.41.4097.01A.01R.1850.01	47.4718	GBM.TCGA.41.4097.01A.01R.1850.01	39.6055	GBM.TCGA.41.4097.01A.01R.1850.01	60.4719	GBM.TCGA.41.4097.01A.01R.1850.01	52.903	GBM.TCGA.41.4097.01A.01R.1850.01	75.0426	GBM.TCGA.41.4097.01A.01R.1850.01	62.1884	GBM.TCGA.41.4097.01A.01R.1850.01	68.2793	GBM.TCGA.41.4097.01A.01R.1850.01	65.5028
GBM.TCGA.41.5651.01A.01R.1850.01	59.5202	GBM.TCGA.41.5651.01A.01R.1850.01	58.272	GBM.TCGA.41.5651.01A.01R.1850.01	45.7596	GBM.TCGA.41.5651.01A.01R.1850.01	41.6099	GBM.TCGA.41.5651.01A.01R.1850.01	74.04	GBM.TCGA.41.5651.01A.01R.1850.01	78.4275	GBM.TCGA.41.5651.01A.01R.1850.01	68.3685	GBM.TCGA.41.5651.01A.01R.1850.01	57.5726	GBM.TCGA.41.5651.01A.01R.1850.01	67.6794	GBM.TCGA.41.5651.01A.01R.1850.01	71.5492
LUSC.TCGA.43.2578.01A.01R.0851.07	62.9224	LUSC.TCGA.43.2578.01A.01R.0851.07	28.4877	LUSC.TCGA.43.2578.01A.01R.0851.07	44.7277	LUSC.TCGA.43.2578.01A.01R.0851.07	44.4265	LUSC.TCGA.43.2578.01A.01R.0851.07	84.3949	LUSC.TCGA.43.2578.01A.01R.0851.07	86.9324	LUSC.TCGA.43.2578.01A.01R.0851.07	73.2101	LUSC.TCGA.43.2578.01A.01R.0851.07	36.127	LUSC.TCGA.43.2578.01A.01R.0851.07	55.9968	LUSC.TCGA.43.2578.01A.01R.0851.07	37.3341
LUSC.TCGA.43.3394.01A.01R.0980.07	46.5886	LUSC.TCGA.43.3394.01A.01R.0980.07	27.0986	LUSC.TCGA.43.3394.01A.01R.0980.07	54.3663	LUSC.TCGA.43.3394.01A.01R.0980.07	47.2436	LUSC.TCGA.43.3394.01A.01R.0980.07	76.0514	LUSC.TCGA.43.3394.01A.01R.0980.07	60.7032	LUSC.TCGA.43.3394.01A.01R.0980.07	80.4261	LUSC.TCGA.43.3394.01A.01R.0980.07	42.5595	LUSC.TCGA.43.3394.01A.01R.0980.07	58.0275	LUSC.TCGA.43.3394.01A.01R.0980.07	41.1621
LUSC.TCGA.43.3920.01A.01R.0980.07	63.6182	LUSC.TCGA.43.3920.01A.01R.0980.07	31.7965	LUSC.TCGA.43.3920.01A.01R.0980.07	63.1621	LUSC.TCGA.43.3920.01A.01R.0980.07	50.6137	LUSC.TCGA.43.3920.01A.01R.0980.07	71.9665	LUSC.TCGA.43.3920.01A.01R.0980.07	78.0121	LUSC.TCGA.43.3920.01A.01R.0980.07	82.5057	LUSC.TCGA.43.3920.01A.01R.0980.07	67.0792	LUSC.TCGA.43.3920.01A.01R.0980.07	66.0575	LUSC.TCGA.43.3920.01A.01R.0980.07	55.9045
LUSC.TCGA.43.5668.01A.01R.1635.07	52.2364	LUSC.TCGA.43.5668.01A.01R.1635.07	38.5532	LUSC.TCGA.43.5668.01A.01R.1635.07	51.6846	LUSC.TCGA.43.5668.01A.01R.1635.07	45.9627	LUSC.TCGA.43.5668.01A.01R.1635.07	62.4515	LUSC.TCGA.43.5668.01A.01R.1635.07	74.8425	LUSC.TCGA.43.5668.01A.01R.1635.07	45.6022	LUSC.TCGA.43.5668.01A.01R.1635.07	26.384	LUSC.TCGA.43.5668.01A.01R.1635.07	58.3406	LUSC.TCGA.43.5668.01A.01R.1635.07	32.446
LUSC.TCGA.43.5670.01A.21R.2125.07	58.9342	LUSC.TCGA.43.5670.01A.21R.2125.07	44.5169	LUSC.TCGA.43.5670.01A.21R.2125.07	64.4311	LUSC.TCGA.43.5670.01A.21R.2125.07	62.8828	LUSC.TCGA.43.5670.01A.21R.2125.07	46.5314	LUSC.TCGA.43.5670.01A.21R.2125.07	41.5366	LUSC.TCGA.43.5670.01A.21R.2125.07	80.1716	LUSC.TCGA.43.5670.01A.21R.2125.07	44.9805	LUSC.TCGA.43.5670.01A.21R.2125.07	64.1117	LUSC.TCGA.43.5670.01A.21R.2125.07	51.5563
LUSC.TCGA.43.6143.01A.11R.1820.07	42.4746	LUSC.TCGA.43.6143.01A.11R.1820.07	20.1949	LUSC.TCGA.43.6143.01A.11R.1820.07	54.7926	LUSC.TCGA.43.6143.01A.11R.1820.07	59.654	LUSC.TCGA.43.6143.01A.11R.1820.07	89.8989	LUSC.TCGA.43.6143.01A.11R.1820.07	86.564	LUSC.TCGA.43.6143.01A.11R.1820.07	81.8367	LUSC.TCGA.43.6143.01A.11R.1820.07	63.8923	LUSC.TCGA.43.6143.01A.11R.1820.07	66.2351	LUSC.TCGA.43.6143.01A.11R.1820.07	56.0819
LUSC.TCGA.43.6770.01A.11R.1820.07	46.0892	LUSC.TCGA.43.6770.01A.11R.1820.07	23.6582	LUSC.TCGA.43.6770.01A.11R.1820.07	57.4405	LUSC.TCGA.43.6770.01A.11R.1820.07	60.4177	LUSC.TCGA.43.6770.01A.11R.1820.07	88.343	LUSC.TCGA.43.6770.01A.11R.1820.07	75.2572	LUSC.TCGA.43.6770.01A.11R.1820.07	85.288	LUSC.TCGA.43.6770.01A.11R.1820.07	53.4982	LUSC.TCGA.43.6770.01A.11R.1820.07	63.4562	LUSC.TCGA.43.6770.01A.11R.1820.07	62.9278
LUSC.TCGA.43.6771.01A.11R.1820.07	61.7201	LUSC.TCGA.43.6771.01A.11R.1820.07	52.172	LUSC.TCGA.43.6771.01A.11R.1820.07	58.6541	LUSC.TCGA.43.6771.01A.11R.1820.07	65.5871	LUSC.TCGA.43.6771.01A.11R.1820.07	32.7481	LUSC.TCGA.43.6771.01A.11R.1820.07	22.1714	LUSC.TCGA.43.6771.01A.11R.1820.07	81.7108	LUSC.TCGA.43.6771.01A.11R.1820.07	54.7997	LUSC.TCGA.43.6771.01A.11R.1820.07	62.1323	LUSC.TCGA.43.6771.01A.11R.1820.07	59.8094
LUSC.TCGA.43.7656.01A.11R.2125.07	57.0811	LUSC.TCGA.43.7656.01A.11R.2125.07	41.1004	LUSC.TCGA.43.7656.01A.11R.2125.07	56.1511	LUSC.TCGA.43.7656.01A.11R.2125.07	49.3348	LUSC.TCGA.43.7656.01A.11R.2125.07	77.7418	LUSC.TCGA.43.7656.01A.11R.2125.07	79.435	LUSC.TCGA.43.7656.01A.11R.2125.07	76.7697	LUSC.TCGA.43.7656.01A.11R.2125.07	59.0503	LUSC.TCGA.43.7656.01A.11R.2125.07	70.7278	LUSC.TCGA.43.7656.01A.11R.2125.07	55.8067
LUSC.TCGA.43.7657.01A.31R.2125.07	40.3369	LUSC.TCGA.43.7657.01A.31R.2125.07	31.5996	LUSC.TCGA.43.7657.01A.31R.2125.07	56.8128	LUSC.TCGA.43.7657.01A.31R.2125.07	49.1804	LUSC.TCGA.43.7657.01A.31R.2125.07	72.0119	LUSC.TCGA.43.7657.01A.31R.2125.07	63.3446	LUSC.TCGA.43.7657.01A.31R.2125.07	73.8554	LUSC.TCGA.43.7657.01A.31R.2125.07	61.0553	LUSC.TCGA.43.7657.01A.31R.2125.07	61.2512	LUSC.TCGA.43.7657.01A.31R.2125.07	51.975
LUSC.TCGA.43.7658.01A.11R.2125.07	57.143	LUSC.TCGA.43.7658.01A.11R.2125.07	34.9651	LUSC.TCGA.43.7658.01A.11R.2125.07	44.7853	LUSC.TCGA.43.7658.01A.11R.2125.07	47.5889	LUSC.TCGA.43.7658.01A.11R.2125.07	82.2784	LUSC.TCGA.43.7658.01A.11R.2125.07	92.7517	LUSC.TCGA.43.7658.01A.11R.2125.07	79.4971	LUSC.TCGA.43.7658.01A.11R.2125.07	52.5768	LUSC.TCGA.43.7658.01A.11R.2125.07	57.978	LUSC.TCGA.43.7658.01A.11R.2125.07	45.6509
LUSC.TCGA.43.8115.01A.11R.2247.07	51.1794	LUSC.TCGA.43.8115.01A.11R.2247.07	33.409	LUSC.TCGA.43.8115.01A.11R.2247.07	48.1583	LUSC.TCGA.43.8115.01A.11R.2247.07	44.4061	LUSC.TCGA.43.8115.01A.11R.2247.07	53.9678	LUSC.TCGA.43.8115.01A.11R.2247.07	61.7917	LUSC.TCGA.43.8115.01A.11R.2247.07	70.5023	LUSC.TCGA.43.8115.01A.11R.2247.07	67.1955	LUSC.TCGA.43.8115.01A.11R.2247.07	70.4375	LUSC.TCGA.43.8115.01A.11R.2247.07	68.1214
LUSC.TCGA.43.8116.01A.11R.2247.07	49.7625	LUSC.TCGA.43.8116.01A.11R.2247.07	36.3255	LUSC.TCGA.43.8116.01A.11R.2247.07	54.8107	LUSC.TCGA.43.8116.01A.11R.2247.07	55.1506	LUSC.TCGA.43.8116.01A.11R.2247.07	55.2305	LUSC.TCGA.43.8116.01A.11R.2247.07	35.3213	LUSC.TCGA.43.8116.01A.11R.2247.07	81.1318	LUSC.TCGA.43.8116.01A.11R.2247.07	44.3004	LUSC.TCGA.43.8116.01A.11R.2247.07	65.2454	LUSC.TCGA.43.8116.01A.11R.2247.07	44.2236
LUSC.TCGA.43.8118.01A.11R.2403.07	57.1285	LUSC.TCGA.43.8118.01A.11R.2403.07	27.7223	LUSC.TCGA.43.8118.01A.11R.2403.07	52.7394	LUSC.TCGA.43.8118.01A.11R.2403.07	43.7548	LUSC.TCGA.43.8118.01A.11R.2403.07	52.4736	LUSC.TCGA.43.8118.01A.11R.2403.07	55.3476	LUSC.TCGA.43.8118.01A.11R.2403.07	78.1484	LUSC.TCGA.43.8118.01A.11R.2403.07	35.8068	LUSC.TCGA.43.8118.01A.11R.2403.07	65.0156	LUSC.TCGA.43.8118.01A.11R.2403.07	47.772
LUSC.TCGA.43.A474.01A.11R.A24H.07	51.8334	LUSC.TCGA.43.A474.01A.11R.A24H.07	28.2468	LUSC.TCGA.43.A474.01A.11R.A24H.07	52.6121	LUSC.TCGA.43.A474.01A.11R.A24H.07	59.7299	LUSC.TCGA.43.A474.01A.11R.A24H.07	68.6671	LUSC.TCGA.43.A474.01A.11R.A24H.07	61.4169	LUSC.TCGA.43.A474.01A.11R.A24H.07	78.7843	LUSC.TCGA.43.A474.01A.11R.A24H.07	50.2208	LUSC.TCGA.43.A474.01A.11R.A24H.07	55.0293	LUSC.TCGA.43.A474.01A.11R.A24H.07	40.5127
LUSC.TCGA.43.A475.01A.11R.A24H.07	52.2619	LUSC.TCGA.43.A475.01A.11R.A24H.07	21.6084	LUSC.TCGA.43.A475.01A.11R.A24H.07	43.3375	LUSC.TCGA.43.A475.01A.11R.A24H.07	53.4378	LUSC.TCGA.43.A475.01A.11R.A24H.07	72.8298	LUSC.TCGA.43.A475.01A.11R.A24H.07	75.2385	LUSC.TCGA.43.A475.01A.11R.A24H.07	66.0187	LUSC.TCGA.43.A475.01A.11R.A24H.07	41.3866	LUSC.TCGA.43.A475.01A.11R.A24H.07	62.3014	LUSC.TCGA.43.A475.01A.11R.A24H.07	24.1094
LUSC.TCGA.43.A56V.01A.11R.A26W.07	61.5698	LUSC.TCGA.43.A56V.01A.11R.A26W.07	31.1266	LUSC.TCGA.43.A56V.01A.11R.A26W.07	52.152	LUSC.TCGA.43.A56V.01A.11R.A26W.07	60.1596	LUSC.TCGA.43.A56V.01A.11R.A26W.07	35.8891	LUSC.TCGA.43.A56V.01A.11R.A26W.07	26.8693	LUSC.TCGA.43.A56V.01A.11R.A26W.07	81.0154	LUSC.TCGA.43.A56V.01A.11R.A26W.07	35.0138	LUSC.TCGA.43.A56V.01A.11R.A26W.07	56.8592	LUSC.TCGA.43.A56V.01A.11R.A26W.07	45.3501
LUAD.TCGA.44.2655.01A.01R.0946.07	58.5406	LUAD.TCGA.44.2655.01A.01R.0946.07	33.678	LUAD.TCGA.44.2655.01A.01R.0946.07	54.415	LUAD.TCGA.44.2655.01A.01R.0946.07	45.7791	LUAD.TCGA.44.2655.01A.01R.0946.07	73.5872	LUAD.TCGA.44.2655.01A.01R.0946.07	47.7568	LUAD.TCGA.44.2655.01A.01R.0946.07	80.7793	LUAD.TCGA.44.2655.01A.01R.0946.07	33.4977	LUAD.TCGA.44.2655.01A.01R.0946.07	59.4297	LUAD.TCGA.44.2655.01A.01R.0946.07	36.5147
LUAD.TCGA.44.2656.01A.02R.0946.07	67.3395	LUAD.TCGA.44.2656.01A.02R.0946.07	48.6364	LUAD.TCGA.44.2656.01A.02R.0946.07	63.6794	LUAD.TCGA.44.2656.01A.02R.0946.07	48.3894	LUAD.TCGA.44.2656.01A.02R.0946.07	77.3914	LUAD.TCGA.44.2656.01A.02R.0946.07	52.4246	LUAD.TCGA.44.2656.01A.02R.0946.07	75.5817	LUAD.TCGA.44.2656.01A.02R.0946.07	29.9955	LUAD.TCGA.44.2656.01A.02R.0946.07	63.1292	LUAD.TCGA.44.2656.01A.02R.0946.07	52.5819
LUAD.TCGA.44.2656.01A.02R.A278.07	71.2159	LUAD.TCGA.44.2656.01A.02R.A278.07	42.03	LUAD.TCGA.44.2656.01A.02R.A278.07	71.0128	LUAD.TCGA.44.2656.01A.02R.A278.07	50.9913	LUAD.TCGA.44.2656.01A.02R.A278.07	71.2779	LUAD.TCGA.44.2656.01A.02R.A278.07	61.7113	LUAD.TCGA.44.2656.01A.02R.A278.07	76.2161	LUAD.TCGA.44.2656.01A.02R.A278.07	47.1699	LUAD.TCGA.44.2656.01A.02R.A278.07	61.1777	LUAD.TCGA.44.2656.01A.02R.A278.07	40.2809
LUAD.TCGA.44.2657.01A.01R.1107.07	67.7512	LUAD.TCGA.44.2657.01A.01R.1107.07	32.7273	LUAD.TCGA.44.2657.01A.01R.1107.07	49.5035	LUAD.TCGA.44.2657.01A.01R.1107.07	43.1379	LUAD.TCGA.44.2657.01A.01R.1107.07	62.2147	LUAD.TCGA.44.2657.01A.01R.1107.07	45.3154	LUAD.TCGA.44.2657.01A.01R.1107.07	55.6577	LUAD.TCGA.44.2657.01A.01R.1107.07	36.6396	LUAD.TCGA.44.2657.01A.01R.1107.07	60.295	LUAD.TCGA.44.2657.01A.01R.1107.07	39.5977
LUAD.TCGA.44.2659.01A.01R.0946.07	60.0538	LUAD.TCGA.44.2659.01A.01R.0946.07	46.3925	LUAD.TCGA.44.2659.01A.01R.0946.07	63.2986	LUAD.TCGA.44.2659.01A.01R.0946.07	49.1761	LUAD.TCGA.44.2659.01A.01R.0946.07	69.6097	LUAD.TCGA.44.2659.01A.01R.0946.07	48.2269	LUAD.TCGA.44.2659.01A.01R.0946.07	61.6273	LUAD.TCGA.44.2659.01A.01R.0946.07	46.0376	LUAD.TCGA.44.2659.01A.01R.0946.07	66.9467	LUAD.TCGA.44.2659.01A.01R.0946.07	56.4379
LUAD.TCGA.44.2665.01A.01R.0946.07	65.9697	LUAD.TCGA.44.2665.01A.01R.0946.07	60.8498	LUAD.TCGA.44.2665.01A.01R.0946.07	59.2228	LUAD.TCGA.44.2665.01A.01R.0946.07	68.5678	LUAD.TCGA.44.2665.01A.01R.0946.07	74.3364	LUAD.TCGA.44.2665.01A.01R.0946.07	44.591	LUAD.TCGA.44.2665.01A.01R.0946.07	81.7115	LUAD.TCGA.44.2665.01A.01R.0946.07	47.432	LUAD.TCGA.44.2665.01A.01R.0946.07	65.5706	LUAD.TCGA.44.2665.01A.01R.0946.07	61.2017
LUAD.TCGA.44.2666.01A.01R.A278.07	69.143	LUAD.TCGA.44.2666.01A.01R.A278.07	33.6005	LUAD.TCGA.44.2666.01A.01R.A278.07	53.5851	LUAD.TCGA.44.2666.01A.01R.A278.07	44.8267	LUAD.TCGA.44.2666.01A.01R.A278.07	60.9432	LUAD.TCGA.44.2666.01A.01R.A278.07	46.5038	LUAD.TCGA.44.2666.01A.01R.A278.07	80.2707	LUAD.TCGA.44.2666.01A.01R.A278.07	38.2135	LUAD.TCGA.44.2666.01A.01R.A278.07	50.1622	LUAD.TCGA.44.2666.01A.01R.A278.07	21.94
LUAD.TCGA.44.2666.01A.01R.0946.07	63.8177	LUAD.TCGA.44.2666.01A.01R.0946.07	32.1631	LUAD.TCGA.44.2666.01A.01R.0946.07	51.3261	LUAD.TCGA.44.2666.01A.01R.0946.07	43.2204	LUAD.TCGA.44.2666.01A.01R.0946.07	55.3096	LUAD.TCGA.44.2666.01A.01R.0946.07	41.7602	LUAD.TCGA.44.2666.01A.01R.0946.07	82.1188	LUAD.TCGA.44.2666.01A.01R.0946.07	30.7244	LUAD.TCGA.44.2666.01A.01R.0946.07	58.5075	LUAD.TCGA.44.2666.01A.01R.0946.07	31.6529
LUAD.TCGA.44.2668.01A.01R.0946.07	69.6133	LUAD.TCGA.44.2668.01A.01R.0946.07	69.143	LUAD.TCGA.44.2668.01A.01R.0946.07	66.2352	LUAD.TCGA.44.2668.01A.01R.0946.07	68.3041	LUAD.TCGA.44.2668.01A.01R.0946.07	94.0328	LUAD.TCGA.44.2668.01A.01R.0946.07	81.9926	LUAD.TCGA.44.2668.01A.01R.0946.07	82.9038	LUAD.TCGA.44.2668.01A.01R.0946.07	51.6238	LUAD.TCGA.44.2668.01A.01R.0946.07	64.7931	LUAD.TCGA.44.2668.01A.01R.0946.07	67.9386
LUAD.TCGA.44.2668.01A.01R.A278.07	70.1189	LUAD.TCGA.44.2668.01A.01R.A278.07	76.1482	LUAD.TCGA.44.2668.01A.01R.A278.07	56.7818	LUAD.TCGA.44.2668.01A.01R.A278.07	52.6345	LUAD.TCGA.44.2668.01A.01R.A278.07	70.3269	LUAD.TCGA.44.2668.01A.01R.A278.07	64.7728	LUAD.TCGA.44.2668.01A.01R.A278.07	84.6805	LUAD.TCGA.44.2668.01A.01R.A278.07	49.1643	LUAD.TCGA.44.2668.01A.01R.A278.07	69.0405	LUAD.TCGA.44.2668.01A.01R.A278.07	55.8325
LUAD.TCGA.44.3917.01A.01R.A278.07	60.9866	LUAD.TCGA.44.3917.01A.01R.A278.07	23.8083	LUAD.TCGA.44.3917.01A.01R.A278.07	51.0494	LUAD.TCGA.44.3917.01A.01R.A278.07	45.9635	LUAD.TCGA.44.3917.01A.01R.A278.07	81.4536	LUAD.TCGA.44.3917.01A.01R.A278.07	80.0053	LUAD.TCGA.44.3917.01A.01R.A278.07	67.4712	LUAD.TCGA.44.3917.01A.01R.A278.07	47.0903	LUAD.TCGA.44.3917.01A.01R.A278.07	63.1109	LUAD.TCGA.44.3917.01A.01R.A278.07	29.0465
LUAD.TCGA.44.3918.01A.01R.A278.07	70.7485	LUAD.TCGA.44.3918.01A.01R.A278.07	52.8186	LUAD.TCGA.44.3918.01A.01R.A278.07	63.7336	LUAD.TCGA.44.3918.01A.01R.A278.07	54.3854	LUAD.TCGA.44.3918.01A.01R.A278.07	71.3282	LUAD.TCGA.44.3918.01A.01R.A278.07	63.1718	LUAD.TCGA.44.3918.01A.01R.A278.07	73.4865	LUAD.TCGA.44.3918.01A.01R.A278.07	52.6916	LUAD.TCGA.44.3918.01A.01R.A278.07	60.4422	LUAD.TCGA.44.3918.01A.01R.A278.07	41.7139
LUAD.TCGA.44.3918.01A.01R.1107.07	70.1463	LUAD.TCGA.44.3918.01A.01R.1107.07	52.0595	LUAD.TCGA.44.3918.01A.01R.1107.07	57.1873	LUAD.TCGA.44.3918.01A.01R.1107.07	53.4596	LUAD.TCGA.44.3918.01A.01R.1107.07	68.7186	LUAD.TCGA.44.3918.01A.01R.1107.07	46.7645	LUAD.TCGA.44.3918.01A.01R.1107.07	73.4878	LUAD.TCGA.44.3918.01A.01R.1107.07	31.9097	LUAD.TCGA.44.3918.01A.01R.1107.07	65.0484	LUAD.TCGA.44.3918.01A.01R.1107.07	48.8487
LUAD.TCGA.44.3919.01A.02R.1107.07	71.541	LUAD.TCGA.44.3919.01A.02R.1107.07	43.9383	LUAD.TCGA.44.3919.01A.02R.1107.07	56.2726	LUAD.TCGA.44.3919.01A.02R.1107.07	50.0366	LUAD.TCGA.44.3919.01A.02R.1107.07	52.7797	LUAD.TCGA.44.3919.01A.02R.1107.07	40.9864	LUAD.TCGA.44.3919.01A.02R.1107.07	78.7707	LUAD.TCGA.44.3919.01A.02R.1107.07	40.4042	LUAD.TCGA.44.3919.01A.02R.1107.07	64.1085	LUAD.TCGA.44.3919.01A.02R.1107.07	46.6713
LUAD.TCGA.44.4112.01A.01R.1107.07	67.5982	LUAD.TCGA.44.4112.01A.01R.1107.07	56.0449	LUAD.TCGA.44.4112.01A.01R.1107.07	61.707	LUAD.TCGA.44.4112.01A.01R.1107.07	54.6653	LUAD.TCGA.44.4112.01A.01R.1107.07	60.2369	LUAD.TCGA.44.4112.01A.01R.1107.07	43.2862	LUAD.TCGA.44.4112.01A.01R.1107.07	78.1669	LUAD.TCGA.44.4112.01A.01R.1107.07	35.1286	LUAD.TCGA.44.4112.01A.01R.1107.07	66.2778	LUAD.TCGA.44.4112.01A.01R.1107.07	53.1094
LUAD.TCGA.44.5643.01A.01R.1628.07	60.6826	LUAD.TCGA.44.5643.01A.01R.1628.07	29.3735	LUAD.TCGA.44.5643.01A.01R.1628.07	50.0527	LUAD.TCGA.44.5643.01A.01R.1628.07	43.3005	LUAD.TCGA.44.5643.01A.01R.1628.07	57.6343	LUAD.TCGA.44.5643.01A.01R.1628.07	31.1946	LUAD.TCGA.44.5643.01A.01R.1628.07	79.6111	LUAD.TCGA.44.5643.01A.01R.1628.07	27.6575	LUAD.TCGA.44.5643.01A.01R.1628.07	53.0657	LUAD.TCGA.44.5643.01A.01R.1628.07	21.7012
LUAD.TCGA.44.5644.01A.21R.2039.07	68.9605	LUAD.TCGA.44.5644.01A.21R.2039.07	34.5874	LUAD.TCGA.44.5644.01A.21R.2039.07	46.5682	LUAD.TCGA.44.5644.01A.21R.2039.07	43.877	LUAD.TCGA.44.5644.01A.21R.2039.07	54.7059	LUAD.TCGA.44.5644.01A.21R.2039.07	54.7079	LUAD.TCGA.44.5644.01A.21R.2039.07	77.844	LUAD.TCGA.44.5644.01A.21R.2039.07	42.4192	LUAD.TCGA.44.5644.01A.21R.2039.07	58.6324	LUAD.TCGA.44.5644.01A.21R.2039.07	27.773
LUAD.TCGA.44.5645.01A.01R.A278.07	68.3678	LUAD.TCGA.44.5645.01A.01R.A278.07	39.0043	LUAD.TCGA.44.5645.01A.01R.A278.07	49.1818	LUAD.TCGA.44.5645.01A.01R.A278.07	45.6465	LUAD.TCGA.44.5645.01A.01R.A278.07	60.7191	LUAD.TCGA.44.5645.01A.01R.A278.07	44.2978	LUAD.TCGA.44.5645.01A.01R.A278.07	73.0855	LUAD.TCGA.44.5645.01A.01R.A278.07	34.9576	LUAD.TCGA.44.5645.01A.01R.A278.07	61.4109	LUAD.TCGA.44.5645.01A.01R.A278.07	37.0873
LUAD.TCGA.44.5645.01A.01R.1628.07	69.2566	LUAD.TCGA.44.5645.01A.01R.1628.07	43.2354	LUAD.TCGA.44.5645.01A.01R.1628.07	49.9485	LUAD.TCGA.44.5645.01A.01R.1628.07	50.3336	LUAD.TCGA.44.5645.01A.01R.1628.07	58.1384	LUAD.TCGA.44.5645.01A.01R.1628.07	43.308	LUAD.TCGA.44.5645.01A.01R.1628.07	74.8703	LUAD.TCGA.44.5645.01A.01R.1628.07	32.8131	LUAD.TCGA.44.5645.01A.01R.1628.07	66.2751	LUAD.TCGA.44.5645.01A.01R.1628.07	38.7982
LUAD.TCGA.44.6145.01A.11R.1755.07	72.1623	LUAD.TCGA.44.6145.01A.11R.1755.07	35.5709	LUAD.TCGA.44.6145.01A.11R.1755.07	58.1186	LUAD.TCGA.44.6145.01A.11R.1755.07	44.2951	LUAD.TCGA.44.6145.01A.11R.1755.07	46.4202	LUAD.TCGA.44.6145.01A.11R.1755.07	47.6337	LUAD.TCGA.44.6145.01A.11R.1755.07	68.5243	LUAD.TCGA.44.6145.01A.11R.1755.07	35.4015	LUAD.TCGA.44.6145.01A.11R.1755.07	56.3979	LUAD.TCGA.44.6145.01A.11R.1755.07	33.6097
LUAD.TCGA.44.6146.01A.11R.A278.07	63.9316	LUAD.TCGA.44.6146.01A.11R.A278.07	29.8216	LUAD.TCGA.44.6146.01A.11R.A278.07	43.2794	LUAD.TCGA.44.6146.01A.11R.A278.07	38.2146	LUAD.TCGA.44.6146.01A.11R.A278.07	20.6628	LUAD.TCGA.44.6146.01A.11R.A278.07	39.2846	LUAD.TCGA.44.6146.01A.11R.A278.07	79.3077	LUAD.TCGA.44.6146.01A.11R.A278.07	40.1497	LUAD.TCGA.44.6146.01A.11R.A278.07	49.5835	LUAD.TCGA.44.6146.01A.11R.A278.07	33.6763
LUAD.TCGA.44.6146.01A.11R.1755.07	57.0077	LUAD.TCGA.44.6146.01A.11R.1755.07	29.0423	LUAD.TCGA.44.6146.01A.11R.1755.07	44.2186	LUAD.TCGA.44.6146.01A.11R.1755.07	48.464	LUAD.TCGA.44.6146.01A.11R.1755.07	9.51719	LUAD.TCGA.44.6146.01A.11R.1755.07	38.4169	LUAD.TCGA.44.6146.01A.11R.1755.07	76.3332	LUAD.TCGA.44.6146.01A.11R.1755.07	37.9118	LUAD.TCGA.44.6146.01A.11R.1755.07	50.138	LUAD.TCGA.44.6146.01A.11R.1755.07	33.2828
LUAD.TCGA.44.6774.01A.21R.1858.07	61.2069	LUAD.TCGA.44.6774.01A.21R.1858.07	61.0035	LUAD.TCGA.44.6774.01A.21R.1858.07	43.3376	LUAD.TCGA.44.6774.01A.21R.1858.07	54.8843	LUAD.TCGA.44.6774.01A.21R.1858.07	54.9537	LUAD.TCGA.44.6774.01A.21R.1858.07	50.2479	LUAD.TCGA.44.6774.01A.21R.1858.07	74.0733	LUAD.TCGA.44.6774.01A.21R.1858.07	63.0801	LUAD.TCGA.44.6774.01A.21R.1858.07	69.8037	LUAD.TCGA.44.6774.01A.21R.1858.07	60.3245
LUAD.TCGA.44.6776.01A.11R.1858.07	62.4452	LUAD.TCGA.44.6776.01A.11R.1858.07	26.3498	LUAD.TCGA.44.6776.01A.11R.1858.07	49.1864	LUAD.TCGA.44.6776.01A.11R.1858.07	38.6336	LUAD.TCGA.44.6776.01A.11R.1858.07	34.0887	LUAD.TCGA.44.6776.01A.11R.1858.07	43.3996	LUAD.TCGA.44.6776.01A.11R.1858.07	70.7426	LUAD.TCGA.44.6776.01A.11R.1858.07	35.8917	LUAD.TCGA.44.6776.01A.11R.1858.07	42.5821	LUAD.TCGA.44.6776.01A.11R.1858.07	29.543
LUAD.TCGA.44.6777.01A.11R.1858.07	66.2976	LUAD.TCGA.44.6777.01A.11R.1858.07	62.3666	LUAD.TCGA.44.6777.01A.11R.1858.07	66.7585	LUAD.TCGA.44.6777.01A.11R.1858.07	56.2766	LUAD.TCGA.44.6777.01A.11R.1858.07	62.7665	LUAD.TCGA.44.6777.01A.11R.1858.07	48.4556	LUAD.TCGA.44.6777.01A.11R.1858.07	66.7045	LUAD.TCGA.44.6777.01A.11R.1858.07	45.0358	LUAD.TCGA.44.6777.01A.11R.1858.07	69.3843	LUAD.TCGA.44.6777.01A.11R.1858.07	45.3627
LUAD.TCGA.44.6779.01A.11R.1858.07	69.4358	LUAD.TCGA.44.6779.01A.11R.1858.07	57.7287	LUAD.TCGA.44.6779.01A.11R.1858.07	63.7695	LUAD.TCGA.44.6779.01A.11R.1858.07	58.0825	LUAD.TCGA.44.6779.01A.11R.1858.07	43.4703	LUAD.TCGA.44.6779.01A.11R.1858.07	35.8962	LUAD.TCGA.44.6779.01A.11R.1858.07	82.1535	LUAD.TCGA.44.6779.01A.11R.1858.07	49.7183	LUAD.TCGA.44.6779.01A.11R.1858.07	60.2362	LUAD.TCGA.44.6779.01A.11R.1858.07	37.139
LUAD.TCGA.44.7659.01A.11R.2066.07	74.4859	LUAD.TCGA.44.7659.01A.11R.2066.07	47.4935	LUAD.TCGA.44.7659.01A.11R.2066.07	49.9159	LUAD.TCGA.44.7659.01A.11R.2066.07	49.9673	LUAD.TCGA.44.7659.01A.11R.2066.07	50.3497	LUAD.TCGA.44.7659.01A.11R.2066.07	43.3506	LUAD.TCGA.44.7659.01A.11R.2066.07	66.9273	LUAD.TCGA.44.7659.01A.11R.2066.07	35.1934	LUAD.TCGA.44.7659.01A.11R.2066.07	59.2858	LUAD.TCGA.44.7659.01A.11R.2066.07	39.4484
LUAD.TCGA.44.7660.01A.11R.2066.07	63.8677	LUAD.TCGA.44.7660.01A.11R.2066.07	19.1524	LUAD.TCGA.44.7660.01A.11R.2066.07	45.9292	LUAD.TCGA.44.7660.01A.11R.2066.07	44.3907	LUAD.TCGA.44.7660.01A.11R.2066.07	83.2918	LUAD.TCGA.44.7660.01A.11R.2066.07	82.5896	LUAD.TCGA.44.7660.01A.11R.2066.07	68.9217	LUAD.TCGA.44.7660.01A.11R.2066.07	37.9706	LUAD.TCGA.44.7660.01A.11R.2066.07	56.872	LUAD.TCGA.44.7660.01A.11R.2066.07	35.8183
LUAD.TCGA.44.7662.01A.11R.2066.07	67.458	LUAD.TCGA.44.7662.01A.11R.2066.07	52.4749	LUAD.TCGA.44.7662.01A.11R.2066.07	57.9978	LUAD.TCGA.44.7662.01A.11R.2066.07	53.9216	LUAD.TCGA.44.7662.01A.11R.2066.07	93.2927	LUAD.TCGA.44.7662.01A.11R.2066.07	77.0891	LUAD.TCGA.44.7662.01A.11R.2066.07	77.3815	LUAD.TCGA.44.7662.01A.11R.2066.07	51.3018	LUAD.TCGA.44.7662.01A.11R.2066.07	65.2422	LUAD.TCGA.44.7662.01A.11R.2066.07	56.7776
LUAD.TCGA.44.7667.01A.31R.2066.07	62.1531	LUAD.TCGA.44.7667.01A.31R.2066.07	35.9884	LUAD.TCGA.44.7667.01A.31R.2066.07	38.4466	LUAD.TCGA.44.7667.01A.31R.2066.07	37.1707	LUAD.TCGA.44.7667.01A.31R.2066.07	93.412	LUAD.TCGA.44.7667.01A.31R.2066.07	89.4956	LUAD.TCGA.44.7667.01A.31R.2066.07	75.2056	LUAD.TCGA.44.7667.01A.31R.2066.07	44.6486	LUAD.TCGA.44.7667.01A.31R.2066.07	56.7193	LUAD.TCGA.44.7667.01A.31R.2066.07	36.5351
LUAD.TCGA.44.7669.01A.21R.2066.07	67.2444	LUAD.TCGA.44.7669.01A.21R.2066.07	22.628	LUAD.TCGA.44.7669.01A.21R.2066.07	55.238	LUAD.TCGA.44.7669.01A.21R.2066.07	40.3408	LUAD.TCGA.44.7669.01A.21R.2066.07	92.9773	LUAD.TCGA.44.7669.01A.21R.2066.07	90.8748	LUAD.TCGA.44.7669.01A.21R.2066.07	78.752	LUAD.TCGA.44.7669.01A.21R.2066.07	52.1392	LUAD.TCGA.44.7669.01A.21R.2066.07	66.477	LUAD.TCGA.44.7669.01A.21R.2066.07	38.0764
LUAD.TCGA.44.7670.01A.11R.2066.07	63.0245	LUAD.TCGA.44.7670.01A.11R.2066.07	34.1254	LUAD.TCGA.44.7670.01A.11R.2066.07	47.9681	LUAD.TCGA.44.7670.01A.11R.2066.07	46.5481	LUAD.TCGA.44.7670.01A.11R.2066.07	80.9901	LUAD.TCGA.44.7670.01A.11R.2066.07	77.3162	LUAD.TCGA.44.7670.01A.11R.2066.07	77.2399	LUAD.TCGA.44.7670.01A.11R.2066.07	46.8277	LUAD.TCGA.44.7670.01A.11R.2066.07	65.0193	LUAD.TCGA.44.7670.01A.11R.2066.07	41.6917
LUAD.TCGA.44.7671.01A.11R.2066.07	60.6047	LUAD.TCGA.44.7671.01A.11R.2066.07	30.0876	LUAD.TCGA.44.7671.01A.11R.2066.07	50.5911	LUAD.TCGA.44.7671.01A.11R.2066.07	46.8495	LUAD.TCGA.44.7671.01A.11R.2066.07	54.855	LUAD.TCGA.44.7671.01A.11R.2066.07	39.1674	LUAD.TCGA.44.7671.01A.11R.2066.07	78.8409	LUAD.TCGA.44.7671.01A.11R.2066.07	35.7523	LUAD.TCGA.44.7671.01A.11R.2066.07	53.1299	LUAD.TCGA.44.7671.01A.11R.2066.07	36.7809
LUAD.TCGA.44.8117.01A.11R.2241.07	64.228	LUAD.TCGA.44.8117.01A.11R.2241.07	57.1454	LUAD.TCGA.44.8117.01A.11R.2241.07	57.5632	LUAD.TCGA.44.8117.01A.11R.2241.07	47.0389	LUAD.TCGA.44.8117.01A.11R.2241.07	48.1472	LUAD.TCGA.44.8117.01A.11R.2241.07	53.1227	LUAD.TCGA.44.8117.01A.11R.2241.07	71.8068	LUAD.TCGA.44.8117.01A.11R.2241.07	32.6698	LUAD.TCGA.44.8117.01A.11R.2241.07	69.6802	LUAD.TCGA.44.8117.01A.11R.2241.07	51.0383
LUAD.TCGA.44.8119.01A.11R.2241.07	64.9288	LUAD.TCGA.44.8119.01A.11R.2241.07	57.7257	LUAD.TCGA.44.8119.01A.11R.2241.07	53.8693	LUAD.TCGA.44.8119.01A.11R.2241.07	43.3379	LUAD.TCGA.44.8119.01A.11R.2241.07	89.3517	LUAD.TCGA.44.8119.01A.11R.2241.07	80.8664	LUAD.TCGA.44.8119.01A.11R.2241.07	84.5736	LUAD.TCGA.44.8119.01A.11R.2241.07	53.8915	LUAD.TCGA.44.8119.01A.11R.2241.07	71.3508	LUAD.TCGA.44.8119.01A.11R.2241.07	59.6911
LUAD.TCGA.44.8120.01A.11R.2241.07	61.7412	LUAD.TCGA.44.8120.01A.11R.2241.07	52.1172	LUAD.TCGA.44.8120.01A.11R.2241.07	59.4124	LUAD.TCGA.44.8120.01A.11R.2241.07	57.4392	LUAD.TCGA.44.8120.01A.11R.2241.07	60.6283	LUAD.TCGA.44.8120.01A.11R.2241.07	52.4438	LUAD.TCGA.44.8120.01A.11R.2241.07	73.5928	LUAD.TCGA.44.8120.01A.11R.2241.07	42.1322	LUAD.TCGA.44.8120.01A.11R.2241.07	71.651	LUAD.TCGA.44.8120.01A.11R.2241.07	51.8602
LUAD.TCGA.44.A479.01A.31R.A24H.07	59.601	LUAD.TCGA.44.A479.01A.31R.A24H.07	29.9699	LUAD.TCGA.44.A479.01A.31R.A24H.07	45.0298	LUAD.TCGA.44.A479.01A.31R.A24H.07	49.5888	LUAD.TCGA.44.A479.01A.31R.A24H.07	60.5761	LUAD.TCGA.44.A479.01A.31R.A24H.07	49.2648	LUAD.TCGA.44.A479.01A.31R.A24H.07	72.419	LUAD.TCGA.44.A479.01A.31R.A24H.07	50.7002	LUAD.TCGA.44.A479.01A.31R.A24H.07	63.7394	LUAD.TCGA.44.A479.01A.31R.A24H.07	38.7393
LUAD.TCGA.44.A47A.01A.21R.A24H.07	67.2221	LUAD.TCGA.44.A47A.01A.21R.A24H.07	33.4465	LUAD.TCGA.44.A47A.01A.21R.A24H.07	57.1487	LUAD.TCGA.44.A47A.01A.21R.A24H.07	40.8905	LUAD.TCGA.44.A47A.01A.21R.A24H.07	43.3116	LUAD.TCGA.44.A47A.01A.21R.A24H.07	43.1529	LUAD.TCGA.44.A47A.01A.21R.A24H.07	70.2042	LUAD.TCGA.44.A47A.01A.21R.A24H.07	26.1055	LUAD.TCGA.44.A47A.01A.21R.A24H.07	60.9855	LUAD.TCGA.44.A47A.01A.21R.A24H.07	31.5668
LUAD.TCGA.44.A47B.01A.11R.A24H.07	67.0627	LUAD.TCGA.44.A47B.01A.11R.A24H.07	48.0356	LUAD.TCGA.44.A47B.01A.11R.A24H.07	56.7707	LUAD.TCGA.44.A47B.01A.11R.A24H.07	52.1644	LUAD.TCGA.44.A47B.01A.11R.A24H.07	42.2234	LUAD.TCGA.44.A47B.01A.11R.A24H.07	45.7785	LUAD.TCGA.44.A47B.01A.11R.A24H.07	71.1392	LUAD.TCGA.44.A47B.01A.11R.A24H.07	31.0138	LUAD.TCGA.44.A47B.01A.11R.A24H.07	63.762	LUAD.TCGA.44.A47B.01A.11R.A24H.07	47.18
LUAD.TCGA.44.A4SU.01A.11R.A24X.07	66.538	LUAD.TCGA.44.A4SU.01A.11R.A24X.07	48.4044	LUAD.TCGA.44.A4SU.01A.11R.A24X.07	54.6187	LUAD.TCGA.44.A4SU.01A.11R.A24X.07	52.3993	LUAD.TCGA.44.A4SU.01A.11R.A24X.07	34.1011	LUAD.TCGA.44.A4SU.01A.11R.A24X.07	38.8571	LUAD.TCGA.44.A4SU.01A.11R.A24X.07	73.9336	LUAD.TCGA.44.A4SU.01A.11R.A24X.07	34.5815	LUAD.TCGA.44.A4SU.01A.11R.A24X.07	66.3974	LUAD.TCGA.44.A4SU.01A.11R.A24X.07	47.1078
LUSC.TCGA.46.3765.01A.01R.0980.07	54.7247	LUSC.TCGA.46.3765.01A.01R.0980.07	26.3622	LUSC.TCGA.46.3765.01A.01R.0980.07	59.6343	LUSC.TCGA.46.3765.01A.01R.0980.07	47.1616	LUSC.TCGA.46.3765.01A.01R.0980.07	72.4095	LUSC.TCGA.46.3765.01A.01R.0980.07	48.9191	LUSC.TCGA.46.3765.01A.01R.0980.07	81.9805	LUSC.TCGA.46.3765.01A.01R.0980.07	43.7599	LUSC.TCGA.46.3765.01A.01R.0980.07	54.8428	LUSC.TCGA.46.3765.01A.01R.0980.07	35.8001
LUSC.TCGA.46.3768.01A.01R.0980.07	47.1936	LUSC.TCGA.46.3768.01A.01R.0980.07	20.1703	LUSC.TCGA.46.3768.01A.01R.0980.07	54.2471	LUSC.TCGA.46.3768.01A.01R.0980.07	45.1575	LUSC.TCGA.46.3768.01A.01R.0980.07	88.7707	LUSC.TCGA.46.3768.01A.01R.0980.07	85.7808	LUSC.TCGA.46.3768.01A.01R.0980.07	77.1783	LUSC.TCGA.46.3768.01A.01R.0980.07	38.8835	LUSC.TCGA.46.3768.01A.01R.0980.07	59.6454	LUSC.TCGA.46.3768.01A.01R.0980.07	34.4284
LUSC.TCGA.46.3769.01A.01R.0980.07	61.41	LUSC.TCGA.46.3769.01A.01R.0980.07	50.0385	LUSC.TCGA.46.3769.01A.01R.0980.07	57.4603	LUSC.TCGA.46.3769.01A.01R.0980.07	59.9296	LUSC.TCGA.46.3769.01A.01R.0980.07	80.8107	LUSC.TCGA.46.3769.01A.01R.0980.07	60.8947	LUSC.TCGA.46.3769.01A.01R.0980.07	78.4357	LUSC.TCGA.46.3769.01A.01R.0980.07	49.4812	LUSC.TCGA.46.3769.01A.01R.0980.07	71.6882	LUSC.TCGA.46.3769.01A.01R.0980.07	49.9891
LUSC.TCGA.46.6025.01A.11R.1820.07	50.5112	LUSC.TCGA.46.6025.01A.11R.1820.07	32.0652	LUSC.TCGA.46.6025.01A.11R.1820.07	56.8749	LUSC.TCGA.46.6025.01A.11R.1820.07	66.1295	LUSC.TCGA.46.6025.01A.11R.1820.07	92.6036	LUSC.TCGA.46.6025.01A.11R.1820.07	68.8175	LUSC.TCGA.46.6025.01A.11R.1820.07	83.9947	LUSC.TCGA.46.6025.01A.11R.1820.07	43.6286	LUSC.TCGA.46.6025.01A.11R.1820.07	63.6111	LUSC.TCGA.46.6025.01A.11R.1820.07	44.2273
LUSC.TCGA.46.6026.01A.11R.1820.07	53.5678	LUSC.TCGA.46.6026.01A.11R.1820.07	20.5436	LUSC.TCGA.46.6026.01A.11R.1820.07	54.0004	LUSC.TCGA.46.6026.01A.11R.1820.07	62.1896	LUSC.TCGA.46.6026.01A.11R.1820.07	44.7419	LUSC.TCGA.46.6026.01A.11R.1820.07	54.1782	LUSC.TCGA.46.6026.01A.11R.1820.07	80.9256	LUSC.TCGA.46.6026.01A.11R.1820.07	56.8883	LUSC.TCGA.46.6026.01A.11R.1820.07	59.2725	LUSC.TCGA.46.6026.01A.11R.1820.07	48.5883
LUAD.TCGA.49.4486.01A.01R.1206.07	61.3173	LUAD.TCGA.49.4486.01A.01R.1206.07	24.0252	LUAD.TCGA.49.4486.01A.01R.1206.07	53.2148	LUAD.TCGA.49.4486.01A.01R.1206.07	44.0169	LUAD.TCGA.49.4486.01A.01R.1206.07	62.9607	LUAD.TCGA.49.4486.01A.01R.1206.07	37.3566	LUAD.TCGA.49.4486.01A.01R.1206.07	70.4242	LUAD.TCGA.49.4486.01A.01R.1206.07	29.277	LUAD.TCGA.49.4486.01A.01R.1206.07	50.2048	LUAD.TCGA.49.4486.01A.01R.1206.07	34.8614
LUAD.TCGA.49.4488.01A.01R.1755.07	68.171	LUAD.TCGA.49.4488.01A.01R.1755.07	39.1055	LUAD.TCGA.49.4488.01A.01R.1755.07	56.9348	LUAD.TCGA.49.4488.01A.01R.1755.07	43.0826	LUAD.TCGA.49.4488.01A.01R.1755.07	57.1573	LUAD.TCGA.49.4488.01A.01R.1755.07	50.3306	LUAD.TCGA.49.4488.01A.01R.1755.07	69.5756	LUAD.TCGA.49.4488.01A.01R.1755.07	24.7401	LUAD.TCGA.49.4488.01A.01R.1755.07	62.7201	LUAD.TCGA.49.4488.01A.01R.1755.07	37.4005
LUAD.TCGA.49.4494.01A.01R.1206.07	55.986	LUAD.TCGA.49.4494.01A.01R.1206.07	45.4966	LUAD.TCGA.49.4494.01A.01R.1206.07	53.352	LUAD.TCGA.49.4494.01A.01R.1206.07	43.616	LUAD.TCGA.49.4494.01A.01R.1206.07	81.1601	LUAD.TCGA.49.4494.01A.01R.1206.07	62.4834	LUAD.TCGA.49.4494.01A.01R.1206.07	76.7913	LUAD.TCGA.49.4494.01A.01R.1206.07	30.9291	LUAD.TCGA.49.4494.01A.01R.1206.07	65.2001	LUAD.TCGA.49.4494.01A.01R.1206.07	36.4055
LUAD.TCGA.49.4501.01A.01R.1206.07	57.8146	LUAD.TCGA.49.4501.01A.01R.1206.07	44.3283	LUAD.TCGA.49.4501.01A.01R.1206.07	59.2158	LUAD.TCGA.49.4501.01A.01R.1206.07	56.019	LUAD.TCGA.49.4501.01A.01R.1206.07	80.4036	LUAD.TCGA.49.4501.01A.01R.1206.07	49.7431	LUAD.TCGA.49.4501.01A.01R.1206.07	77.6989	LUAD.TCGA.49.4501.01A.01R.1206.07	46.4037	LUAD.TCGA.49.4501.01A.01R.1206.07	67.087	LUAD.TCGA.49.4501.01A.01R.1206.07	47.8015
LUAD.TCGA.49.4505.01A.01R.1206.07	60.5374	LUAD.TCGA.49.4505.01A.01R.1206.07	49.2416	LUAD.TCGA.49.4505.01A.01R.1206.07	63.797	LUAD.TCGA.49.4505.01A.01R.1206.07	55.0098	LUAD.TCGA.49.4505.01A.01R.1206.07	76.5138	LUAD.TCGA.49.4505.01A.01R.1206.07	43.2497	LUAD.TCGA.49.4505.01A.01R.1206.07	84.5838	LUAD.TCGA.49.4505.01A.01R.1206.07	39.6222	LUAD.TCGA.49.4505.01A.01R.1206.07	63.0323	LUAD.TCGA.49.4505.01A.01R.1206.07	53.585
LUAD.TCGA.49.4507.01A.01R.1206.07	62.3371	LUAD.TCGA.49.4507.01A.01R.1206.07	37.0674	LUAD.TCGA.49.4507.01A.01R.1206.07	62.2163	LUAD.TCGA.49.4507.01A.01R.1206.07	47.3671	LUAD.TCGA.49.4507.01A.01R.1206.07	83.4816	LUAD.TCGA.49.4507.01A.01R.1206.07	73.2937	LUAD.TCGA.49.4507.01A.01R.1206.07	77.397	LUAD.TCGA.49.4507.01A.01R.1206.07	45.6478	LUAD.TCGA.49.4507.01A.01R.1206.07	62.2628	LUAD.TCGA.49.4507.01A.01R.1206.07	33.1189
LUAD.TCGA.49.4510.01A.01R.1206.07	63.1638	LUAD.TCGA.49.4510.01A.01R.1206.07	45.2528	LUAD.TCGA.49.4510.01A.01R.1206.07	53.1148	LUAD.TCGA.49.4510.01A.01R.1206.07	44.2031	LUAD.TCGA.49.4510.01A.01R.1206.07	59.0994	LUAD.TCGA.49.4510.01A.01R.1206.07	41.0075	LUAD.TCGA.49.4510.01A.01R.1206.07	79.3297	LUAD.TCGA.49.4510.01A.01R.1206.07	40.9292	LUAD.TCGA.49.4510.01A.01R.1206.07	64.8045	LUAD.TCGA.49.4510.01A.01R.1206.07	39.7217
LUAD.TCGA.49.4512.01A.21R.1858.07	68.5415	LUAD.TCGA.49.4512.01A.21R.1858.07	49.0942	LUAD.TCGA.49.4512.01A.21R.1858.07	50.3068	LUAD.TCGA.49.4512.01A.21R.1858.07	47.7577	LUAD.TCGA.49.4512.01A.21R.1858.07	45.1677	LUAD.TCGA.49.4512.01A.21R.1858.07	48.3109	LUAD.TCGA.49.4512.01A.21R.1858.07	51.8559	LUAD.TCGA.49.4512.01A.21R.1858.07	36.2777	LUAD.TCGA.49.4512.01A.21R.1858.07	64.4881	LUAD.TCGA.49.4512.01A.21R.1858.07	45.349
LUAD.TCGA.49.4514.01A.21R.1858.07	67.27	LUAD.TCGA.49.4514.01A.21R.1858.07	29.018	LUAD.TCGA.49.4514.01A.21R.1858.07	38.3726	LUAD.TCGA.49.4514.01A.21R.1858.07	43.2405	LUAD.TCGA.49.4514.01A.21R.1858.07	67.0879	LUAD.TCGA.49.4514.01A.21R.1858.07	52.9536	LUAD.TCGA.49.4514.01A.21R.1858.07	59.1705	LUAD.TCGA.49.4514.01A.21R.1858.07	33.5371	LUAD.TCGA.49.4514.01A.21R.1858.07	48.6618	LUAD.TCGA.49.4514.01A.21R.1858.07	26.7528
LUAD.TCGA.49.6742.01A.11R.1858.07	72.3021	LUAD.TCGA.49.6742.01A.11R.1858.07	23.777	LUAD.TCGA.49.6742.01A.11R.1858.07	49.0178	LUAD.TCGA.49.6742.01A.11R.1858.07	42.1052	LUAD.TCGA.49.6742.01A.11R.1858.07	33.2086	LUAD.TCGA.49.6742.01A.11R.1858.07	53.1328	LUAD.TCGA.49.6742.01A.11R.1858.07	77.5382	LUAD.TCGA.49.6742.01A.11R.1858.07	30.6805	LUAD.TCGA.49.6742.01A.11R.1858.07	48.7471	LUAD.TCGA.49.6742.01A.11R.1858.07	30.7641
LUAD.TCGA.49.6744.01A.11R.1858.07	63.644	LUAD.TCGA.49.6744.01A.11R.1858.07	51.1022	LUAD.TCGA.49.6744.01A.11R.1858.07	63.2541	LUAD.TCGA.49.6744.01A.11R.1858.07	51.3095	LUAD.TCGA.49.6744.01A.11R.1858.07	65.9674	LUAD.TCGA.49.6744.01A.11R.1858.07	45.071	LUAD.TCGA.49.6744.01A.11R.1858.07	75.6617	LUAD.TCGA.49.6744.01A.11R.1858.07	43.1544	LUAD.TCGA.49.6744.01A.11R.1858.07	68.4488	LUAD.TCGA.49.6744.01A.11R.1858.07	49.3514
LUAD.TCGA.49.6767.01A.11R.1858.07	66.2128	LUAD.TCGA.49.6767.01A.11R.1858.07	62.2705	LUAD.TCGA.49.6767.01A.11R.1858.07	55.9314	LUAD.TCGA.49.6767.01A.11R.1858.07	61.5825	LUAD.TCGA.49.6767.01A.11R.1858.07	75.1132	LUAD.TCGA.49.6767.01A.11R.1858.07	54.0921	LUAD.TCGA.49.6767.01A.11R.1858.07	76.2557	LUAD.TCGA.49.6767.01A.11R.1858.07	40.7185	LUAD.TCGA.49.6767.01A.11R.1858.07	68.9758	LUAD.TCGA.49.6767.01A.11R.1858.07	48.2552
LUAD.TCGA.49.AAR0.01A.21R.A39D.07	69.1875	LUAD.TCGA.49.AAR0.01A.21R.A39D.07	31.8	LUAD.TCGA.49.AAR0.01A.21R.A39D.07	50.3332	LUAD.TCGA.49.AAR0.01A.21R.A39D.07	35.8046	LUAD.TCGA.49.AAR0.01A.21R.A39D.07	50.5199	LUAD.TCGA.49.AAR0.01A.21R.A39D.07	45.8563	LUAD.TCGA.49.AAR0.01A.21R.A39D.07	58.4011	LUAD.TCGA.49.AAR0.01A.21R.A39D.07	34.8267	LUAD.TCGA.49.AAR0.01A.21R.A39D.07	56.7721	LUAD.TCGA.49.AAR0.01A.21R.A39D.07	34.9798
LUAD.TCGA.49.AAR2.01A.11R.A39D.07	70.8164	LUAD.TCGA.49.AAR2.01A.11R.A39D.07	28.3034	LUAD.TCGA.49.AAR2.01A.11R.A39D.07	51.6235	LUAD.TCGA.49.AAR2.01A.11R.A39D.07	36.3123	LUAD.TCGA.49.AAR2.01A.11R.A39D.07	35.909	LUAD.TCGA.49.AAR2.01A.11R.A39D.07	45.4606	LUAD.TCGA.49.AAR2.01A.11R.A39D.07	70.3426	LUAD.TCGA.49.AAR2.01A.11R.A39D.07	31.9021	LUAD.TCGA.49.AAR2.01A.11R.A39D.07	56.1891	LUAD.TCGA.49.AAR2.01A.11R.A39D.07	32.0506
LUAD.TCGA.49.AAR3.01A.11R.A41B.07	64.2009	LUAD.TCGA.49.AAR3.01A.11R.A41B.07	45.733	LUAD.TCGA.49.AAR3.01A.11R.A41B.07	57.5198	LUAD.TCGA.49.AAR3.01A.11R.A41B.07	47.3964	LUAD.TCGA.49.AAR3.01A.11R.A41B.07	64.6901	LUAD.TCGA.49.AAR3.01A.11R.A41B.07	47.3752	LUAD.TCGA.49.AAR3.01A.11R.A41B.07	79.673	LUAD.TCGA.49.AAR3.01A.11R.A41B.07	48.8544	LUAD.TCGA.49.AAR3.01A.11R.A41B.07	65.802	LUAD.TCGA.49.AAR3.01A.11R.A41B.07	36.8605
LUAD.TCGA.49.AAR9.01A.21R.A41B.07	60.0079	LUAD.TCGA.49.AAR9.01A.21R.A41B.07	39.6535	LUAD.TCGA.49.AAR9.01A.21R.A41B.07	55.7817	LUAD.TCGA.49.AAR9.01A.21R.A41B.07	56.1079	LUAD.TCGA.49.AAR9.01A.21R.A41B.07	58.7185	LUAD.TCGA.49.AAR9.01A.21R.A41B.07	61.863	LUAD.TCGA.49.AAR9.01A.21R.A41B.07	81.802	LUAD.TCGA.49.AAR9.01A.21R.A41B.07	38.7477	LUAD.TCGA.49.AAR9.01A.21R.A41B.07	65.3614	LUAD.TCGA.49.AAR9.01A.21R.A41B.07	40.4706
LUAD.TCGA.49.AARE.01A.11R.A41B.07	66.0074	LUAD.TCGA.49.AARE.01A.11R.A41B.07	22.9923	LUAD.TCGA.49.AARE.01A.11R.A41B.07	54.8284	LUAD.TCGA.49.AARE.01A.11R.A41B.07	39.759	LUAD.TCGA.49.AARE.01A.11R.A41B.07	31.8873	LUAD.TCGA.49.AARE.01A.11R.A41B.07	53.3159	LUAD.TCGA.49.AARE.01A.11R.A41B.07	64.0056	LUAD.TCGA.49.AARE.01A.11R.A41B.07	34.0559	LUAD.TCGA.49.AARE.01A.11R.A41B.07	47.4617	LUAD.TCGA.49.AARE.01A.11R.A41B.07	35.4777
LUAD.TCGA.49.AARN.01A.21R.A41B.07	68.7444	LUAD.TCGA.49.AARN.01A.21R.A41B.07	43.9458	LUAD.TCGA.49.AARN.01A.21R.A41B.07	46.8715	LUAD.TCGA.49.AARN.01A.21R.A41B.07	44.9949	LUAD.TCGA.49.AARN.01A.21R.A41B.07	34.8253	LUAD.TCGA.49.AARN.01A.21R.A41B.07	36.7375	LUAD.TCGA.49.AARN.01A.21R.A41B.07	79.3388	LUAD.TCGA.49.AARN.01A.21R.A41B.07	38.6269	LUAD.TCGA.49.AARN.01A.21R.A41B.07	59.7108	LUAD.TCGA.49.AARN.01A.21R.A41B.07	36.63
LUAD.TCGA.49.AARQ.01A.11R.A41B.07	68.3482	LUAD.TCGA.49.AARQ.01A.11R.A41B.07	42.2859	LUAD.TCGA.49.AARQ.01A.11R.A41B.07	44.4793	LUAD.TCGA.49.AARQ.01A.11R.A41B.07	43.9291	LUAD.TCGA.49.AARQ.01A.11R.A41B.07	46.6006	LUAD.TCGA.49.AARQ.01A.11R.A41B.07	58.1587	LUAD.TCGA.49.AARQ.01A.11R.A41B.07	68.42	LUAD.TCGA.49.AARQ.01A.11R.A41B.07	27.4057	LUAD.TCGA.49.AARQ.01A.11R.A41B.07	63.2593	LUAD.TCGA.49.AARQ.01A.11R.A41B.07	33.2582
LUAD.TCGA.49.AARR.01A.11R.A41B.07	67.5082	LUAD.TCGA.49.AARR.01A.11R.A41B.07	44.2746	LUAD.TCGA.49.AARR.01A.11R.A41B.07	47.9442	LUAD.TCGA.49.AARR.01A.11R.A41B.07	41.4571	LUAD.TCGA.49.AARR.01A.11R.A41B.07	55.8419	LUAD.TCGA.49.AARR.01A.11R.A41B.07	39.4721	LUAD.TCGA.49.AARR.01A.11R.A41B.07	73.4069	LUAD.TCGA.49.AARR.01A.11R.A41B.07	47.4524	LUAD.TCGA.49.AARR.01A.11R.A41B.07	61.661	LUAD.TCGA.49.AARR.01A.11R.A41B.07	42.0669
KIRP.TCGA.4A.A93W.01A.11R.A37K.07	59.5277	KIRP.TCGA.4A.A93W.01A.11R.A37K.07	46.0373	KIRP.TCGA.4A.A93W.01A.11R.A37K.07	61.1187	KIRP.TCGA.4A.A93W.01A.11R.A37K.07	51.8687	KIRP.TCGA.4A.A93W.01A.11R.A37K.07	61.347	KIRP.TCGA.4A.A93W.01A.11R.A37K.07	33.546	KIRP.TCGA.4A.A93W.01A.11R.A37K.07	66.1379	KIRP.TCGA.4A.A93W.01A.11R.A37K.07	47.9648	KIRP.TCGA.4A.A93W.01A.11R.A37K.07	65.6938	KIRP.TCGA.4A.A93W.01A.11R.A37K.07	49.2023
KIRP.TCGA.4A.A93X.01A.11R.A37K.07	68.8269	KIRP.TCGA.4A.A93X.01A.11R.A37K.07	29.7436	KIRP.TCGA.4A.A93X.01A.11R.A37K.07	57.0662	KIRP.TCGA.4A.A93X.01A.11R.A37K.07	42.0004	KIRP.TCGA.4A.A93X.01A.11R.A37K.07	66.426	KIRP.TCGA.4A.A93X.01A.11R.A37K.07	52.4606	KIRP.TCGA.4A.A93X.01A.11R.A37K.07	70.6088	KIRP.TCGA.4A.A93X.01A.11R.A37K.07	38.7231	KIRP.TCGA.4A.A93X.01A.11R.A37K.07	48.8475	KIRP.TCGA.4A.A93X.01A.11R.A37K.07	36.0095
LUAD.TCGA.4B.A93V.01A.11R.A39D.07	65.943	LUAD.TCGA.4B.A93V.01A.11R.A39D.07	30.88	LUAD.TCGA.4B.A93V.01A.11R.A39D.07	46.8531	LUAD.TCGA.4B.A93V.01A.11R.A39D.07	32.3351	LUAD.TCGA.4B.A93V.01A.11R.A39D.07	62.4405	LUAD.TCGA.4B.A93V.01A.11R.A39D.07	50.9019	LUAD.TCGA.4B.A93V.01A.11R.A39D.07	73.3557	LUAD.TCGA.4B.A93V.01A.11R.A39D.07	29.1635	LUAD.TCGA.4B.A93V.01A.11R.A39D.07	57.3483	LUAD.TCGA.4B.A93V.01A.11R.A39D.07	31.0098
THCA.TCGA.4C.A93U.01A.11R.A39I.07	64.2479	THCA.TCGA.4C.A93U.01A.11R.A39I.07	60.762	THCA.TCGA.4C.A93U.01A.11R.A39I.07	54.2019	THCA.TCGA.4C.A93U.01A.11R.A39I.07	62.9045	THCA.TCGA.4C.A93U.01A.11R.A39I.07	56.1749	THCA.TCGA.4C.A93U.01A.11R.A39I.07	36.069	THCA.TCGA.4C.A93U.01A.11R.A39I.07	79.4292	THCA.TCGA.4C.A93U.01A.11R.A39I.07	51.3162	THCA.TCGA.4C.A93U.01A.11R.A39I.07	65.4302	THCA.TCGA.4C.A93U.01A.11R.A39I.07	51.9485
UCEC.TCGA.4E.A92E.01A.11R.A37O.07	64.0837	UCEC.TCGA.4E.A92E.01A.11R.A37O.07	43.4585	UCEC.TCGA.4E.A92E.01A.11R.A37O.07	60.9728	UCEC.TCGA.4E.A92E.01A.11R.A37O.07	47.2048	UCEC.TCGA.4E.A92E.01A.11R.A37O.07	65.4126	UCEC.TCGA.4E.A92E.01A.11R.A37O.07	48.6899	UCEC.TCGA.4E.A92E.01A.11R.A37O.07	77.0176	UCEC.TCGA.4E.A92E.01A.11R.A37O.07	50.8201	UCEC.TCGA.4E.A92E.01A.11R.A37O.07	67.1423	UCEC.TCGA.4E.A92E.01A.11R.A37O.07	57.3415
CHOL.TCGA.4G.AAZO.01A.12R.A41I.07	65.1273	CHOL.TCGA.4G.AAZO.01A.12R.A41I.07	42.9803	CHOL.TCGA.4G.AAZO.01A.12R.A41I.07	53.3949	CHOL.TCGA.4G.AAZO.01A.12R.A41I.07	55.7745	CHOL.TCGA.4G.AAZO.01A.12R.A41I.07	49.032	CHOL.TCGA.4G.AAZO.01A.12R.A41I.07	36.1775	CHOL.TCGA.4G.AAZO.01A.12R.A41I.07	79.6449	CHOL.TCGA.4G.AAZO.01A.12R.A41I.07	40.0105	CHOL.TCGA.4G.AAZO.01A.12R.A41I.07	57.0707	CHOL.TCGA.4G.AAZO.01A.12R.A41I.07	33.3398
CHOL.TCGA.4G.AAZT.01A.11R.A41I.07	64.7074	CHOL.TCGA.4G.AAZT.01A.11R.A41I.07	43.6567	CHOL.TCGA.4G.AAZT.01A.11R.A41I.07	50.9688	CHOL.TCGA.4G.AAZT.01A.11R.A41I.07	51.3092	CHOL.TCGA.4G.AAZT.01A.11R.A41I.07	56.9157	CHOL.TCGA.4G.AAZT.01A.11R.A41I.07	37.3946	CHOL.TCGA.4G.AAZT.01A.11R.A41I.07	74.3619	CHOL.TCGA.4G.AAZT.01A.11R.A41I.07	53.722	CHOL.TCGA.4G.AAZT.01A.11R.A41I.07	61.2195	CHOL.TCGA.4G.AAZT.01A.11R.A41I.07	36.9566
BRCA.TCGA.4H.AAAK.01A.12R.A41B.07	52.756	BRCA.TCGA.4H.AAAK.01A.12R.A41B.07	44.5673	BRCA.TCGA.4H.AAAK.01A.12R.A41B.07	27.6553	BRCA.TCGA.4H.AAAK.01A.12R.A41B.07	39.4827	BRCA.TCGA.4H.AAAK.01A.12R.A41B.07	56.4263	BRCA.TCGA.4H.AAAK.01A.12R.A41B.07	43.3639	BRCA.TCGA.4H.AAAK.01A.12R.A41B.07	58.7082	BRCA.TCGA.4H.AAAK.01A.12R.A41B.07	58.9191	BRCA.TCGA.4H.AAAK.01A.12R.A41B.07	65.6245	BRCA.TCGA.4H.AAAK.01A.12R.A41B.07	52.4512
CESC.TCGA.4J.AA1J.01A.21R.A38B.07	54.6442	CESC.TCGA.4J.AA1J.01A.21R.A38B.07	23.5393	CESC.TCGA.4J.AA1J.01A.21R.A38B.07	53.6022	CESC.TCGA.4J.AA1J.01A.21R.A38B.07	68.275	CESC.TCGA.4J.AA1J.01A.21R.A38B.07	17.2776	CESC.TCGA.4J.AA1J.01A.21R.A38B.07	19.7897	CESC.TCGA.4J.AA1J.01A.21R.A38B.07	74.582	CESC.TCGA.4J.AA1J.01A.21R.A38B.07	43.8647	CESC.TCGA.4J.AA1J.01A.21R.A38B.07	63.8827	CESC.TCGA.4J.AA1J.01A.21R.A38B.07	38.6745
TGCT.TCGA.4K.AA1G.01A.11R.A430.07	63.1471	TGCT.TCGA.4K.AA1G.01A.11R.A430.07	44.8229	TGCT.TCGA.4K.AA1G.01A.11R.A430.07	45.0343	TGCT.TCGA.4K.AA1G.01A.11R.A430.07	44.416	TGCT.TCGA.4K.AA1G.01A.11R.A430.07	73.7009	TGCT.TCGA.4K.AA1G.01A.11R.A430.07	71.755	TGCT.TCGA.4K.AA1G.01A.11R.A430.07	69.2587	TGCT.TCGA.4K.AA1G.01A.11R.A430.07	47.1525	TGCT.TCGA.4K.AA1G.01A.11R.A430.07	58.9179	TGCT.TCGA.4K.AA1G.01A.11R.A430.07	33.5413
TGCT.TCGA.4K.AAAL.01A.11R.A430.07	57.3747	TGCT.TCGA.4K.AAAL.01A.11R.A430.07	35.9752	TGCT.TCGA.4K.AAAL.01A.11R.A430.07	42.7431	TGCT.TCGA.4K.AAAL.01A.11R.A430.07	51.1376	TGCT.TCGA.4K.AAAL.01A.11R.A430.07	70.2494	TGCT.TCGA.4K.AAAL.01A.11R.A430.07	63.2509	TGCT.TCGA.4K.AAAL.01A.11R.A430.07	69.3463	TGCT.TCGA.4K.AAAL.01A.11R.A430.07	51.2315	TGCT.TCGA.4K.AAAL.01A.11R.A430.07	60.2475	TGCT.TCGA.4K.AAAL.01A.11R.A430.07	34.8648
COAD.TCGA.4N.A93T.01A.11R.A37K.07	62.9225	COAD.TCGA.4N.A93T.01A.11R.A37K.07	21.1204	COAD.TCGA.4N.A93T.01A.11R.A37K.07	46.8148	COAD.TCGA.4N.A93T.01A.11R.A37K.07	42.3205	COAD.TCGA.4N.A93T.01A.11R.A37K.07	41.5066	COAD.TCGA.4N.A93T.01A.11R.A37K.07	40.2229	COAD.TCGA.4N.A93T.01A.11R.A37K.07	74.9928	COAD.TCGA.4N.A93T.01A.11R.A37K.07	34.3865	COAD.TCGA.4N.A93T.01A.11R.A37K.07	52.1782	COAD.TCGA.4N.A93T.01A.11R.A37K.07	30.1649
HNSC.TCGA.4P.AA8J.01A.11R.A39I.07	46.6174	HNSC.TCGA.4P.AA8J.01A.11R.A39I.07	39.9602	HNSC.TCGA.4P.AA8J.01A.11R.A39I.07	54.8563	HNSC.TCGA.4P.AA8J.01A.11R.A39I.07	63.5834	HNSC.TCGA.4P.AA8J.01A.11R.A39I.07	48.4095	HNSC.TCGA.4P.AA8J.01A.11R.A39I.07	26.3024	HNSC.TCGA.4P.AA8J.01A.11R.A39I.07	71.7332	HNSC.TCGA.4P.AA8J.01A.11R.A39I.07	57.9481	HNSC.TCGA.4P.AA8J.01A.11R.A39I.07	65.6005	HNSC.TCGA.4P.AA8J.01A.11R.A39I.07	54.3533
LIHC.TCGA.4R.AA8I.01A.11R.A38B.07	61.8574	LIHC.TCGA.4R.AA8I.01A.11R.A38B.07	29.1928	LIHC.TCGA.4R.AA8I.01A.11R.A38B.07	49.6709	LIHC.TCGA.4R.AA8I.01A.11R.A38B.07	38.5814	LIHC.TCGA.4R.AA8I.01A.11R.A38B.07	57.3783	LIHC.TCGA.4R.AA8I.01A.11R.A38B.07	40.5474	LIHC.TCGA.4R.AA8I.01A.11R.A38B.07	81.2542	LIHC.TCGA.4R.AA8I.01A.11R.A38B.07	52.4135	LIHC.TCGA.4R.AA8I.01A.11R.A38B.07	37.8005	LIHC.TCGA.4R.AA8I.01A.11R.A38B.07	22.2031
COAD.TCGA.4T.AA8H.01A.11R.A41B.07	65.5689	COAD.TCGA.4T.AA8H.01A.11R.A41B.07	21.1156	COAD.TCGA.4T.AA8H.01A.11R.A41B.07	39.3765	COAD.TCGA.4T.AA8H.01A.11R.A41B.07	38.2084	COAD.TCGA.4T.AA8H.01A.11R.A41B.07	39.7857	COAD.TCGA.4T.AA8H.01A.11R.A41B.07	42.5802	COAD.TCGA.4T.AA8H.01A.11R.A41B.07	78.3505	COAD.TCGA.4T.AA8H.01A.11R.A41B.07	40.8283	COAD.TCGA.4T.AA8H.01A.11R.A41B.07	43.2621	COAD.TCGA.4T.AA8H.01A.11R.A41B.07	28.3098
THYM.TCGA.4V.A9QJ.01A.11R.A42C.07	67.3274	THYM.TCGA.4V.A9QJ.01A.11R.A42C.07	37.3165	THYM.TCGA.4V.A9QJ.01A.11R.A42C.07	41.3393	THYM.TCGA.4V.A9QJ.01A.11R.A42C.07	48.6345	THYM.TCGA.4V.A9QJ.01A.11R.A42C.07	83.5957	THYM.TCGA.4V.A9QJ.01A.11R.A42C.07	82.5591	THYM.TCGA.4V.A9QJ.01A.11R.A42C.07	68.5753	THYM.TCGA.4V.A9QJ.01A.11R.A42C.07	46.9337	THYM.TCGA.4V.A9QJ.01A.11R.A42C.07	58.4437	THYM.TCGA.4V.A9QJ.01A.11R.A42C.07	29.0128
THYM.TCGA.4V.A9QL.01A.11R.A42C.07	51.3984	THYM.TCGA.4V.A9QL.01A.11R.A42C.07	48.1009	THYM.TCGA.4V.A9QL.01A.11R.A42C.07	39.5589	THYM.TCGA.4V.A9QL.01A.11R.A42C.07	50.7802	THYM.TCGA.4V.A9QL.01A.11R.A42C.07	81.3676	THYM.TCGA.4V.A9QL.01A.11R.A42C.07	64.9767	THYM.TCGA.4V.A9QL.01A.11R.A42C.07	65.728	THYM.TCGA.4V.A9QL.01A.11R.A42C.07	64.7542	THYM.TCGA.4V.A9QL.01A.11R.A42C.07	60.68	THYM.TCGA.4V.A9QL.01A.11R.A42C.07	43.0309
THYM.TCGA.4V.A9QM.01A.11R.A42C.07	58.6477	THYM.TCGA.4V.A9QM.01A.11R.A42C.07	44.9706	THYM.TCGA.4V.A9QM.01A.11R.A42C.07	42.7129	THYM.TCGA.4V.A9QM.01A.11R.A42C.07	50.4955	THYM.TCGA.4V.A9QM.01A.11R.A42C.07	78.9586	THYM.TCGA.4V.A9QM.01A.11R.A42C.07	68.8982	THYM.TCGA.4V.A9QM.01A.11R.A42C.07	59.93	THYM.TCGA.4V.A9QM.01A.11R.A42C.07	64.6642	THYM.TCGA.4V.A9QM.01A.11R.A42C.07	55.9514	THYM.TCGA.4V.A9QM.01A.11R.A42C.07	48.156
THYM.TCGA.4V.A9QN.01A.11R.A42C.07	44.0335	THYM.TCGA.4V.A9QN.01A.11R.A42C.07	29.3717	THYM.TCGA.4V.A9QN.01A.11R.A42C.07	60.0725	THYM.TCGA.4V.A9QN.01A.11R.A42C.07	45.7805	THYM.TCGA.4V.A9QN.01A.11R.A42C.07	48.4701	THYM.TCGA.4V.A9QN.01A.11R.A42C.07	13.1134	THYM.TCGA.4V.A9QN.01A.11R.A42C.07	77.4545	THYM.TCGA.4V.A9QN.01A.11R.A42C.07	45.8483	THYM.TCGA.4V.A9QN.01A.11R.A42C.07	59.374	THYM.TCGA.4V.A9QN.01A.11R.A42C.07	46.1737
THYM.TCGA.4V.A9QW.01A.11R.A42C.07	62.9401	THYM.TCGA.4V.A9QW.01A.11R.A42C.07	49.4554	THYM.TCGA.4V.A9QW.01A.11R.A42C.07	46.3354	THYM.TCGA.4V.A9QW.01A.11R.A42C.07	49.3906	THYM.TCGA.4V.A9QW.01A.11R.A42C.07	62.4772	THYM.TCGA.4V.A9QW.01A.11R.A42C.07	51.8433	THYM.TCGA.4V.A9QW.01A.11R.A42C.07	69.0105	THYM.TCGA.4V.A9QW.01A.11R.A42C.07	45.4712	THYM.TCGA.4V.A9QW.01A.11R.A42C.07	58.047	THYM.TCGA.4V.A9QW.01A.11R.A42C.07	36.9338
THYM.TCGA.4X.A9FA.01A.11R.A42C.07	48.4584	THYM.TCGA.4X.A9FA.01A.11R.A42C.07	39.0201	THYM.TCGA.4X.A9FA.01A.11R.A42C.07	52.2835	THYM.TCGA.4X.A9FA.01A.11R.A42C.07	48.5709	THYM.TCGA.4X.A9FA.01A.11R.A42C.07	64.145	THYM.TCGA.4X.A9FA.01A.11R.A42C.07	36.827	THYM.TCGA.4X.A9FA.01A.11R.A42C.07	73.4153	THYM.TCGA.4X.A9FA.01A.11R.A42C.07	65.3284	THYM.TCGA.4X.A9FA.01A.11R.A42C.07	54.5301	THYM.TCGA.4X.A9FA.01A.11R.A42C.07	56.0097
THYM.TCGA.4X.A9FD.01A.11R.A42C.07	57.8328	THYM.TCGA.4X.A9FD.01A.11R.A42C.07	37.8658	THYM.TCGA.4X.A9FD.01A.11R.A42C.07	39.9303	THYM.TCGA.4X.A9FD.01A.11R.A42C.07	50.3532	THYM.TCGA.4X.A9FD.01A.11R.A42C.07	71.5761	THYM.TCGA.4X.A9FD.01A.11R.A42C.07	62.8925	THYM.TCGA.4X.A9FD.01A.11R.A42C.07	66.4	THYM.TCGA.4X.A9FD.01A.11R.A42C.07	52.4116	THYM.TCGA.4X.A9FD.01A.11R.A42C.07	58.8066	THYM.TCGA.4X.A9FD.01A.11R.A42C.07	32.2338
BLCA.TCGA.4Z.AA7M.01A.11R.A39I.07	63.5892	BLCA.TCGA.4Z.AA7M.01A.11R.A39I.07	36.29	BLCA.TCGA.4Z.AA7M.01A.11R.A39I.07	51.1657	BLCA.TCGA.4Z.AA7M.01A.11R.A39I.07	45.825	BLCA.TCGA.4Z.AA7M.01A.11R.A39I.07	51.2302	BLCA.TCGA.4Z.AA7M.01A.11R.A39I.07	49.5608	BLCA.TCGA.4Z.AA7M.01A.11R.A39I.07	65.5414	BLCA.TCGA.4Z.AA7M.01A.11R.A39I.07	49.7668	BLCA.TCGA.4Z.AA7M.01A.11R.A39I.07	57.4502	BLCA.TCGA.4Z.AA7M.01A.11R.A39I.07	38.381
BLCA.TCGA.4Z.AA7O.01A.31R.A39I.07	57.2361	BLCA.TCGA.4Z.AA7O.01A.31R.A39I.07	33.5723	BLCA.TCGA.4Z.AA7O.01A.31R.A39I.07	47.773	BLCA.TCGA.4Z.AA7O.01A.31R.A39I.07	61.1826	BLCA.TCGA.4Z.AA7O.01A.31R.A39I.07	25.267	BLCA.TCGA.4Z.AA7O.01A.31R.A39I.07	17.432	BLCA.TCGA.4Z.AA7O.01A.31R.A39I.07	79.3075	BLCA.TCGA.4Z.AA7O.01A.31R.A39I.07	44.2217	BLCA.TCGA.4Z.AA7O.01A.31R.A39I.07	56.3134	BLCA.TCGA.4Z.AA7O.01A.31R.A39I.07	36.097
BLCA.TCGA.4Z.AA7R.01A.11R.A39I.07	57.4591	BLCA.TCGA.4Z.AA7R.01A.11R.A39I.07	32.1599	BLCA.TCGA.4Z.AA7R.01A.11R.A39I.07	45.7676	BLCA.TCGA.4Z.AA7R.01A.11R.A39I.07	37.8472	BLCA.TCGA.4Z.AA7R.01A.11R.A39I.07	72.1472	BLCA.TCGA.4Z.AA7R.01A.11R.A39I.07	89.4734	BLCA.TCGA.4Z.AA7R.01A.11R.A39I.07	75.0853	BLCA.TCGA.4Z.AA7R.01A.11R.A39I.07	52.4715	BLCA.TCGA.4Z.AA7R.01A.11R.A39I.07	58.6953	BLCA.TCGA.4Z.AA7R.01A.11R.A39I.07	37.0451
BLCA.TCGA.4Z.AA7S.01A.11R.A39I.07	55.2175	BLCA.TCGA.4Z.AA7S.01A.11R.A39I.07	31.6574	BLCA.TCGA.4Z.AA7S.01A.11R.A39I.07	47.3838	BLCA.TCGA.4Z.AA7S.01A.11R.A39I.07	58.9096	BLCA.TCGA.4Z.AA7S.01A.11R.A39I.07	29.0059	BLCA.TCGA.4Z.AA7S.01A.11R.A39I.07	34.9104	BLCA.TCGA.4Z.AA7S.01A.11R.A39I.07	74.6308	BLCA.TCGA.4Z.AA7S.01A.11R.A39I.07	41.0879	BLCA.TCGA.4Z.AA7S.01A.11R.A39I.07	56.0047	BLCA.TCGA.4Z.AA7S.01A.11R.A39I.07	35.7049
BLCA.TCGA.4Z.AA7W.01A.11R.A39I.07	62.109	BLCA.TCGA.4Z.AA7W.01A.11R.A39I.07	40.2391	BLCA.TCGA.4Z.AA7W.01A.11R.A39I.07	56.3583	BLCA.TCGA.4Z.AA7W.01A.11R.A39I.07	51.4321	BLCA.TCGA.4Z.AA7W.01A.11R.A39I.07	50.046	BLCA.TCGA.4Z.AA7W.01A.11R.A39I.07	32.5033	BLCA.TCGA.4Z.AA7W.01A.11R.A39I.07	72.5095	BLCA.TCGA.4Z.AA7W.01A.11R.A39I.07	42.1711	BLCA.TCGA.4Z.AA7W.01A.11R.A39I.07	59.9449	BLCA.TCGA.4Z.AA7W.01A.11R.A39I.07	39.772
BLCA.TCGA.4Z.AA7Y.01A.11R.A39I.07	54.6891	BLCA.TCGA.4Z.AA7Y.01A.11R.A39I.07	32.5713	BLCA.TCGA.4Z.AA7Y.01A.11R.A39I.07	51.2947	BLCA.TCGA.4Z.AA7Y.01A.11R.A39I.07	66.6749	BLCA.TCGA.4Z.AA7Y.01A.11R.A39I.07	33.7283	BLCA.TCGA.4Z.AA7Y.01A.11R.A39I.07	28.1432	BLCA.TCGA.4Z.AA7Y.01A.11R.A39I.07	78.641	BLCA.TCGA.4Z.AA7Y.01A.11R.A39I.07	45.594	BLCA.TCGA.4Z.AA7Y.01A.11R.A39I.07	63.0976	BLCA.TCGA.4Z.AA7Y.01A.11R.A39I.07	36.3822
BLCA.TCGA.4Z.AA80.01A.11R.A39I.07	66.9811	BLCA.TCGA.4Z.AA80.01A.11R.A39I.07	38.0392	BLCA.TCGA.4Z.AA80.01A.11R.A39I.07	50.4167	BLCA.TCGA.4Z.AA80.01A.11R.A39I.07	42.2354	BLCA.TCGA.4Z.AA80.01A.11R.A39I.07	84.418	BLCA.TCGA.4Z.AA80.01A.11R.A39I.07	74.8484	BLCA.TCGA.4Z.AA80.01A.11R.A39I.07	71.5144	BLCA.TCGA.4Z.AA80.01A.11R.A39I.07	44.1273	BLCA.TCGA.4Z.AA80.01A.11R.A39I.07	47.7353	BLCA.TCGA.4Z.AA80.01A.11R.A39I.07	27.0901
BLCA.TCGA.4Z.AA81.01A.11R.A39I.07	61.2416	BLCA.TCGA.4Z.AA81.01A.11R.A39I.07	37.8496	BLCA.TCGA.4Z.AA81.01A.11R.A39I.07	57.0329	BLCA.TCGA.4Z.AA81.01A.11R.A39I.07	64.6334	BLCA.TCGA.4Z.AA81.01A.11R.A39I.07	40.6396	BLCA.TCGA.4Z.AA81.01A.11R.A39I.07	28.1832	BLCA.TCGA.4Z.AA81.01A.11R.A39I.07	82.2713	BLCA.TCGA.4Z.AA81.01A.11R.A39I.07	39.9095	BLCA.TCGA.4Z.AA81.01A.11R.A39I.07	52.8397	BLCA.TCGA.4Z.AA81.01A.11R.A39I.07	37.9638
BLCA.TCGA.4Z.AA82.01A.11R.A39I.07	61.1077	BLCA.TCGA.4Z.AA82.01A.11R.A39I.07	38.3874	BLCA.TCGA.4Z.AA82.01A.11R.A39I.07	63.8375	BLCA.TCGA.4Z.AA82.01A.11R.A39I.07	65.1822	BLCA.TCGA.4Z.AA82.01A.11R.A39I.07	63.0984	BLCA.TCGA.4Z.AA82.01A.11R.A39I.07	60.6109	BLCA.TCGA.4Z.AA82.01A.11R.A39I.07	77.4663	BLCA.TCGA.4Z.AA82.01A.11R.A39I.07	55.5115	BLCA.TCGA.4Z.AA82.01A.11R.A39I.07	62.722	BLCA.TCGA.4Z.AA82.01A.11R.A39I.07	49.6777
BLCA.TCGA.4Z.AA83.01A.11R.A39I.07	63.7235	BLCA.TCGA.4Z.AA83.01A.11R.A39I.07	41.2839	BLCA.TCGA.4Z.AA83.01A.11R.A39I.07	52.4742	BLCA.TCGA.4Z.AA83.01A.11R.A39I.07	64.2829	BLCA.TCGA.4Z.AA83.01A.11R.A39I.07	32.0012	BLCA.TCGA.4Z.AA83.01A.11R.A39I.07	22.5719	BLCA.TCGA.4Z.AA83.01A.11R.A39I.07	76.8284	BLCA.TCGA.4Z.AA83.01A.11R.A39I.07	51.9775	BLCA.TCGA.4Z.AA83.01A.11R.A39I.07	58.1642	BLCA.TCGA.4Z.AA83.01A.11R.A39I.07	39.1223
BLCA.TCGA.4Z.AA84.01A.11R.A39I.07	69.3497	BLCA.TCGA.4Z.AA84.01A.11R.A39I.07	47.1291	BLCA.TCGA.4Z.AA84.01A.11R.A39I.07	51.9372	BLCA.TCGA.4Z.AA84.01A.11R.A39I.07	36.5899	BLCA.TCGA.4Z.AA84.01A.11R.A39I.07	70.6956	BLCA.TCGA.4Z.AA84.01A.11R.A39I.07	72.9457	BLCA.TCGA.4Z.AA84.01A.11R.A39I.07	76.0213	BLCA.TCGA.4Z.AA84.01A.11R.A39I.07	30.1886	BLCA.TCGA.4Z.AA84.01A.11R.A39I.07	65.0856	BLCA.TCGA.4Z.AA84.01A.11R.A39I.07	41.874
BLCA.TCGA.4Z.AA87.01A.11R.A39I.07	58.698	BLCA.TCGA.4Z.AA87.01A.11R.A39I.07	41.825	BLCA.TCGA.4Z.AA87.01A.11R.A39I.07	53.2415	BLCA.TCGA.4Z.AA87.01A.11R.A39I.07	38.5624	BLCA.TCGA.4Z.AA87.01A.11R.A39I.07	77.0242	BLCA.TCGA.4Z.AA87.01A.11R.A39I.07	91.6814	BLCA.TCGA.4Z.AA87.01A.11R.A39I.07	62.2769	BLCA.TCGA.4Z.AA87.01A.11R.A39I.07	48.9514	BLCA.TCGA.4Z.AA87.01A.11R.A39I.07	50.2897	BLCA.TCGA.4Z.AA87.01A.11R.A39I.07	38.1988
BLCA.TCGA.4Z.AA89.01A.11R.A39I.07	57.5195	BLCA.TCGA.4Z.AA89.01A.11R.A39I.07	33.1854	BLCA.TCGA.4Z.AA89.01A.11R.A39I.07	46.6731	BLCA.TCGA.4Z.AA89.01A.11R.A39I.07	61.2432	BLCA.TCGA.4Z.AA89.01A.11R.A39I.07	29.2568	BLCA.TCGA.4Z.AA89.01A.11R.A39I.07	21.3397	BLCA.TCGA.4Z.AA89.01A.11R.A39I.07	70.284	BLCA.TCGA.4Z.AA89.01A.11R.A39I.07	45.5805	BLCA.TCGA.4Z.AA89.01A.11R.A39I.07	53.4314	BLCA.TCGA.4Z.AA89.01A.11R.A39I.07	34.179
LUAD.TCGA.50.5051.01A.21R.1858.07	70.1561	LUAD.TCGA.50.5051.01A.21R.1858.07	26.9053	LUAD.TCGA.50.5051.01A.21R.1858.07	42.9102	LUAD.TCGA.50.5051.01A.21R.1858.07	38.4321	LUAD.TCGA.50.5051.01A.21R.1858.07	47.5416	LUAD.TCGA.50.5051.01A.21R.1858.07	49.836	LUAD.TCGA.50.5051.01A.21R.1858.07	67.1603	LUAD.TCGA.50.5051.01A.21R.1858.07	31.9642	LUAD.TCGA.50.5051.01A.21R.1858.07	56.5409	LUAD.TCGA.50.5051.01A.21R.1858.07	33.5679
LUAD.TCGA.50.5066.02A.11R.2090.07	59.2852	LUAD.TCGA.50.5066.02A.11R.2090.07	33.0435	LUAD.TCGA.50.5066.02A.11R.2090.07	59.8578	LUAD.TCGA.50.5066.02A.11R.2090.07	49.4938	LUAD.TCGA.50.5066.02A.11R.2090.07	87.735	LUAD.TCGA.50.5066.02A.11R.2090.07	80.9699	LUAD.TCGA.50.5066.02A.11R.2090.07	72.7187	LUAD.TCGA.50.5066.02A.11R.2090.07	51.1209	LUAD.TCGA.50.5066.02A.11R.2090.07	66.0172	LUAD.TCGA.50.5066.02A.11R.2090.07	48.2489
LUAD.TCGA.50.5072.01A.21R.1858.07	71.2275	LUAD.TCGA.50.5072.01A.21R.1858.07	26.8052	LUAD.TCGA.50.5072.01A.21R.1858.07	51.3077	LUAD.TCGA.50.5072.01A.21R.1858.07	41.7505	LUAD.TCGA.50.5072.01A.21R.1858.07	62.4144	LUAD.TCGA.50.5072.01A.21R.1858.07	78.7169	LUAD.TCGA.50.5072.01A.21R.1858.07	80.4764	LUAD.TCGA.50.5072.01A.21R.1858.07	41.0852	LUAD.TCGA.50.5072.01A.21R.1858.07	57.269	LUAD.TCGA.50.5072.01A.21R.1858.07	36.1608
LUAD.TCGA.50.5930.01A.11R.1755.07	72.8363	LUAD.TCGA.50.5930.01A.11R.1755.07	54.1628	LUAD.TCGA.50.5930.01A.11R.1755.07	57.4553	LUAD.TCGA.50.5930.01A.11R.1755.07	35.6789	LUAD.TCGA.50.5930.01A.11R.1755.07	35.501	LUAD.TCGA.50.5930.01A.11R.1755.07	40.5933	LUAD.TCGA.50.5930.01A.11R.1755.07	81.8096	LUAD.TCGA.50.5930.01A.11R.1755.07	41.6692	LUAD.TCGA.50.5930.01A.11R.1755.07	59.3694	LUAD.TCGA.50.5930.01A.11R.1755.07	40.5536
LUAD.TCGA.50.5931.01A.11R.1755.07	62.4903	LUAD.TCGA.50.5931.01A.11R.1755.07	32.0553	LUAD.TCGA.50.5931.01A.11R.1755.07	55.0481	LUAD.TCGA.50.5931.01A.11R.1755.07	40.75	LUAD.TCGA.50.5931.01A.11R.1755.07	66.8563	LUAD.TCGA.50.5931.01A.11R.1755.07	61.582	LUAD.TCGA.50.5931.01A.11R.1755.07	81.8447	LUAD.TCGA.50.5931.01A.11R.1755.07	50.3687	LUAD.TCGA.50.5931.01A.11R.1755.07	68.2333	LUAD.TCGA.50.5931.01A.11R.1755.07	47.013
LUAD.TCGA.50.5932.01A.11R.1755.07	65.1446	LUAD.TCGA.50.5932.01A.11R.1755.07	44.2972	LUAD.TCGA.50.5932.01A.11R.1755.07	55.4771	LUAD.TCGA.50.5932.01A.11R.1755.07	53.8659	LUAD.TCGA.50.5932.01A.11R.1755.07	29.5021	LUAD.TCGA.50.5932.01A.11R.1755.07	38.4661	LUAD.TCGA.50.5932.01A.11R.1755.07	65.9	LUAD.TCGA.50.5932.01A.11R.1755.07	27.6592	LUAD.TCGA.50.5932.01A.11R.1755.07	57.4636	LUAD.TCGA.50.5932.01A.11R.1755.07	31.8571
LUAD.TCGA.50.5933.01A.11R.1755.07	60.9666	LUAD.TCGA.50.5933.01A.11R.1755.07	73.6115	LUAD.TCGA.50.5933.01A.11R.1755.07	58.0548	LUAD.TCGA.50.5933.01A.11R.1755.07	51.7567	LUAD.TCGA.50.5933.01A.11R.1755.07	61.7387	LUAD.TCGA.50.5933.01A.11R.1755.07	53.9282	LUAD.TCGA.50.5933.01A.11R.1755.07	78.2566	LUAD.TCGA.50.5933.01A.11R.1755.07	55.5453	LUAD.TCGA.50.5933.01A.11R.1755.07	67.786	LUAD.TCGA.50.5933.01A.11R.1755.07	61.0176
LUAD.TCGA.50.5935.01A.11R.1755.07	66.4176	LUAD.TCGA.50.5935.01A.11R.1755.07	36.0914	LUAD.TCGA.50.5935.01A.11R.1755.07	53.7472	LUAD.TCGA.50.5935.01A.11R.1755.07	44.4775	LUAD.TCGA.50.5935.01A.11R.1755.07	48.0495	LUAD.TCGA.50.5935.01A.11R.1755.07	44.1983	LUAD.TCGA.50.5935.01A.11R.1755.07	59.7586	LUAD.TCGA.50.5935.01A.11R.1755.07	35.5873	LUAD.TCGA.50.5935.01A.11R.1755.07	61.9588	LUAD.TCGA.50.5935.01A.11R.1755.07	36.4241
LUAD.TCGA.50.5936.01A.11R.1628.07	71.0748	LUAD.TCGA.50.5936.01A.11R.1628.07	49.9639	LUAD.TCGA.50.5936.01A.11R.1628.07	53.1827	LUAD.TCGA.50.5936.01A.11R.1628.07	45.7061	LUAD.TCGA.50.5936.01A.11R.1628.07	48.2628	LUAD.TCGA.50.5936.01A.11R.1628.07	48.0219	LUAD.TCGA.50.5936.01A.11R.1628.07	77.4171	LUAD.TCGA.50.5936.01A.11R.1628.07	36.2465	LUAD.TCGA.50.5936.01A.11R.1628.07	57.5366	LUAD.TCGA.50.5936.01A.11R.1628.07	34.4919
LUAD.TCGA.50.5939.01A.11R.1628.07	65.3907	LUAD.TCGA.50.5939.01A.11R.1628.07	53.0197	LUAD.TCGA.50.5939.01A.11R.1628.07	57.548	LUAD.TCGA.50.5939.01A.11R.1628.07	58.0067	LUAD.TCGA.50.5939.01A.11R.1628.07	56.0397	LUAD.TCGA.50.5939.01A.11R.1628.07	47.9351	LUAD.TCGA.50.5939.01A.11R.1628.07	78.8597	LUAD.TCGA.50.5939.01A.11R.1628.07	46.2057	LUAD.TCGA.50.5939.01A.11R.1628.07	60.6205	LUAD.TCGA.50.5939.01A.11R.1628.07	36.7111
LUAD.TCGA.50.5942.01A.21R.1755.07	63.0764	LUAD.TCGA.50.5942.01A.21R.1755.07	41.5482	LUAD.TCGA.50.5942.01A.21R.1755.07	49.7673	LUAD.TCGA.50.5942.01A.21R.1755.07	49.9261	LUAD.TCGA.50.5942.01A.21R.1755.07	61.496	LUAD.TCGA.50.5942.01A.21R.1755.07	44.9901	LUAD.TCGA.50.5942.01A.21R.1755.07	72.8457	LUAD.TCGA.50.5942.01A.21R.1755.07	41.5875	LUAD.TCGA.50.5942.01A.21R.1755.07	63.8871	LUAD.TCGA.50.5942.01A.21R.1755.07	32.0229
LUAD.TCGA.50.5944.01A.11R.1755.07	62.7598	LUAD.TCGA.50.5944.01A.11R.1755.07	38.3441	LUAD.TCGA.50.5944.01A.11R.1755.07	52.3987	LUAD.TCGA.50.5944.01A.11R.1755.07	50.6717	LUAD.TCGA.50.5944.01A.11R.1755.07	58.0068	LUAD.TCGA.50.5944.01A.11R.1755.07	51.1156	LUAD.TCGA.50.5944.01A.11R.1755.07	62.8102	LUAD.TCGA.50.5944.01A.11R.1755.07	33.6793	LUAD.TCGA.50.5944.01A.11R.1755.07	64.2325	LUAD.TCGA.50.5944.01A.11R.1755.07	42.0791
LUAD.TCGA.50.5946.01A.11R.1755.07	62.8569	LUAD.TCGA.50.5946.01A.11R.1755.07	36.2906	LUAD.TCGA.50.5946.01A.11R.1755.07	55.66	LUAD.TCGA.50.5946.01A.11R.1755.07	41.7727	LUAD.TCGA.50.5946.01A.11R.1755.07	63.131	LUAD.TCGA.50.5946.01A.11R.1755.07	84.1101	LUAD.TCGA.50.5946.01A.11R.1755.07	73.9589	LUAD.TCGA.50.5946.01A.11R.1755.07	42.9033	LUAD.TCGA.50.5946.01A.11R.1755.07	61.5282	LUAD.TCGA.50.5946.01A.11R.1755.07	47.3002
LUAD.TCGA.50.5946.02A.11R.2090.07	59.9217	LUAD.TCGA.50.5946.02A.11R.2090.07	48.298	LUAD.TCGA.50.5946.02A.11R.2090.07	59.1736	LUAD.TCGA.50.5946.02A.11R.2090.07	59.3286	LUAD.TCGA.50.5946.02A.11R.2090.07	64.1483	LUAD.TCGA.50.5946.02A.11R.2090.07	69.2416	LUAD.TCGA.50.5946.02A.11R.2090.07	81.6082	LUAD.TCGA.50.5946.02A.11R.2090.07	49.8673	LUAD.TCGA.50.5946.02A.11R.2090.07	66.9067	LUAD.TCGA.50.5946.02A.11R.2090.07	57.1916
LUAD.TCGA.50.6591.01A.11R.1755.07	66.1944	LUAD.TCGA.50.6591.01A.11R.1755.07	74.0367	LUAD.TCGA.50.6591.01A.11R.1755.07	51.1715	LUAD.TCGA.50.6591.01A.11R.1755.07	52.2843	LUAD.TCGA.50.6591.01A.11R.1755.07	82.7877	LUAD.TCGA.50.6591.01A.11R.1755.07	88.0302	LUAD.TCGA.50.6591.01A.11R.1755.07	78.9878	LUAD.TCGA.50.6591.01A.11R.1755.07	70.2467	LUAD.TCGA.50.6591.01A.11R.1755.07	73.3128	LUAD.TCGA.50.6591.01A.11R.1755.07	70.4881
LUAD.TCGA.50.6593.01A.11R.1755.07	69.1825	LUAD.TCGA.50.6593.01A.11R.1755.07	43.4516	LUAD.TCGA.50.6593.01A.11R.1755.07	56.0408	LUAD.TCGA.50.6593.01A.11R.1755.07	50.3816	LUAD.TCGA.50.6593.01A.11R.1755.07	53.0483	LUAD.TCGA.50.6593.01A.11R.1755.07	48.7289	LUAD.TCGA.50.6593.01A.11R.1755.07	59.9836	LUAD.TCGA.50.6593.01A.11R.1755.07	30.7203	LUAD.TCGA.50.6593.01A.11R.1755.07	65.9181	LUAD.TCGA.50.6593.01A.11R.1755.07	46.764
LUAD.TCGA.50.6594.01A.11R.1755.07	71.9776	LUAD.TCGA.50.6594.01A.11R.1755.07	55.9476	LUAD.TCGA.50.6594.01A.11R.1755.07	56.2844	LUAD.TCGA.50.6594.01A.11R.1755.07	52.2169	LUAD.TCGA.50.6594.01A.11R.1755.07	53.3872	LUAD.TCGA.50.6594.01A.11R.1755.07	51.4333	LUAD.TCGA.50.6594.01A.11R.1755.07	79.8167	LUAD.TCGA.50.6594.01A.11R.1755.07	37.9685	LUAD.TCGA.50.6594.01A.11R.1755.07	67.3144	LUAD.TCGA.50.6594.01A.11R.1755.07	49.1203
LUAD.TCGA.50.6673.01A.11R.1949.07	72.5724	LUAD.TCGA.50.6673.01A.11R.1949.07	40.2514	LUAD.TCGA.50.6673.01A.11R.1949.07	48.7838	LUAD.TCGA.50.6673.01A.11R.1949.07	46.6558	LUAD.TCGA.50.6673.01A.11R.1949.07	61.0942	LUAD.TCGA.50.6673.01A.11R.1949.07	42.337	LUAD.TCGA.50.6673.01A.11R.1949.07	77.9565	LUAD.TCGA.50.6673.01A.11R.1949.07	37.6788	LUAD.TCGA.50.6673.01A.11R.1949.07	61.8524	LUAD.TCGA.50.6673.01A.11R.1949.07	39.9584
LUAD.TCGA.50.7109.01A.11R.2039.07	61.7124	LUAD.TCGA.50.7109.01A.11R.2039.07	31.8571	LUAD.TCGA.50.7109.01A.11R.2039.07	48.0466	LUAD.TCGA.50.7109.01A.11R.2039.07	37.2042	LUAD.TCGA.50.7109.01A.11R.2039.07	61.7302	LUAD.TCGA.50.7109.01A.11R.2039.07	55.546	LUAD.TCGA.50.7109.01A.11R.2039.07	58.3522	LUAD.TCGA.50.7109.01A.11R.2039.07	33.7636	LUAD.TCGA.50.7109.01A.11R.2039.07	61.1407	LUAD.TCGA.50.7109.01A.11R.2039.07	44.8669
LUAD.TCGA.50.8457.01A.11R.2326.07	58.4272	LUAD.TCGA.50.8457.01A.11R.2326.07	50.5369	LUAD.TCGA.50.8457.01A.11R.2326.07	53.6244	LUAD.TCGA.50.8457.01A.11R.2326.07	51.2808	LUAD.TCGA.50.8457.01A.11R.2326.07	57.7746	LUAD.TCGA.50.8457.01A.11R.2326.07	37.598	LUAD.TCGA.50.8457.01A.11R.2326.07	69.8904	LUAD.TCGA.50.8457.01A.11R.2326.07	32.7278	LUAD.TCGA.50.8457.01A.11R.2326.07	68.2865	LUAD.TCGA.50.8457.01A.11R.2326.07	48.3656
LUAD.TCGA.50.8460.01A.11R.2326.07	64.0901	LUAD.TCGA.50.8460.01A.11R.2326.07	52.9792	LUAD.TCGA.50.8460.01A.11R.2326.07	55.8707	LUAD.TCGA.50.8460.01A.11R.2326.07	53.6096	LUAD.TCGA.50.8460.01A.11R.2326.07	62.4559	LUAD.TCGA.50.8460.01A.11R.2326.07	42.5284	LUAD.TCGA.50.8460.01A.11R.2326.07	58.6307	LUAD.TCGA.50.8460.01A.11R.2326.07	32.0618	LUAD.TCGA.50.8460.01A.11R.2326.07	60.594	LUAD.TCGA.50.8460.01A.11R.2326.07	43.687
LUSC.TCGA.51.4079.01A.01R.1100.07	54.2229	LUSC.TCGA.51.4079.01A.01R.1100.07	22.9797	LUSC.TCGA.51.4079.01A.01R.1100.07	54.9606	LUSC.TCGA.51.4079.01A.01R.1100.07	65.1979	LUSC.TCGA.51.4079.01A.01R.1100.07	47.6852	LUSC.TCGA.51.4079.01A.01R.1100.07	44.436	LUSC.TCGA.51.4079.01A.01R.1100.07	81.3813	LUSC.TCGA.51.4079.01A.01R.1100.07	36.5294	LUSC.TCGA.51.4079.01A.01R.1100.07	60.9179	LUSC.TCGA.51.4079.01A.01R.1100.07	39.2477
LUSC.TCGA.51.4080.01A.01R.1100.07	42.6091	LUSC.TCGA.51.4080.01A.01R.1100.07	25.9592	LUSC.TCGA.51.4080.01A.01R.1100.07	57.9847	LUSC.TCGA.51.4080.01A.01R.1100.07	62.1493	LUSC.TCGA.51.4080.01A.01R.1100.07	53.0494	LUSC.TCGA.51.4080.01A.01R.1100.07	64.0216	LUSC.TCGA.51.4080.01A.01R.1100.07	78.3538	LUSC.TCGA.51.4080.01A.01R.1100.07	45.8807	LUSC.TCGA.51.4080.01A.01R.1100.07	53.7257	LUSC.TCGA.51.4080.01A.01R.1100.07	38.0171
LUSC.TCGA.51.4081.01A.01R.1100.07	51.7564	LUSC.TCGA.51.4081.01A.01R.1100.07	30.3308	LUSC.TCGA.51.4081.01A.01R.1100.07	54.2604	LUSC.TCGA.51.4081.01A.01R.1100.07	60.5495	LUSC.TCGA.51.4081.01A.01R.1100.07	25.4743	LUSC.TCGA.51.4081.01A.01R.1100.07	38.0477	LUSC.TCGA.51.4081.01A.01R.1100.07	72.6691	LUSC.TCGA.51.4081.01A.01R.1100.07	51.7138	LUSC.TCGA.51.4081.01A.01R.1100.07	56.9335	LUSC.TCGA.51.4081.01A.01R.1100.07	44.4541
LUSC.TCGA.52.7622.01A.11R.2125.07	54.8765	LUSC.TCGA.52.7622.01A.11R.2125.07	19.963	LUSC.TCGA.52.7622.01A.11R.2125.07	58.0508	LUSC.TCGA.52.7622.01A.11R.2125.07	49.5213	LUSC.TCGA.52.7622.01A.11R.2125.07	57.7987	LUSC.TCGA.52.7622.01A.11R.2125.07	65.4389	LUSC.TCGA.52.7622.01A.11R.2125.07	83.9617	LUSC.TCGA.52.7622.01A.11R.2125.07	41.7556	LUSC.TCGA.52.7622.01A.11R.2125.07	56.4667	LUSC.TCGA.52.7622.01A.11R.2125.07	45.3704
LUSC.TCGA.52.7809.01A.21R.2125.07	59.5544	LUSC.TCGA.52.7809.01A.21R.2125.07	28.3237	LUSC.TCGA.52.7809.01A.21R.2125.07	50.0168	LUSC.TCGA.52.7809.01A.21R.2125.07	43.8686	LUSC.TCGA.52.7809.01A.21R.2125.07	83.45	LUSC.TCGA.52.7809.01A.21R.2125.07	84.9865	LUSC.TCGA.52.7809.01A.21R.2125.07	72.2949	LUSC.TCGA.52.7809.01A.21R.2125.07	34.1952	LUSC.TCGA.52.7809.01A.21R.2125.07	58.4172	LUSC.TCGA.52.7809.01A.21R.2125.07	52.2317
LUSC.TCGA.52.7810.01A.11R.2125.07	53.2982	LUSC.TCGA.52.7810.01A.11R.2125.07	35.7003	LUSC.TCGA.52.7810.01A.11R.2125.07	54.2844	LUSC.TCGA.52.7810.01A.11R.2125.07	61.6106	LUSC.TCGA.52.7810.01A.11R.2125.07	73.6756	LUSC.TCGA.52.7810.01A.11R.2125.07	55.2528	LUSC.TCGA.52.7810.01A.11R.2125.07	82.4385	LUSC.TCGA.52.7810.01A.11R.2125.07	56.5853	LUSC.TCGA.52.7810.01A.11R.2125.07	62.2162	LUSC.TCGA.52.7810.01A.11R.2125.07	49.4351
LUSC.TCGA.52.7812.01A.11R.2125.07	67.3357	LUSC.TCGA.52.7812.01A.11R.2125.07	40.4293	LUSC.TCGA.52.7812.01A.11R.2125.07	56.2759	LUSC.TCGA.52.7812.01A.11R.2125.07	56.2013	LUSC.TCGA.52.7812.01A.11R.2125.07	85.6434	LUSC.TCGA.52.7812.01A.11R.2125.07	84.5956	LUSC.TCGA.52.7812.01A.11R.2125.07	81.891	LUSC.TCGA.52.7812.01A.11R.2125.07	34.9318	LUSC.TCGA.52.7812.01A.11R.2125.07	59.6871	LUSC.TCGA.52.7812.01A.11R.2125.07	40.2445
LUAD.TCGA.53.7624.01A.11R.2066.07	57.4198	LUAD.TCGA.53.7624.01A.11R.2066.07	40.9781	LUAD.TCGA.53.7624.01A.11R.2066.07	56.9138	LUAD.TCGA.53.7624.01A.11R.2066.07	35.025	LUAD.TCGA.53.7624.01A.11R.2066.07	66.7674	LUAD.TCGA.53.7624.01A.11R.2066.07	88.2828	LUAD.TCGA.53.7624.01A.11R.2066.07	78.8236	LUAD.TCGA.53.7624.01A.11R.2066.07	46.6901	LUAD.TCGA.53.7624.01A.11R.2066.07	65.3175	LUAD.TCGA.53.7624.01A.11R.2066.07	46.9475
LUAD.TCGA.53.7626.01A.12R.2066.07	69.2003	LUAD.TCGA.53.7626.01A.12R.2066.07	50.3682	LUAD.TCGA.53.7626.01A.12R.2066.07	53.8621	LUAD.TCGA.53.7626.01A.12R.2066.07	45.1575	LUAD.TCGA.53.7626.01A.12R.2066.07	64.3969	LUAD.TCGA.53.7626.01A.12R.2066.07	48.5522	LUAD.TCGA.53.7626.01A.12R.2066.07	83.1931	LUAD.TCGA.53.7626.01A.12R.2066.07	39.5159	LUAD.TCGA.53.7626.01A.12R.2066.07	64.5711	LUAD.TCGA.53.7626.01A.12R.2066.07	44.0657
LUAD.TCGA.53.7813.01A.11R.2170.07	70.8484	LUAD.TCGA.53.7813.01A.11R.2170.07	25.1742	LUAD.TCGA.53.7813.01A.11R.2170.07	49.199	LUAD.TCGA.53.7813.01A.11R.2170.07	50.3125	LUAD.TCGA.53.7813.01A.11R.2170.07	58.8277	LUAD.TCGA.53.7813.01A.11R.2170.07	54.2185	LUAD.TCGA.53.7813.01A.11R.2170.07	62.4895	LUAD.TCGA.53.7813.01A.11R.2170.07	42.3046	LUAD.TCGA.53.7813.01A.11R.2170.07	59.1015	LUAD.TCGA.53.7813.01A.11R.2170.07	39.3027
LUAD.TCGA.53.A4EZ.01A.12R.A24X.07	58.4482	LUAD.TCGA.53.A4EZ.01A.12R.A24X.07	21.6846	LUAD.TCGA.53.A4EZ.01A.12R.A24X.07	55.7355	LUAD.TCGA.53.A4EZ.01A.12R.A24X.07	38.9448	LUAD.TCGA.53.A4EZ.01A.12R.A24X.07	80.0127	LUAD.TCGA.53.A4EZ.01A.12R.A24X.07	80.6614	LUAD.TCGA.53.A4EZ.01A.12R.A24X.07	56.9521	LUAD.TCGA.53.A4EZ.01A.12R.A24X.07	29.9895	LUAD.TCGA.53.A4EZ.01A.12R.A24X.07	46.7508	LUAD.TCGA.53.A4EZ.01A.12R.A24X.07	29.8139
LUAD.TCGA.55.1592.01A.01R.0946.07	69.7657	LUAD.TCGA.55.1592.01A.01R.0946.07	32.5907	LUAD.TCGA.55.1592.01A.01R.0946.07	57.1411	LUAD.TCGA.55.1592.01A.01R.0946.07	41.5843	LUAD.TCGA.55.1592.01A.01R.0946.07	53.7794	LUAD.TCGA.55.1592.01A.01R.0946.07	55.8158	LUAD.TCGA.55.1592.01A.01R.0946.07	73.0281	LUAD.TCGA.55.1592.01A.01R.0946.07	30.8514	LUAD.TCGA.55.1592.01A.01R.0946.07	62.5146	LUAD.TCGA.55.1592.01A.01R.0946.07	39.8593
LUAD.TCGA.55.1594.01A.01R.0946.07	71.4515	LUAD.TCGA.55.1594.01A.01R.0946.07	32.2623	LUAD.TCGA.55.1594.01A.01R.0946.07	51.5626	LUAD.TCGA.55.1594.01A.01R.0946.07	36.6332	LUAD.TCGA.55.1594.01A.01R.0946.07	83.0227	LUAD.TCGA.55.1594.01A.01R.0946.07	79.073	LUAD.TCGA.55.1594.01A.01R.0946.07	75.1614	LUAD.TCGA.55.1594.01A.01R.0946.07	43.7422	LUAD.TCGA.55.1594.01A.01R.0946.07	60.3567	LUAD.TCGA.55.1594.01A.01R.0946.07	30.6686
LUAD.TCGA.55.1596.01A.01R.0946.07	71.5834	LUAD.TCGA.55.1596.01A.01R.0946.07	24.9096	LUAD.TCGA.55.1596.01A.01R.0946.07	53.3495	LUAD.TCGA.55.1596.01A.01R.0946.07	42.4677	LUAD.TCGA.55.1596.01A.01R.0946.07	65.0595	LUAD.TCGA.55.1596.01A.01R.0946.07	55.0526	LUAD.TCGA.55.1596.01A.01R.0946.07	78.8736	LUAD.TCGA.55.1596.01A.01R.0946.07	36.8428	LUAD.TCGA.55.1596.01A.01R.0946.07	57.4827	LUAD.TCGA.55.1596.01A.01R.0946.07	31.3364
LUAD.TCGA.55.5899.01A.11R.1628.07	71.6109	LUAD.TCGA.55.5899.01A.11R.1628.07	22.8611	LUAD.TCGA.55.5899.01A.11R.1628.07	46.4534	LUAD.TCGA.55.5899.01A.11R.1628.07	44.2659	LUAD.TCGA.55.5899.01A.11R.1628.07	82.1961	LUAD.TCGA.55.5899.01A.11R.1628.07	60.0637	LUAD.TCGA.55.5899.01A.11R.1628.07	80.0059	LUAD.TCGA.55.5899.01A.11R.1628.07	52.3108	LUAD.TCGA.55.5899.01A.11R.1628.07	47.3781	LUAD.TCGA.55.5899.01A.11R.1628.07	25.8467
LUAD.TCGA.55.6543.01A.11R.1755.07	68.9105	LUAD.TCGA.55.6543.01A.11R.1755.07	50.4144	LUAD.TCGA.55.6543.01A.11R.1755.07	49.01	LUAD.TCGA.55.6543.01A.11R.1755.07	49.9101	LUAD.TCGA.55.6543.01A.11R.1755.07	49.4438	LUAD.TCGA.55.6543.01A.11R.1755.07	36.9267	LUAD.TCGA.55.6543.01A.11R.1755.07	79.5933	LUAD.TCGA.55.6543.01A.11R.1755.07	38.2555	LUAD.TCGA.55.6543.01A.11R.1755.07	59.3286	LUAD.TCGA.55.6543.01A.11R.1755.07	46.3574
LUAD.TCGA.55.6642.01A.11R.1858.07	68.5793	LUAD.TCGA.55.6642.01A.11R.1858.07	54.9836	LUAD.TCGA.55.6642.01A.11R.1858.07	47.0629	LUAD.TCGA.55.6642.01A.11R.1858.07	43.1403	LUAD.TCGA.55.6642.01A.11R.1858.07	60.2095	LUAD.TCGA.55.6642.01A.11R.1858.07	50.8362	LUAD.TCGA.55.6642.01A.11R.1858.07	70.2058	LUAD.TCGA.55.6642.01A.11R.1858.07	44.0757	LUAD.TCGA.55.6642.01A.11R.1858.07	70.1521	LUAD.TCGA.55.6642.01A.11R.1858.07	47.1681
LUAD.TCGA.55.6968.01A.11R.1949.07	75.675	LUAD.TCGA.55.6968.01A.11R.1949.07	25.33	LUAD.TCGA.55.6968.01A.11R.1949.07	47.2404	LUAD.TCGA.55.6968.01A.11R.1949.07	45.2742	LUAD.TCGA.55.6968.01A.11R.1949.07	81.9331	LUAD.TCGA.55.6968.01A.11R.1949.07	87.4346	LUAD.TCGA.55.6968.01A.11R.1949.07	74.4838	LUAD.TCGA.55.6968.01A.11R.1949.07	50.2584	LUAD.TCGA.55.6968.01A.11R.1949.07	59.0726	LUAD.TCGA.55.6968.01A.11R.1949.07	28.8557
LUAD.TCGA.55.6970.01A.11R.1949.07	70.4169	LUAD.TCGA.55.6970.01A.11R.1949.07	26.6311	LUAD.TCGA.55.6970.01A.11R.1949.07	52.3481	LUAD.TCGA.55.6970.01A.11R.1949.07	42.7038	LUAD.TCGA.55.6970.01A.11R.1949.07	49.7625	LUAD.TCGA.55.6970.01A.11R.1949.07	38.1821	LUAD.TCGA.55.6970.01A.11R.1949.07	80.6166	LUAD.TCGA.55.6970.01A.11R.1949.07	30.2082	LUAD.TCGA.55.6970.01A.11R.1949.07	61.1116	LUAD.TCGA.55.6970.01A.11R.1949.07	34.4632
LUAD.TCGA.55.6972.01A.11R.1949.07	63.9191	LUAD.TCGA.55.6972.01A.11R.1949.07	30.7728	LUAD.TCGA.55.6972.01A.11R.1949.07	53.6333	LUAD.TCGA.55.6972.01A.11R.1949.07	38.1527	LUAD.TCGA.55.6972.01A.11R.1949.07	42.2489	LUAD.TCGA.55.6972.01A.11R.1949.07	47.5664	LUAD.TCGA.55.6972.01A.11R.1949.07	59.2067	LUAD.TCGA.55.6972.01A.11R.1949.07	29.3811	LUAD.TCGA.55.6972.01A.11R.1949.07	48.6588	LUAD.TCGA.55.6972.01A.11R.1949.07	32.3502
LUAD.TCGA.55.6975.01A.11R.1949.07	75.3127	LUAD.TCGA.55.6975.01A.11R.1949.07	43.0342	LUAD.TCGA.55.6975.01A.11R.1949.07	54.0932	LUAD.TCGA.55.6975.01A.11R.1949.07	55.5415	LUAD.TCGA.55.6975.01A.11R.1949.07	53.8836	LUAD.TCGA.55.6975.01A.11R.1949.07	51.9897	LUAD.TCGA.55.6975.01A.11R.1949.07	78.0071	LUAD.TCGA.55.6975.01A.11R.1949.07	55.1048	LUAD.TCGA.55.6975.01A.11R.1949.07	67.5684	LUAD.TCGA.55.6975.01A.11R.1949.07	41.5472
LUAD.TCGA.55.6979.01A.11R.1949.07	68.097	LUAD.TCGA.55.6979.01A.11R.1949.07	46.6007	LUAD.TCGA.55.6979.01A.11R.1949.07	54.467	LUAD.TCGA.55.6979.01A.11R.1949.07	55.2889	LUAD.TCGA.55.6979.01A.11R.1949.07	57.6863	LUAD.TCGA.55.6979.01A.11R.1949.07	47.7391	LUAD.TCGA.55.6979.01A.11R.1949.07	73.8701	LUAD.TCGA.55.6979.01A.11R.1949.07	34.1374	LUAD.TCGA.55.6979.01A.11R.1949.07	62.8476	LUAD.TCGA.55.6979.01A.11R.1949.07	48.21
LUAD.TCGA.55.6980.01A.11R.1949.07	64.8677	LUAD.TCGA.55.6980.01A.11R.1949.07	56.4026	LUAD.TCGA.55.6980.01A.11R.1949.07	47.3972	LUAD.TCGA.55.6980.01A.11R.1949.07	56.6499	LUAD.TCGA.55.6980.01A.11R.1949.07	51.6801	LUAD.TCGA.55.6980.01A.11R.1949.07	47.5101	LUAD.TCGA.55.6980.01A.11R.1949.07	72.919	LUAD.TCGA.55.6980.01A.11R.1949.07	41.0962	LUAD.TCGA.55.6980.01A.11R.1949.07	67.5329	LUAD.TCGA.55.6980.01A.11R.1949.07	46.2522
LUAD.TCGA.55.6984.01A.11R.1949.07	61.4944	LUAD.TCGA.55.6984.01A.11R.1949.07	34.2558	LUAD.TCGA.55.6984.01A.11R.1949.07	47.2946	LUAD.TCGA.55.6984.01A.11R.1949.07	51.4112	LUAD.TCGA.55.6984.01A.11R.1949.07	22.7524	LUAD.TCGA.55.6984.01A.11R.1949.07	29.3989	LUAD.TCGA.55.6984.01A.11R.1949.07	77.9979	LUAD.TCGA.55.6984.01A.11R.1949.07	41.8468	LUAD.TCGA.55.6984.01A.11R.1949.07	50.6932	LUAD.TCGA.55.6984.01A.11R.1949.07	38.9197
LUAD.TCGA.55.6985.01A.11R.1949.07	68.171	LUAD.TCGA.55.6985.01A.11R.1949.07	43.143	LUAD.TCGA.55.6985.01A.11R.1949.07	51.5688	LUAD.TCGA.55.6985.01A.11R.1949.07	49.0347	LUAD.TCGA.55.6985.01A.11R.1949.07	48.9295	LUAD.TCGA.55.6985.01A.11R.1949.07	45.4213	LUAD.TCGA.55.6985.01A.11R.1949.07	74.9544	LUAD.TCGA.55.6985.01A.11R.1949.07	35.1028	LUAD.TCGA.55.6985.01A.11R.1949.07	61.311	LUAD.TCGA.55.6985.01A.11R.1949.07	37.791
LUAD.TCGA.55.6986.01A.11R.1949.07	69.6582	LUAD.TCGA.55.6986.01A.11R.1949.07	45.5265	LUAD.TCGA.55.6986.01A.11R.1949.07	48.3923	LUAD.TCGA.55.6986.01A.11R.1949.07	56.1342	LUAD.TCGA.55.6986.01A.11R.1949.07	55.7388	LUAD.TCGA.55.6986.01A.11R.1949.07	44.7341	LUAD.TCGA.55.6986.01A.11R.1949.07	72.844	LUAD.TCGA.55.6986.01A.11R.1949.07	35.7936	LUAD.TCGA.55.6986.01A.11R.1949.07	58.5057	LUAD.TCGA.55.6986.01A.11R.1949.07	41.5516
LUAD.TCGA.55.7281.01A.11R.2039.07	69.6942	LUAD.TCGA.55.7281.01A.11R.2039.07	50.0093	LUAD.TCGA.55.7281.01A.11R.2039.07	51.9915	LUAD.TCGA.55.7281.01A.11R.2039.07	52.7469	LUAD.TCGA.55.7281.01A.11R.2039.07	35.317	LUAD.TCGA.55.7281.01A.11R.2039.07	33.7758	LUAD.TCGA.55.7281.01A.11R.2039.07	71.7661	LUAD.TCGA.55.7281.01A.11R.2039.07	35.1235	LUAD.TCGA.55.7281.01A.11R.2039.07	64.8496	LUAD.TCGA.55.7281.01A.11R.2039.07	48.8401
LUAD.TCGA.55.7283.01A.11R.2039.07	63.2173	LUAD.TCGA.55.7283.01A.11R.2039.07	45.0438	LUAD.TCGA.55.7283.01A.11R.2039.07	55.3717	LUAD.TCGA.55.7283.01A.11R.2039.07	43.2438	LUAD.TCGA.55.7283.01A.11R.2039.07	48.5687	LUAD.TCGA.55.7283.01A.11R.2039.07	45.9495	LUAD.TCGA.55.7283.01A.11R.2039.07	71.7898	LUAD.TCGA.55.7283.01A.11R.2039.07	24.6362	LUAD.TCGA.55.7283.01A.11R.2039.07	55.3595	LUAD.TCGA.55.7283.01A.11R.2039.07	23.8529
LUAD.TCGA.55.7284.01B.11R.2241.07	50.7271	LUAD.TCGA.55.7284.01B.11R.2241.07	33.0871	LUAD.TCGA.55.7284.01B.11R.2241.07	44.9729	LUAD.TCGA.55.7284.01B.11R.2241.07	48.6172	LUAD.TCGA.55.7284.01B.11R.2241.07	39.4072	LUAD.TCGA.55.7284.01B.11R.2241.07	34.4059	LUAD.TCGA.55.7284.01B.11R.2241.07	77.7809	LUAD.TCGA.55.7284.01B.11R.2241.07	54.8671	LUAD.TCGA.55.7284.01B.11R.2241.07	59.0059	LUAD.TCGA.55.7284.01B.11R.2241.07	35.7816
LUAD.TCGA.55.7570.01A.11R.2039.07	71.0315	LUAD.TCGA.55.7570.01A.11R.2039.07	21.3041	LUAD.TCGA.55.7570.01A.11R.2039.07	41.8833	LUAD.TCGA.55.7570.01A.11R.2039.07	47.0495	LUAD.TCGA.55.7570.01A.11R.2039.07	88.7513	LUAD.TCGA.55.7570.01A.11R.2039.07	88.0536	LUAD.TCGA.55.7570.01A.11R.2039.07	75.648	LUAD.TCGA.55.7570.01A.11R.2039.07	31.9733	LUAD.TCGA.55.7570.01A.11R.2039.07	49.6703	LUAD.TCGA.55.7570.01A.11R.2039.07	31.2039
LUAD.TCGA.55.7573.01A.11R.2039.07	59.5662	LUAD.TCGA.55.7573.01A.11R.2039.07	42.3403	LUAD.TCGA.55.7573.01A.11R.2039.07	49.2897	LUAD.TCGA.55.7573.01A.11R.2039.07	46.1129	LUAD.TCGA.55.7573.01A.11R.2039.07	59.0685	LUAD.TCGA.55.7573.01A.11R.2039.07	44.6774	LUAD.TCGA.55.7573.01A.11R.2039.07	66.6481	LUAD.TCGA.55.7573.01A.11R.2039.07	36.6098	LUAD.TCGA.55.7573.01A.11R.2039.07	61.9371	LUAD.TCGA.55.7573.01A.11R.2039.07	43.7325
LUAD.TCGA.55.7576.01A.11R.2066.07	62.9384	LUAD.TCGA.55.7576.01A.11R.2066.07	45.8225	LUAD.TCGA.55.7576.01A.11R.2066.07	60.1804	LUAD.TCGA.55.7576.01A.11R.2066.07	49.4503	LUAD.TCGA.55.7576.01A.11R.2066.07	74.6529	LUAD.TCGA.55.7576.01A.11R.2066.07	67.9128	LUAD.TCGA.55.7576.01A.11R.2066.07	74.7242	LUAD.TCGA.55.7576.01A.11R.2066.07	34.6248	LUAD.TCGA.55.7576.01A.11R.2066.07	66.8493	LUAD.TCGA.55.7576.01A.11R.2066.07	51.5079
LUAD.TCGA.55.7725.01A.11R.2170.07	70.6271	LUAD.TCGA.55.7725.01A.11R.2170.07	40.4677	LUAD.TCGA.55.7725.01A.11R.2170.07	53.9618	LUAD.TCGA.55.7725.01A.11R.2170.07	52.5967	LUAD.TCGA.55.7725.01A.11R.2170.07	55.2444	LUAD.TCGA.55.7725.01A.11R.2170.07	40.821	LUAD.TCGA.55.7725.01A.11R.2170.07	74.876	LUAD.TCGA.55.7725.01A.11R.2170.07	36.093	LUAD.TCGA.55.7725.01A.11R.2170.07	54.8276	LUAD.TCGA.55.7725.01A.11R.2170.07	32.8828
LUAD.TCGA.55.7727.01A.11R.2170.07	61.5769	LUAD.TCGA.55.7727.01A.11R.2170.07	32.5786	LUAD.TCGA.55.7727.01A.11R.2170.07	53.4699	LUAD.TCGA.55.7727.01A.11R.2170.07	52.8037	LUAD.TCGA.55.7727.01A.11R.2170.07	45.5797	LUAD.TCGA.55.7727.01A.11R.2170.07	46.3517	LUAD.TCGA.55.7727.01A.11R.2170.07	69.0958	LUAD.TCGA.55.7727.01A.11R.2170.07	36.4286	LUAD.TCGA.55.7727.01A.11R.2170.07	50.7374	LUAD.TCGA.55.7727.01A.11R.2170.07	32.0141
LUAD.TCGA.55.7728.01A.11R.2187.07	51.0264	LUAD.TCGA.55.7728.01A.11R.2187.07	32.2615	LUAD.TCGA.55.7728.01A.11R.2187.07	44.3155	LUAD.TCGA.55.7728.01A.11R.2187.07	44.9129	LUAD.TCGA.55.7728.01A.11R.2187.07	39.6198	LUAD.TCGA.55.7728.01A.11R.2187.07	33.6936	LUAD.TCGA.55.7728.01A.11R.2187.07	76.2386	LUAD.TCGA.55.7728.01A.11R.2187.07	42.808	LUAD.TCGA.55.7728.01A.11R.2187.07	56.1997	LUAD.TCGA.55.7728.01A.11R.2187.07	32.6344
LUAD.TCGA.55.7903.01A.11R.2170.07	63.9993	LUAD.TCGA.55.7903.01A.11R.2170.07	59.7428	LUAD.TCGA.55.7903.01A.11R.2170.07	61.8141	LUAD.TCGA.55.7903.01A.11R.2170.07	47.0027	LUAD.TCGA.55.7903.01A.11R.2170.07	53.4479	LUAD.TCGA.55.7903.01A.11R.2170.07	44.6821	LUAD.TCGA.55.7903.01A.11R.2170.07	77.9034	LUAD.TCGA.55.7903.01A.11R.2170.07	34.1171	LUAD.TCGA.55.7903.01A.11R.2170.07	60.0429	LUAD.TCGA.55.7903.01A.11R.2170.07	35.1616
LUAD.TCGA.55.7907.01A.11R.2170.07	65.4126	LUAD.TCGA.55.7907.01A.11R.2170.07	44.5289	LUAD.TCGA.55.7907.01A.11R.2170.07	52.4506	LUAD.TCGA.55.7907.01A.11R.2170.07	54.2934	LUAD.TCGA.55.7907.01A.11R.2170.07	40.8418	LUAD.TCGA.55.7907.01A.11R.2170.07	47.5144	LUAD.TCGA.55.7907.01A.11R.2170.07	60.4942	LUAD.TCGA.55.7907.01A.11R.2170.07	33.3472	LUAD.TCGA.55.7907.01A.11R.2170.07	63.026	LUAD.TCGA.55.7907.01A.11R.2170.07	40.9674
LUAD.TCGA.55.7910.01A.11R.2170.07	73.3461	LUAD.TCGA.55.7910.01A.11R.2170.07	36.6311	LUAD.TCGA.55.7910.01A.11R.2170.07	51.0914	LUAD.TCGA.55.7910.01A.11R.2170.07	39.6084	LUAD.TCGA.55.7910.01A.11R.2170.07	59.6161	LUAD.TCGA.55.7910.01A.11R.2170.07	54.6075	LUAD.TCGA.55.7910.01A.11R.2170.07	76.4239	LUAD.TCGA.55.7910.01A.11R.2170.07	41.5032	LUAD.TCGA.55.7910.01A.11R.2170.07	62.3726	LUAD.TCGA.55.7910.01A.11R.2170.07	41.6267
LUAD.TCGA.55.7913.01B.11R.2241.07	67.7781	LUAD.TCGA.55.7913.01B.11R.2241.07	31.6978	LUAD.TCGA.55.7913.01B.11R.2241.07	45.2428	LUAD.TCGA.55.7913.01B.11R.2241.07	31.2072	LUAD.TCGA.55.7913.01B.11R.2241.07	74.1962	LUAD.TCGA.55.7913.01B.11R.2241.07	73.8804	LUAD.TCGA.55.7913.01B.11R.2241.07	81.7603	LUAD.TCGA.55.7913.01B.11R.2241.07	31.3492	LUAD.TCGA.55.7913.01B.11R.2241.07	58.4046	LUAD.TCGA.55.7913.01B.11R.2241.07	29.7446
LUAD.TCGA.55.7914.01A.11R.2170.07	67.9221	LUAD.TCGA.55.7914.01A.11R.2170.07	46.6496	LUAD.TCGA.55.7914.01A.11R.2170.07	57.928	LUAD.TCGA.55.7914.01A.11R.2170.07	51.9217	LUAD.TCGA.55.7914.01A.11R.2170.07	62.12	LUAD.TCGA.55.7914.01A.11R.2170.07	43.5841	LUAD.TCGA.55.7914.01A.11R.2170.07	77.0405	LUAD.TCGA.55.7914.01A.11R.2170.07	34.3938	LUAD.TCGA.55.7914.01A.11R.2170.07	57.7042	LUAD.TCGA.55.7914.01A.11R.2170.07	46.61
LUAD.TCGA.55.7994.01A.11R.2187.07	64.7984	LUAD.TCGA.55.7994.01A.11R.2187.07	49.0686	LUAD.TCGA.55.7994.01A.11R.2187.07	60.2628	LUAD.TCGA.55.7994.01A.11R.2187.07	54.5065	LUAD.TCGA.55.7994.01A.11R.2187.07	51.5312	LUAD.TCGA.55.7994.01A.11R.2187.07	46.7855	LUAD.TCGA.55.7994.01A.11R.2187.07	78.4575	LUAD.TCGA.55.7994.01A.11R.2187.07	33.5537	LUAD.TCGA.55.7994.01A.11R.2187.07	61.8743	LUAD.TCGA.55.7994.01A.11R.2187.07	41.1797
LUAD.TCGA.55.7995.01A.11R.2187.07	65.2712	LUAD.TCGA.55.7995.01A.11R.2187.07	22.5146	LUAD.TCGA.55.7995.01A.11R.2187.07	56.983	LUAD.TCGA.55.7995.01A.11R.2187.07	43.2704	LUAD.TCGA.55.7995.01A.11R.2187.07	54.3332	LUAD.TCGA.55.7995.01A.11R.2187.07	68.1843	LUAD.TCGA.55.7995.01A.11R.2187.07	66.3265	LUAD.TCGA.55.7995.01A.11R.2187.07	36.3028	LUAD.TCGA.55.7995.01A.11R.2187.07	57.3758	LUAD.TCGA.55.7995.01A.11R.2187.07	28.2403
LUAD.TCGA.55.8085.01A.11R.2241.07	66.7375	LUAD.TCGA.55.8085.01A.11R.2241.07	34.3516	LUAD.TCGA.55.8085.01A.11R.2241.07	53.0331	LUAD.TCGA.55.8085.01A.11R.2241.07	42.0498	LUAD.TCGA.55.8085.01A.11R.2241.07	72.1413	LUAD.TCGA.55.8085.01A.11R.2241.07	57.2821	LUAD.TCGA.55.8085.01A.11R.2241.07	77.3156	LUAD.TCGA.55.8085.01A.11R.2241.07	28.8209	LUAD.TCGA.55.8085.01A.11R.2241.07	60.9628	LUAD.TCGA.55.8085.01A.11R.2241.07	33.9487
LUAD.TCGA.55.8087.01A.11R.2241.07	65.8659	LUAD.TCGA.55.8087.01A.11R.2241.07	39.7822	LUAD.TCGA.55.8087.01A.11R.2241.07	47.5393	LUAD.TCGA.55.8087.01A.11R.2241.07	51.6521	LUAD.TCGA.55.8087.01A.11R.2241.07	41.0444	LUAD.TCGA.55.8087.01A.11R.2241.07	29.5931	LUAD.TCGA.55.8087.01A.11R.2241.07	72.6192	LUAD.TCGA.55.8087.01A.11R.2241.07	29.9556	LUAD.TCGA.55.8087.01A.11R.2241.07	60.492	LUAD.TCGA.55.8087.01A.11R.2241.07	36.7432
LUAD.TCGA.55.8089.01A.11R.2241.07	62.5128	LUAD.TCGA.55.8089.01A.11R.2241.07	44.2912	LUAD.TCGA.55.8089.01A.11R.2241.07	68.0138	LUAD.TCGA.55.8089.01A.11R.2241.07	46.7547	LUAD.TCGA.55.8089.01A.11R.2241.07	73.9035	LUAD.TCGA.55.8089.01A.11R.2241.07	54.2168	LUAD.TCGA.55.8089.01A.11R.2241.07	81.4835	LUAD.TCGA.55.8089.01A.11R.2241.07	47.3562	LUAD.TCGA.55.8089.01A.11R.2241.07	63.0958	LUAD.TCGA.55.8089.01A.11R.2241.07	37.2535
LUAD.TCGA.55.8090.01A.11R.2241.07	61.337	LUAD.TCGA.55.8090.01A.11R.2241.07	55.1731	LUAD.TCGA.55.8090.01A.11R.2241.07	47.5632	LUAD.TCGA.55.8090.01A.11R.2241.07	48.3016	LUAD.TCGA.55.8090.01A.11R.2241.07	61.2253	LUAD.TCGA.55.8090.01A.11R.2241.07	51.7207	LUAD.TCGA.55.8090.01A.11R.2241.07	83.6995	LUAD.TCGA.55.8090.01A.11R.2241.07	37.5404	LUAD.TCGA.55.8090.01A.11R.2241.07	65.5783	LUAD.TCGA.55.8090.01A.11R.2241.07	46.1152
LUAD.TCGA.55.8091.01A.11R.2241.07	62.8887	LUAD.TCGA.55.8091.01A.11R.2241.07	58.6396	LUAD.TCGA.55.8091.01A.11R.2241.07	50.7437	LUAD.TCGA.55.8091.01A.11R.2241.07	52.6554	LUAD.TCGA.55.8091.01A.11R.2241.07	69.6038	LUAD.TCGA.55.8091.01A.11R.2241.07	41.2802	LUAD.TCGA.55.8091.01A.11R.2241.07	87.8317	LUAD.TCGA.55.8091.01A.11R.2241.07	41.9307	LUAD.TCGA.55.8091.01A.11R.2241.07	65.822	LUAD.TCGA.55.8091.01A.11R.2241.07	48.8919
LUAD.TCGA.55.8092.01A.11R.2241.07	67.639	LUAD.TCGA.55.8092.01A.11R.2241.07	44.2911	LUAD.TCGA.55.8092.01A.11R.2241.07	52.7608	LUAD.TCGA.55.8092.01A.11R.2241.07	47.5597	LUAD.TCGA.55.8092.01A.11R.2241.07	58.704	LUAD.TCGA.55.8092.01A.11R.2241.07	50.7194	LUAD.TCGA.55.8092.01A.11R.2241.07	73.6444	LUAD.TCGA.55.8092.01A.11R.2241.07	39.6219	LUAD.TCGA.55.8092.01A.11R.2241.07	62.598	LUAD.TCGA.55.8092.01A.11R.2241.07	37.8621
LUAD.TCGA.55.8094.01A.11R.2241.07	69.948	LUAD.TCGA.55.8094.01A.11R.2241.07	33.3636	LUAD.TCGA.55.8094.01A.11R.2241.07	47.3458	LUAD.TCGA.55.8094.01A.11R.2241.07	37.5932	LUAD.TCGA.55.8094.01A.11R.2241.07	30.1321	LUAD.TCGA.55.8094.01A.11R.2241.07	52.0324	LUAD.TCGA.55.8094.01A.11R.2241.07	74.098	LUAD.TCGA.55.8094.01A.11R.2241.07	38.1681	LUAD.TCGA.55.8094.01A.11R.2241.07	50.5649	LUAD.TCGA.55.8094.01A.11R.2241.07	31.6995
LUAD.TCGA.55.8097.01A.11R.2241.07	62.5017	LUAD.TCGA.55.8097.01A.11R.2241.07	47.4655	LUAD.TCGA.55.8097.01A.11R.2241.07	49.1077	LUAD.TCGA.55.8097.01A.11R.2241.07	57.4763	LUAD.TCGA.55.8097.01A.11R.2241.07	56.1726	LUAD.TCGA.55.8097.01A.11R.2241.07	38.9722	LUAD.TCGA.55.8097.01A.11R.2241.07	72.7056	LUAD.TCGA.55.8097.01A.11R.2241.07	39.0389	LUAD.TCGA.55.8097.01A.11R.2241.07	64.5013	LUAD.TCGA.55.8097.01A.11R.2241.07	46.8405
LUAD.TCGA.55.8203.01A.11R.2241.07	69.2707	LUAD.TCGA.55.8203.01A.11R.2241.07	35.6623	LUAD.TCGA.55.8203.01A.11R.2241.07	49.1846	LUAD.TCGA.55.8203.01A.11R.2241.07	42.147	LUAD.TCGA.55.8203.01A.11R.2241.07	61.4476	LUAD.TCGA.55.8203.01A.11R.2241.07	58.7504	LUAD.TCGA.55.8203.01A.11R.2241.07	73.5791	LUAD.TCGA.55.8203.01A.11R.2241.07	31.4039	LUAD.TCGA.55.8203.01A.11R.2241.07	61.4492	LUAD.TCGA.55.8203.01A.11R.2241.07	34.3277
LUAD.TCGA.55.8204.01A.11R.2241.07	62.842	LUAD.TCGA.55.8204.01A.11R.2241.07	31.3785	LUAD.TCGA.55.8204.01A.11R.2241.07	50.0356	LUAD.TCGA.55.8204.01A.11R.2241.07	55.2084	LUAD.TCGA.55.8204.01A.11R.2241.07	53.2091	LUAD.TCGA.55.8204.01A.11R.2241.07	43.4734	LUAD.TCGA.55.8204.01A.11R.2241.07	80.1608	LUAD.TCGA.55.8204.01A.11R.2241.07	54.6319	LUAD.TCGA.55.8204.01A.11R.2241.07	63.5182	LUAD.TCGA.55.8204.01A.11R.2241.07	51.5361
LUAD.TCGA.55.8206.01A.11R.2241.07	58.8135	LUAD.TCGA.55.8206.01A.11R.2241.07	34.7161	LUAD.TCGA.55.8206.01A.11R.2241.07	56.3551	LUAD.TCGA.55.8206.01A.11R.2241.07	54.5673	LUAD.TCGA.55.8206.01A.11R.2241.07	70.8165	LUAD.TCGA.55.8206.01A.11R.2241.07	45.5607	LUAD.TCGA.55.8206.01A.11R.2241.07	75.8952	LUAD.TCGA.55.8206.01A.11R.2241.07	36.35	LUAD.TCGA.55.8206.01A.11R.2241.07	62.6804	LUAD.TCGA.55.8206.01A.11R.2241.07	36.6227
LUAD.TCGA.55.8207.01A.11R.2241.07	67.1801	LUAD.TCGA.55.8207.01A.11R.2241.07	56.4164	LUAD.TCGA.55.8207.01A.11R.2241.07	53.748	LUAD.TCGA.55.8207.01A.11R.2241.07	58.6044	LUAD.TCGA.55.8207.01A.11R.2241.07	69.0528	LUAD.TCGA.55.8207.01A.11R.2241.07	43.8062	LUAD.TCGA.55.8207.01A.11R.2241.07	78.9795	LUAD.TCGA.55.8207.01A.11R.2241.07	37.0167	LUAD.TCGA.55.8207.01A.11R.2241.07	69.2377	LUAD.TCGA.55.8207.01A.11R.2241.07	55.0228
LUAD.TCGA.55.8302.01A.11R.2326.07	59.0422	LUAD.TCGA.55.8302.01A.11R.2326.07	34.5208	LUAD.TCGA.55.8302.01A.11R.2326.07	53.8679	LUAD.TCGA.55.8302.01A.11R.2326.07	48.397	LUAD.TCGA.55.8302.01A.11R.2326.07	37.0514	LUAD.TCGA.55.8302.01A.11R.2326.07	38.6468	LUAD.TCGA.55.8302.01A.11R.2326.07	70.0939	LUAD.TCGA.55.8302.01A.11R.2326.07	27.0099	LUAD.TCGA.55.8302.01A.11R.2326.07	59.8233	LUAD.TCGA.55.8302.01A.11R.2326.07	35.3412
LUAD.TCGA.55.8505.01A.11R.2403.07	69.837	LUAD.TCGA.55.8505.01A.11R.2403.07	32.467	LUAD.TCGA.55.8505.01A.11R.2403.07	44.7082	LUAD.TCGA.55.8505.01A.11R.2403.07	37.5736	LUAD.TCGA.55.8505.01A.11R.2403.07	34.114	LUAD.TCGA.55.8505.01A.11R.2403.07	45.395	LUAD.TCGA.55.8505.01A.11R.2403.07	70.6247	LUAD.TCGA.55.8505.01A.11R.2403.07	33.5915	LUAD.TCGA.55.8505.01A.11R.2403.07	53.6076	LUAD.TCGA.55.8505.01A.11R.2403.07	34.1432
LUAD.TCGA.55.8506.01A.11R.2403.07	67.614	LUAD.TCGA.55.8506.01A.11R.2403.07	46.1305	LUAD.TCGA.55.8506.01A.11R.2403.07	46.9737	LUAD.TCGA.55.8506.01A.11R.2403.07	43.748	LUAD.TCGA.55.8506.01A.11R.2403.07	41.1039	LUAD.TCGA.55.8506.01A.11R.2403.07	44.9758	LUAD.TCGA.55.8506.01A.11R.2403.07	64.2619	LUAD.TCGA.55.8506.01A.11R.2403.07	26.4412	LUAD.TCGA.55.8506.01A.11R.2403.07	60.0262	LUAD.TCGA.55.8506.01A.11R.2403.07	37.2515
LUAD.TCGA.55.8507.01A.11R.2403.07	67.094	LUAD.TCGA.55.8507.01A.11R.2403.07	48.2511	LUAD.TCGA.55.8507.01A.11R.2403.07	51.7608	LUAD.TCGA.55.8507.01A.11R.2403.07	42.4408	LUAD.TCGA.55.8507.01A.11R.2403.07	39.6267	LUAD.TCGA.55.8507.01A.11R.2403.07	44.7312	LUAD.TCGA.55.8507.01A.11R.2403.07	78.7631	LUAD.TCGA.55.8507.01A.11R.2403.07	34.9712	LUAD.TCGA.55.8507.01A.11R.2403.07	68.7983	LUAD.TCGA.55.8507.01A.11R.2403.07	37.7741
LUAD.TCGA.55.8508.01A.11R.2403.07	72.2828	LUAD.TCGA.55.8508.01A.11R.2403.07	39.9526	LUAD.TCGA.55.8508.01A.11R.2403.07	49.4386	LUAD.TCGA.55.8508.01A.11R.2403.07	35.6751	LUAD.TCGA.55.8508.01A.11R.2403.07	40.7141	LUAD.TCGA.55.8508.01A.11R.2403.07	48.9589	LUAD.TCGA.55.8508.01A.11R.2403.07	71.6799	LUAD.TCGA.55.8508.01A.11R.2403.07	33.5379	LUAD.TCGA.55.8508.01A.11R.2403.07	66.3902	LUAD.TCGA.55.8508.01A.11R.2403.07	43.1264
LUAD.TCGA.55.8512.01A.11R.2403.07	65.7337	LUAD.TCGA.55.8512.01A.11R.2403.07	20.6418	LUAD.TCGA.55.8512.01A.11R.2403.07	39.6438	LUAD.TCGA.55.8512.01A.11R.2403.07	37.8242	LUAD.TCGA.55.8512.01A.11R.2403.07	47.6198	LUAD.TCGA.55.8512.01A.11R.2403.07	36.6771	LUAD.TCGA.55.8512.01A.11R.2403.07	61.5448	LUAD.TCGA.55.8512.01A.11R.2403.07	30.509	LUAD.TCGA.55.8512.01A.11R.2403.07	51.5513	LUAD.TCGA.55.8512.01A.11R.2403.07	20.8371
LUAD.TCGA.55.8513.01A.11R.2403.07	63.3495	LUAD.TCGA.55.8513.01A.11R.2403.07	34.5185	LUAD.TCGA.55.8513.01A.11R.2403.07	43.3055	LUAD.TCGA.55.8513.01A.11R.2403.07	39.9249	LUAD.TCGA.55.8513.01A.11R.2403.07	31.4258	LUAD.TCGA.55.8513.01A.11R.2403.07	37.485	LUAD.TCGA.55.8513.01A.11R.2403.07	73.4968	LUAD.TCGA.55.8513.01A.11R.2403.07	41.8118	LUAD.TCGA.55.8513.01A.11R.2403.07	55.3203	LUAD.TCGA.55.8513.01A.11R.2403.07	35.4287
LUAD.TCGA.55.8514.01A.11R.2403.07	67.1148	LUAD.TCGA.55.8514.01A.11R.2403.07	48.9269	LUAD.TCGA.55.8514.01A.11R.2403.07	59.8282	LUAD.TCGA.55.8514.01A.11R.2403.07	51.0221	LUAD.TCGA.55.8514.01A.11R.2403.07	38.5946	LUAD.TCGA.55.8514.01A.11R.2403.07	41.672	LUAD.TCGA.55.8514.01A.11R.2403.07	76.4878	LUAD.TCGA.55.8514.01A.11R.2403.07	30.2175	LUAD.TCGA.55.8514.01A.11R.2403.07	58.3513	LUAD.TCGA.55.8514.01A.11R.2403.07	36.6702
LUAD.TCGA.55.8614.01A.11R.2403.07	59.3194	LUAD.TCGA.55.8614.01A.11R.2403.07	52.6195	LUAD.TCGA.55.8614.01A.11R.2403.07	42.7509	LUAD.TCGA.55.8614.01A.11R.2403.07	47.2933	LUAD.TCGA.55.8614.01A.11R.2403.07	55.346	LUAD.TCGA.55.8614.01A.11R.2403.07	40.1954	LUAD.TCGA.55.8614.01A.11R.2403.07	67.494	LUAD.TCGA.55.8614.01A.11R.2403.07	46.9487	LUAD.TCGA.55.8614.01A.11R.2403.07	70.726	LUAD.TCGA.55.8614.01A.11R.2403.07	51.6279
LUAD.TCGA.55.8615.01A.11R.2403.07	63.7246	LUAD.TCGA.55.8615.01A.11R.2403.07	38.3038	LUAD.TCGA.55.8615.01A.11R.2403.07	39.1557	LUAD.TCGA.55.8615.01A.11R.2403.07	36.8465	LUAD.TCGA.55.8615.01A.11R.2403.07	44.7889	LUAD.TCGA.55.8615.01A.11R.2403.07	46.4928	LUAD.TCGA.55.8615.01A.11R.2403.07	68.6753	LUAD.TCGA.55.8615.01A.11R.2403.07	33.0345	LUAD.TCGA.55.8615.01A.11R.2403.07	63.8696	LUAD.TCGA.55.8615.01A.11R.2403.07	36.9667
LUAD.TCGA.55.8616.01A.11R.2403.07	61.0597	LUAD.TCGA.55.8616.01A.11R.2403.07	41.1924	LUAD.TCGA.55.8616.01A.11R.2403.07	59.139	LUAD.TCGA.55.8616.01A.11R.2403.07	44.5745	LUAD.TCGA.55.8616.01A.11R.2403.07	37.3754	LUAD.TCGA.55.8616.01A.11R.2403.07	44.5113	LUAD.TCGA.55.8616.01A.11R.2403.07	53.7552	LUAD.TCGA.55.8616.01A.11R.2403.07	26.2893	LUAD.TCGA.55.8616.01A.11R.2403.07	58.6211	LUAD.TCGA.55.8616.01A.11R.2403.07	34.5084
LUAD.TCGA.55.8620.01A.11R.2403.07	60.8279	LUAD.TCGA.55.8620.01A.11R.2403.07	20.9617	LUAD.TCGA.55.8620.01A.11R.2403.07	45.7067	LUAD.TCGA.55.8620.01A.11R.2403.07	37.739	LUAD.TCGA.55.8620.01A.11R.2403.07	81.1436	LUAD.TCGA.55.8620.01A.11R.2403.07	75.1448	LUAD.TCGA.55.8620.01A.11R.2403.07	75.3083	LUAD.TCGA.55.8620.01A.11R.2403.07	39.4437	LUAD.TCGA.55.8620.01A.11R.2403.07	48.5831	LUAD.TCGA.55.8620.01A.11R.2403.07	28.2592
LUAD.TCGA.55.A48Y.01A.11R.A24H.07	69.3406	LUAD.TCGA.55.A48Y.01A.11R.A24H.07	27.3234	LUAD.TCGA.55.A48Y.01A.11R.A24H.07	50.0812	LUAD.TCGA.55.A48Y.01A.11R.A24H.07	39.0431	LUAD.TCGA.55.A48Y.01A.11R.A24H.07	63.9487	LUAD.TCGA.55.A48Y.01A.11R.A24H.07	52.3681	LUAD.TCGA.55.A48Y.01A.11R.A24H.07	65.2714	LUAD.TCGA.55.A48Y.01A.11R.A24H.07	35.6022	LUAD.TCGA.55.A48Y.01A.11R.A24H.07	55.4209	LUAD.TCGA.55.A48Y.01A.11R.A24H.07	34.3173
LUAD.TCGA.55.A48Z.01A.12R.A24X.07	63.7435	LUAD.TCGA.55.A48Z.01A.12R.A24X.07	50.24	LUAD.TCGA.55.A48Z.01A.12R.A24X.07	55.9708	LUAD.TCGA.55.A48Z.01A.12R.A24X.07	52.8213	LUAD.TCGA.55.A48Z.01A.12R.A24X.07	49.8069	LUAD.TCGA.55.A48Z.01A.12R.A24X.07	42.5743	LUAD.TCGA.55.A48Z.01A.12R.A24X.07	70.5564	LUAD.TCGA.55.A48Z.01A.12R.A24X.07	35.8274	LUAD.TCGA.55.A48Z.01A.12R.A24X.07	67.7655	LUAD.TCGA.55.A48Z.01A.12R.A24X.07	47.0525
LUAD.TCGA.55.A490.01A.11R.A466.07	65.4711	LUAD.TCGA.55.A490.01A.11R.A466.07	55.1314	LUAD.TCGA.55.A490.01A.11R.A466.07	61.6761	LUAD.TCGA.55.A490.01A.11R.A466.07	59.5175	LUAD.TCGA.55.A490.01A.11R.A466.07	49.4184	LUAD.TCGA.55.A490.01A.11R.A466.07	43.9581	LUAD.TCGA.55.A490.01A.11R.A466.07	70.5789	LUAD.TCGA.55.A490.01A.11R.A466.07	37.018	LUAD.TCGA.55.A490.01A.11R.A466.07	67.2205	LUAD.TCGA.55.A490.01A.11R.A466.07	51.5556
LUAD.TCGA.55.A491.01A.11R.A24H.07	67.4463	LUAD.TCGA.55.A491.01A.11R.A24H.07	45.0683	LUAD.TCGA.55.A491.01A.11R.A24H.07	52.1201	LUAD.TCGA.55.A491.01A.11R.A24H.07	44.105	LUAD.TCGA.55.A491.01A.11R.A24H.07	47.1379	LUAD.TCGA.55.A491.01A.11R.A24H.07	42.0515	LUAD.TCGA.55.A491.01A.11R.A24H.07	68.5663	LUAD.TCGA.55.A491.01A.11R.A24H.07	42.853	LUAD.TCGA.55.A491.01A.11R.A24H.07	64.43	LUAD.TCGA.55.A491.01A.11R.A24H.07	43.2002
LUAD.TCGA.55.A492.01A.11R.A24H.07	55.375	LUAD.TCGA.55.A492.01A.11R.A24H.07	24.9533	LUAD.TCGA.55.A492.01A.11R.A24H.07	47.7127	LUAD.TCGA.55.A492.01A.11R.A24H.07	41.3468	LUAD.TCGA.55.A492.01A.11R.A24H.07	38.0775	LUAD.TCGA.55.A492.01A.11R.A24H.07	44.2466	LUAD.TCGA.55.A492.01A.11R.A24H.07	53.9029	LUAD.TCGA.55.A492.01A.11R.A24H.07	35.6448	LUAD.TCGA.55.A492.01A.11R.A24H.07	38.3942	LUAD.TCGA.55.A492.01A.11R.A24H.07	32.0281
LUAD.TCGA.55.A494.01A.11R.A24X.07	68.0314	LUAD.TCGA.55.A494.01A.11R.A24X.07	33.6907	LUAD.TCGA.55.A494.01A.11R.A24X.07	45.3348	LUAD.TCGA.55.A494.01A.11R.A24X.07	44.4971	LUAD.TCGA.55.A494.01A.11R.A24X.07	21.9369	LUAD.TCGA.55.A494.01A.11R.A24X.07	44.6721	LUAD.TCGA.55.A494.01A.11R.A24X.07	69.0967	LUAD.TCGA.55.A494.01A.11R.A24X.07	32.0829	LUAD.TCGA.55.A494.01A.11R.A24X.07	57.8736	LUAD.TCGA.55.A494.01A.11R.A24X.07	34.0507
LUAD.TCGA.55.A4DF.01A.11R.A24H.07	73.6018	LUAD.TCGA.55.A4DF.01A.11R.A24H.07	22.1165	LUAD.TCGA.55.A4DF.01A.11R.A24H.07	50.5763	LUAD.TCGA.55.A4DF.01A.11R.A24H.07	36.7968	LUAD.TCGA.55.A4DF.01A.11R.A24H.07	90.1668	LUAD.TCGA.55.A4DF.01A.11R.A24H.07	85.7844	LUAD.TCGA.55.A4DF.01A.11R.A24H.07	74.3053	LUAD.TCGA.55.A4DF.01A.11R.A24H.07	44.2271	LUAD.TCGA.55.A4DF.01A.11R.A24H.07	58.7194	LUAD.TCGA.55.A4DF.01A.11R.A24H.07	29.037
LUAD.TCGA.55.A4DG.01A.11R.A24H.07	61.4218	LUAD.TCGA.55.A4DG.01A.11R.A24H.07	42.2926	LUAD.TCGA.55.A4DG.01A.11R.A24H.07	49.3248	LUAD.TCGA.55.A4DG.01A.11R.A24H.07	50.0213	LUAD.TCGA.55.A4DG.01A.11R.A24H.07	43.0071	LUAD.TCGA.55.A4DG.01A.11R.A24H.07	44.9026	LUAD.TCGA.55.A4DG.01A.11R.A24H.07	48.6195	LUAD.TCGA.55.A4DG.01A.11R.A24H.07	33.978	LUAD.TCGA.55.A4DG.01A.11R.A24H.07	58.043	LUAD.TCGA.55.A4DG.01A.11R.A24H.07	35.6158
LUSC.TCGA.56.1622.01A.01R.0692.07	54.5431	LUSC.TCGA.56.1622.01A.01R.0692.07	30.3846	LUSC.TCGA.56.1622.01A.01R.0692.07	49.4691	LUSC.TCGA.56.1622.01A.01R.0692.07	65.9119	LUSC.TCGA.56.1622.01A.01R.0692.07	54.0298	LUSC.TCGA.56.1622.01A.01R.0692.07	66.0682	LUSC.TCGA.56.1622.01A.01R.0692.07	84.6657	LUSC.TCGA.56.1622.01A.01R.0692.07	35.5506	LUSC.TCGA.56.1622.01A.01R.0692.07	58.5444	LUSC.TCGA.56.1622.01A.01R.0692.07	35.9006
LUSC.TCGA.56.5897.01A.11R.1635.07	50.5865	LUSC.TCGA.56.5897.01A.11R.1635.07	28.2468	LUSC.TCGA.56.5897.01A.11R.1635.07	59.3891	LUSC.TCGA.56.5897.01A.11R.1635.07	60.0363	LUSC.TCGA.56.5897.01A.11R.1635.07	47.5502	LUSC.TCGA.56.5897.01A.11R.1635.07	41.4558	LUSC.TCGA.56.5897.01A.11R.1635.07	72.631	LUSC.TCGA.56.5897.01A.11R.1635.07	64.5189	LUSC.TCGA.56.5897.01A.11R.1635.07	59.5785	LUSC.TCGA.56.5897.01A.11R.1635.07	48.4172
LUSC.TCGA.56.5898.01A.11R.1635.07	61.5594	LUSC.TCGA.56.5898.01A.11R.1635.07	30.0245	LUSC.TCGA.56.5898.01A.11R.1635.07	45.093	LUSC.TCGA.56.5898.01A.11R.1635.07	52.8523	LUSC.TCGA.56.5898.01A.11R.1635.07	31.1371	LUSC.TCGA.56.5898.01A.11R.1635.07	21.4278	LUSC.TCGA.56.5898.01A.11R.1635.07	71.6413	LUSC.TCGA.56.5898.01A.11R.1635.07	28.2242	LUSC.TCGA.56.5898.01A.11R.1635.07	56.2105	LUSC.TCGA.56.5898.01A.11R.1635.07	48.0289
LUSC.TCGA.56.6545.01A.11R.1820.07	63.2858	LUSC.TCGA.56.6545.01A.11R.1820.07	59.1815	LUSC.TCGA.56.6545.01A.11R.1820.07	69.9657	LUSC.TCGA.56.6545.01A.11R.1820.07	65.368	LUSC.TCGA.56.6545.01A.11R.1820.07	82.9258	LUSC.TCGA.56.6545.01A.11R.1820.07	66.4858	LUSC.TCGA.56.6545.01A.11R.1820.07	85.4749	LUSC.TCGA.56.6545.01A.11R.1820.07	70.2859	LUSC.TCGA.56.6545.01A.11R.1820.07	71.9134	LUSC.TCGA.56.6545.01A.11R.1820.07	71.4522
LUSC.TCGA.56.6546.01A.11R.1820.07	64.8526	LUSC.TCGA.56.6546.01A.11R.1820.07	47.3687	LUSC.TCGA.56.6546.01A.11R.1820.07	45.3753	LUSC.TCGA.56.6546.01A.11R.1820.07	45.964	LUSC.TCGA.56.6546.01A.11R.1820.07	84.0343	LUSC.TCGA.56.6546.01A.11R.1820.07	83.3355	LUSC.TCGA.56.6546.01A.11R.1820.07	76.3162	LUSC.TCGA.56.6546.01A.11R.1820.07	47.5855	LUSC.TCGA.56.6546.01A.11R.1820.07	65.1072	LUSC.TCGA.56.6546.01A.11R.1820.07	56.8132
LUSC.TCGA.56.7221.01A.11R.2045.07	52.7697	LUSC.TCGA.56.7221.01A.11R.2045.07	22.2873	LUSC.TCGA.56.7221.01A.11R.2045.07	55.3047	LUSC.TCGA.56.7221.01A.11R.2045.07	59.974	LUSC.TCGA.56.7221.01A.11R.2045.07	38.1453	LUSC.TCGA.56.7221.01A.11R.2045.07	32.2629	LUSC.TCGA.56.7221.01A.11R.2045.07	73.1593	LUSC.TCGA.56.7221.01A.11R.2045.07	22.1123	LUSC.TCGA.56.7221.01A.11R.2045.07	54.0933	LUSC.TCGA.56.7221.01A.11R.2045.07	36.0073
LUSC.TCGA.56.7222.01A.11R.2045.07	62.0711	LUSC.TCGA.56.7222.01A.11R.2045.07	39.3034	LUSC.TCGA.56.7222.01A.11R.2045.07	57.3166	LUSC.TCGA.56.7222.01A.11R.2045.07	57.6761	LUSC.TCGA.56.7222.01A.11R.2045.07	88.0601	LUSC.TCGA.56.7222.01A.11R.2045.07	86.1121	LUSC.TCGA.56.7222.01A.11R.2045.07	80.4727	LUSC.TCGA.56.7222.01A.11R.2045.07	37.9233	LUSC.TCGA.56.7222.01A.11R.2045.07	62.7069	LUSC.TCGA.56.7222.01A.11R.2045.07	38.5311
LUSC.TCGA.56.7223.01A.11R.2045.07	46.8142	LUSC.TCGA.56.7223.01A.11R.2045.07	25.6692	LUSC.TCGA.56.7223.01A.11R.2045.07	49.1576	LUSC.TCGA.56.7223.01A.11R.2045.07	47.4411	LUSC.TCGA.56.7223.01A.11R.2045.07	91.8202	LUSC.TCGA.56.7223.01A.11R.2045.07	87.7298	LUSC.TCGA.56.7223.01A.11R.2045.07	82.0214	LUSC.TCGA.56.7223.01A.11R.2045.07	58.2559	LUSC.TCGA.56.7223.01A.11R.2045.07	60.1721	LUSC.TCGA.56.7223.01A.11R.2045.07	41.0732
LUSC.TCGA.56.7579.01A.11R.2045.07	57.8134	LUSC.TCGA.56.7579.01A.11R.2045.07	25.7932	LUSC.TCGA.56.7579.01A.11R.2045.07	51.5758	LUSC.TCGA.56.7579.01A.11R.2045.07	67.3256	LUSC.TCGA.56.7579.01A.11R.2045.07	18.8885	LUSC.TCGA.56.7579.01A.11R.2045.07	15.0718	LUSC.TCGA.56.7579.01A.11R.2045.07	78.7488	LUSC.TCGA.56.7579.01A.11R.2045.07	28.4132	LUSC.TCGA.56.7579.01A.11R.2045.07	53.9065	LUSC.TCGA.56.7579.01A.11R.2045.07	36.6038
LUSC.TCGA.56.7580.01A.11R.2045.07	56.7571	LUSC.TCGA.56.7580.01A.11R.2045.07	28.5549	LUSC.TCGA.56.7580.01A.11R.2045.07	52.2982	LUSC.TCGA.56.7580.01A.11R.2045.07	45.0266	LUSC.TCGA.56.7580.01A.11R.2045.07	72.5321	LUSC.TCGA.56.7580.01A.11R.2045.07	77.7867	LUSC.TCGA.56.7580.01A.11R.2045.07	84.6043	LUSC.TCGA.56.7580.01A.11R.2045.07	52.6935	LUSC.TCGA.56.7580.01A.11R.2045.07	64.4249	LUSC.TCGA.56.7580.01A.11R.2045.07	45.5681
LUSC.TCGA.56.7582.01A.11R.2045.07	53.1277	LUSC.TCGA.56.7582.01A.11R.2045.07	28.2468	LUSC.TCGA.56.7582.01A.11R.2045.07	50.2304	LUSC.TCGA.56.7582.01A.11R.2045.07	61.8247	LUSC.TCGA.56.7582.01A.11R.2045.07	25.8529	LUSC.TCGA.56.7582.01A.11R.2045.07	28.3778	LUSC.TCGA.56.7582.01A.11R.2045.07	74.9352	LUSC.TCGA.56.7582.01A.11R.2045.07	56.1841	LUSC.TCGA.56.7582.01A.11R.2045.07	56.6718	LUSC.TCGA.56.7582.01A.11R.2045.07	47.7128
LUSC.TCGA.56.7730.01A.11R.2125.07	44.4932	LUSC.TCGA.56.7730.01A.11R.2125.07	22.7875	LUSC.TCGA.56.7730.01A.11R.2125.07	58.4494	LUSC.TCGA.56.7730.01A.11R.2125.07	63.1329	LUSC.TCGA.56.7730.01A.11R.2125.07	56.5244	LUSC.TCGA.56.7730.01A.11R.2125.07	79.3106	LUSC.TCGA.56.7730.01A.11R.2125.07	80.3842	LUSC.TCGA.56.7730.01A.11R.2125.07	41.9543	LUSC.TCGA.56.7730.01A.11R.2125.07	58.4095	LUSC.TCGA.56.7730.01A.11R.2125.07	34.5286
LUSC.TCGA.56.7822.01A.11R.2125.07	58.4923	LUSC.TCGA.56.7822.01A.11R.2125.07	28.3443	LUSC.TCGA.56.7822.01A.11R.2125.07	54.5887	LUSC.TCGA.56.7822.01A.11R.2125.07	62.4465	LUSC.TCGA.56.7822.01A.11R.2125.07	27.9161	LUSC.TCGA.56.7822.01A.11R.2125.07	11.684	LUSC.TCGA.56.7822.01A.11R.2125.07	72.8089	LUSC.TCGA.56.7822.01A.11R.2125.07	38.5271	LUSC.TCGA.56.7822.01A.11R.2125.07	62.9381	LUSC.TCGA.56.7822.01A.11R.2125.07	51.1455
LUSC.TCGA.56.7823.01B.11R.2247.07	50.2746	LUSC.TCGA.56.7823.01B.11R.2247.07	30.1535	LUSC.TCGA.56.7823.01B.11R.2247.07	48.3598	LUSC.TCGA.56.7823.01B.11R.2247.07	59.7299	LUSC.TCGA.56.7823.01B.11R.2247.07	17.7557	LUSC.TCGA.56.7823.01B.11R.2247.07	15.4253	LUSC.TCGA.56.7823.01B.11R.2247.07	78.0181	LUSC.TCGA.56.7823.01B.11R.2247.07	33.7935	LUSC.TCGA.56.7823.01B.11R.2247.07	55.8548	LUSC.TCGA.56.7823.01B.11R.2247.07	44.2353
LUSC.TCGA.56.8082.01A.11R.2247.07	61.9874	LUSC.TCGA.56.8082.01A.11R.2247.07	30.0422	LUSC.TCGA.56.8082.01A.11R.2247.07	53.1453	LUSC.TCGA.56.8082.01A.11R.2247.07	58.2116	LUSC.TCGA.56.8082.01A.11R.2247.07	48.3106	LUSC.TCGA.56.8082.01A.11R.2247.07	24.4876	LUSC.TCGA.56.8082.01A.11R.2247.07	77.7771	LUSC.TCGA.56.8082.01A.11R.2247.07	37.1865	LUSC.TCGA.56.8082.01A.11R.2247.07	51.997	LUSC.TCGA.56.8082.01A.11R.2247.07	41.8861
LUSC.TCGA.56.8083.01A.11R.2247.07	62.4597	LUSC.TCGA.56.8083.01A.11R.2247.07	53.8985	LUSC.TCGA.56.8083.01A.11R.2247.07	48.1896	LUSC.TCGA.56.8083.01A.11R.2247.07	45.9161	LUSC.TCGA.56.8083.01A.11R.2247.07	58.3223	LUSC.TCGA.56.8083.01A.11R.2247.07	86.3334	LUSC.TCGA.56.8083.01A.11R.2247.07	78.2305	LUSC.TCGA.56.8083.01A.11R.2247.07	65.4511	LUSC.TCGA.56.8083.01A.11R.2247.07	72.3642	LUSC.TCGA.56.8083.01A.11R.2247.07	59.5669
LUSC.TCGA.56.8304.01A.11R.2326.07	60.9134	LUSC.TCGA.56.8304.01A.11R.2326.07	33.2636	LUSC.TCGA.56.8304.01A.11R.2326.07	53.4033	LUSC.TCGA.56.8304.01A.11R.2326.07	53.6343	LUSC.TCGA.56.8304.01A.11R.2326.07	43.0521	LUSC.TCGA.56.8304.01A.11R.2326.07	22.0013	LUSC.TCGA.56.8304.01A.11R.2326.07	79.5828	LUSC.TCGA.56.8304.01A.11R.2326.07	27.6405	LUSC.TCGA.56.8304.01A.11R.2326.07	56.8373	LUSC.TCGA.56.8304.01A.11R.2326.07	40.8082
LUSC.TCGA.56.8305.01A.11R.2296.07	56.3823	LUSC.TCGA.56.8305.01A.11R.2296.07	33.4409	LUSC.TCGA.56.8305.01A.11R.2296.07	53.5903	LUSC.TCGA.56.8305.01A.11R.2296.07	58.2867	LUSC.TCGA.56.8305.01A.11R.2296.07	33.6685	LUSC.TCGA.56.8305.01A.11R.2296.07	22.9354	LUSC.TCGA.56.8305.01A.11R.2296.07	75.2619	LUSC.TCGA.56.8305.01A.11R.2296.07	47.471	LUSC.TCGA.56.8305.01A.11R.2296.07	56.0097	LUSC.TCGA.56.8305.01A.11R.2296.07	49.7409
LUSC.TCGA.56.8307.01A.11R.2296.07	52.0626	LUSC.TCGA.56.8307.01A.11R.2296.07	45.0098	LUSC.TCGA.56.8307.01A.11R.2296.07	48.5386	LUSC.TCGA.56.8307.01A.11R.2296.07	52.1831	LUSC.TCGA.56.8307.01A.11R.2296.07	60.1963	LUSC.TCGA.56.8307.01A.11R.2296.07	62.7366	LUSC.TCGA.56.8307.01A.11R.2296.07	72.617	LUSC.TCGA.56.8307.01A.11R.2296.07	49.1801	LUSC.TCGA.56.8307.01A.11R.2296.07	62.1361	LUSC.TCGA.56.8307.01A.11R.2296.07	37.9185
LUSC.TCGA.56.8308.01A.11R.2296.07	52.9595	LUSC.TCGA.56.8308.01A.11R.2296.07	28.2468	LUSC.TCGA.56.8308.01A.11R.2296.07	56.0992	LUSC.TCGA.56.8308.01A.11R.2296.07	54.3341	LUSC.TCGA.56.8308.01A.11R.2296.07	28.0228	LUSC.TCGA.56.8308.01A.11R.2296.07	23.4879	LUSC.TCGA.56.8308.01A.11R.2296.07	74.2105	LUSC.TCGA.56.8308.01A.11R.2296.07	50.1161	LUSC.TCGA.56.8308.01A.11R.2296.07	56.7791	LUSC.TCGA.56.8308.01A.11R.2296.07	47.8907
LUSC.TCGA.56.8309.01A.11R.2296.07	50.4338	LUSC.TCGA.56.8309.01A.11R.2296.07	44.49	LUSC.TCGA.56.8309.01A.11R.2296.07	51.4796	LUSC.TCGA.56.8309.01A.11R.2296.07	43.5243	LUSC.TCGA.56.8309.01A.11R.2296.07	56.9067	LUSC.TCGA.56.8309.01A.11R.2296.07	34.1349	LUSC.TCGA.56.8309.01A.11R.2296.07	75.0801	LUSC.TCGA.56.8309.01A.11R.2296.07	55.8536	LUSC.TCGA.56.8309.01A.11R.2296.07	65.0642	LUSC.TCGA.56.8309.01A.11R.2296.07	52.5287
LUSC.TCGA.56.8504.01A.11R.2403.07	48.2088	LUSC.TCGA.56.8504.01A.11R.2403.07	27.7665	LUSC.TCGA.56.8504.01A.11R.2403.07	51.9073	LUSC.TCGA.56.8504.01A.11R.2403.07	46.5461	LUSC.TCGA.56.8504.01A.11R.2403.07	53.7257	LUSC.TCGA.56.8504.01A.11R.2403.07	50.1622	LUSC.TCGA.56.8504.01A.11R.2403.07	73.9741	LUSC.TCGA.56.8504.01A.11R.2403.07	36.7224	LUSC.TCGA.56.8504.01A.11R.2403.07	51.4879	LUSC.TCGA.56.8504.01A.11R.2403.07	31.0399
[truncated: 7,587 more rows]

## Sheet: Fig.1c
Sample	Pseudotime
timepoint_0_rep1	17.3105
timepoint_0_rep2	19.1987
timepoint_0_rep3	18.3062
timepoint_0_5_rep1	18.4784
timepoint_0_5_rep1.1	18.169
[truncated: 21 more rows]

## Sheet: Fig.1d
Sample	HMM state	Pseudotime	EMT state	EMT score
[truncated: 7,180 more rows]

[truncated: 62 more sheets: Fig.1f, Fig.1g,h, Fig.2a, Fig.2b, Fig.3a, Fig.3c, Fig.3d, Fig.3e, Fig.4, Fig.5a, Fig.5b, Fig.5c, Fig.5d, Fig.5e, Fig.6a,b, Fig.6c, Fig.6d,e, Fig.6f, Fig.6g,h, Fig.6i …]
